# Supplementary material for: Deciphering the RRM-RNA recognition code: A computational analysis
Source: PLoS Comput Biol. 2023 Jan 23;19(1):e1010859. doi: 10.1371/journal.pcbi.1010859 (PMC9894542; doi:10.1371/journal.pcbi.1010859)
Supplement: S2 Dataset — The identifier name is organized as follows: <UniProt ID>_<RRM number>_<PDB ID>_<protein chain>_<PDB numbering>_<UniProt numbering>_<Internal numbering for mapping>_<RNA chain>. (TXT) [file pcbi.1010859.s010.txt]

P26378_RRM2_1G2E_A_127-195_139-207_123-222_B
P09012_RRM1_4PRF_A_12-83_12-83_0-98_B
Q13148_RRM1_4BS2_A_106-172_106-172_91-193_B
P08579_RRM1_1A9N_B_12-83_9-80_0-95_Q
P09012_RRM1_1URN_B_12-83_12-83_0-98_Q
P08579_RRM1_1A9N_D_12-83_9-80_0-95_R
P09012_RRM1_1URN_C_12-83_12-83_0-98_R
P09012_RRM1_1DRZ_A_12-83_12-83_0-98_B
P09012_RRM1_1SJF_A_12-83_12-83_0-98_B
P09012_RRM1_1VBX_A_12-83_12-83_0-98_B
P09012_RRM1_1VBY_A_12-83_12-83_0-98_B
P09012_RRM1_1VBZ_A_12-83_12-83_0-98_B
P09012_RRM1_1VC0_A_12-83_12-83_0-98_B
P09012_RRM1_1VC5_A_12-83_12-83_0-98_B
P09012_RRM1_1VC6_A_12-83_12-83_0-98_B
P09012_RRM1_2OIH_A_12-83_12-83_0-98_B
P09012_RRM1_2OJ3_A_12-83_12-83_0-98_B
P09012_RRM1_4PR6_A_12-83_12-83_0-98_B
P09012_RRM1_1DZ5_A_11-82_12-83_0-98_D
P09012_RRM1_1DZ5_B_11-82_12-83_0-98_C
P09012_RRM1_1M5K_C_12-83_12-83_0-98_B
P09012_RRM1_1M5O_C_12-83_12-83_0-98_B
P09012_RRM1_1M5P_C_12-83_12-83_0-98_B
P09012_RRM1_1M5V_C_12-83_12-83_0-98_B
P09012_RRM1_3EGZ_A_207-278_12-83_0-98_B
P09012_RRM1_1M5K_F_12-83_12-83_0-98_E
P09012_RRM1_1M5O_F_12-83_12-83_0-98_E
P09012_RRM1_1M5P_F_12-83_12-83_0-98_E
P09012_RRM1_1M5V_F_12-83_12-83_0-98_E
P09012_RRM1_1SJ3_P_12-83_12-83_0-98_R
P09012_RRM1_1SJ4_P_12-83_12-83_0-98_R
P09012_RRM1_1U6B_A_12-83_12-83_0-98_B
P09012_RRM1_1ZZN_A_12-83_12-83_0-98_B
P09012_RRM1_3BO2_A_12-83_12-83_0-98_B
P09012_RRM1_3BO3_A_12-83_12-83_0-98_B
P09012_RRM1_3BO4_A_12-83_12-83_0-98_B
P09012_RRM1_3IIN_A_12-83_12-83_0-98_B
P09012_RRM1_1URN_A_12-83_12-83_0-98_P
P09012_RRM1_3CUL_A_307-378_12-83_0-98_C
P09012_RRM1_3CUN_A_307-378_12-83_0-98_C
P09012_RRM1_3CUL_B_407-478_12-83_0-98_D
P09012_RRM1_3CUN_B_407-478_12-83_0-98_D
P09012_RRM1_3HHN_B_12-83_12-83_0-98_C
P09012_RRM1_3R1H_A_12-83_12-83_0-98_C
P09012_RRM1_3R1L_A_12-83_12-83_0-98_C
P09012_RRM1_3HHN_D_12-83_12-83_0-98_E
P09012_RRM1_3IRW_P_12-83_12-83_0-98_R
P09012_RRM1_3MUM_P_12-83_12-83_0-98_R
P09012_RRM1_3MUR_P_12-83_12-83_0-98_R
P09012_RRM1_3MUV_P_12-83_12-83_0-98_R
P09012_RRM1_3MXH_P_12-83_12-83_0-98_R
P09012_RRM1_3UCU_P_12-83_12-83_0-98_R
P09012_RRM1_3UCZ_P_12-83_12-83_0-98_R
P09012_RRM1_3UD3_P_12-83_12-83_0-98_R
P09012_RRM1_3UD4_P_12-83_12-83_0-98_R
P09012_RRM1_3IWN_C_807-878_12-83_0-98_A
P09012_RRM1_3IWN_D_907-978_12-83_0-98_B
Q7LL14_RRM1_3JB9_k_6-77_6-77_0-92_P
P09012_RRM1_3P49_B_12-83_12-83_0-98_A
P09012_RRM1_3R1H_D_12-83_12-83_0-98_F
P09012_RRM1_3R1L_D_12-83_12-83_0-98_F
P09012_RRM1_4C4W_A_12-83_12-83_0-98_D
P09012_RRM1_5FJ4_A_12-83_12-83_0-98_D
P09012_RRM1_4C4W_E_12-83_12-83_0-98_H
P09012_RRM1_5FJ4_E_12-83_12-83_0-98_H
P08621_RRM1_4PKD_B_170-240_105-175_89-190_V
Q06AA4_RRM1_4PKD_B_12-83_12-83_0-98_V
P09012_RRM1_4W92_B_12-83_12-83_0-98_C
P09012_RRM1_5DDO_C_12-83_12-83_0-98_B
P09012_RRM1_5DDP_C_11-82_12-83_0-98_B
P09012_RRM1_5DDQ_C_11-82_12-83_0-98_B
P09012_RRM1_5DDR_C_11-82_12-83_0-98_B
P09012_RRM1_5DDO_G_12-83_12-83_0-98_A
P09012_RRM1_5DDP_D_11-82_12-83_0-98_A
P09012_RRM1_5DDQ_D_11-82_12-83_0-98_A
P09012_RRM1_5DDR_D_11-82_12-83_0-98_A
Q93062_RRM1_5DET_A_26-89_26-89_11-104_P
Q93062_RRM1_5DET_B_26-89_26-89_11-104_Q
P08579_RRM1_5MQF_X_12-83_9-80_0-95_2
Q99181_RRM1_5ZWO_4_11-82_11-82_0-110_G
P43332_RRM1_6F4G_B_9-80_9-80_0-95_C
P43332_RRM1_6F4G_E_9-80_9-80_0-95_F
P43332_RRM1_6F4H_A_9-80_9-80_0-95_B
P43332_RRM1_6F4H_C_9-80_9-80_0-95_D
P43332_RRM1_6F4H_E_9-80_9-80_0-95_F
Q00916_RRM1_6G90_B_109-176_109-176_94-191_1
P08579_RRM1_6ICZ_p_9-80_9-80_0-95_H
P19339_RRM1_1B7F_A_127-197_127-197_112-213_P
P19339_RRM2_1B7F_A_213-281_213-281_197-296_P
P19339_RRM1_1B7F_B_127-197_127-197_112-213_Q
P19339_RRM2_1B7F_B_213-281_213-281_197-296_Q
P26378_RRM1_1FXL_A_41-111_53-123_38-139_B
P26378_RRM1_1G2E_A_41-111_53-123_38-139_B
Q15717_RRM1_4ED5_A_22-92_22-92_7-108_D
Q15717_RRM1_4ED5_B_22-92_22-92_7-108_C
P11940_RRM1_1CVJ_C_13-83_13-83_0-101_O
P11940_RRM1_1CVJ_E_13-83_13-83_0-101_Q
P04147_RRM1_6R5K_H_40-110_40-110_25-128_E
P11940_RRM2_1CVJ_A_101-168_101-168_83-183_M
P11940_RRM2_1CVJ_C_101-168_101-168_83-183_O
P11940_RRM2_1CVJ_D_101-168_101-168_83-183_P
P11940_RRM2_1CVJ_E_101-168_101-168_83-183_Q
P11940_RRM2_1CVJ_F_101-168_101-168_83-183_R
P11940_RRM2_1CVJ_G_101-168_101-168_83-183_S
P11940_RRM2_4F02_A_101-168_101-168_83-183_B
P11940_RRM2_4F02_D_101-168_101-168_83-183_E
Q92879_RRM3_2RQC_A_403-473_403-473_388-486_B
P26599_RRM1_2AD9_A_49-146_49-146_34-161_B
P26599_RRM1_2N3O_A_41-152_41-152_26-167_B
P26368_RRM1_2G4B_A_151-225_151-225_136-261_B
P07910_RRM1_2MXY_A_18-81_18-81_3-96_B
P07910_RRM1_2MZ1_A_18-81_18-81_3-96_B
P38996_RRM1_2XNR_A_332-395_332-395_317-410_C
P26368_RRM1_2YH1_A_151-225_151-225_136-261_B
P0DJD3_RRM1_2FY1_A_10-79_10-79_0-94_B
P84103_RRM1_2I2Y_A_76-141_12-77_0-92_B
Q99383_RRM1_2KM8_C_161-229_161-229_146-245_A
P38159_RRM1_2MB0_B_10-80_10-80_0-95_A
P22626_RRM1_5HO4_A_23-92_23-92_8-114_B
P09651_RRM1_5MPG_A_16-85_16-85_1-100_B
O00425_RRM1_6GX6_A_4-69_4-69_0-83_B
G5EEW7_RRM1_2MGZ_A_102-170_102-170_87-185_C
Q9NWB1_RRM1_2N82_B_119-187_119-187_104-202_A
P49960_RRM2_5TF6_A_119-189_119-189_110-212_B
P49960_RRM2_5TF6_C_119-189_119-189_110-212_D
P49960_RRM2_6ASO_A_119-189_119-189_110-212_I
F1LQ48_RRM2_2MQP_A_181-267_181-267_166-282_B
P62995_RRM1_2RRA_A_120-190_120-190_105-205_B
Q15717_RRM3_6GC5_C_246-316_246-316_231-326_G
Q15717_RRM3_6GD3_B_246-316_246-316_231-326_P
Q15717_RRM3_6GD3_C_246-316_246-316_231-326_P
Q01130_RRM1_2LEB_A_16-86_16-86_1-101_B
O45189_RRM1_2MGZ_B_37-104_37-104_22-119_C
O45189_RRM1_2RU3_A_37-104_37-104_22-119_B
Q92879_RRM2_3NNC_A_110-178_110-178_88-193_B
Q92879_RRM1_3NNH_C_18-88_18-88_3-103_E
O45189_RRM1_4CIO_A_37-104_37-104_22-119_B
P22626_RRM1_5WWE_A_23-92_23-92_8-114_B
P22626_RRM1_5WWF_A_23-92_23-92_8-114_B
P22626_RRM1_5WWF_C_23-92_23-92_8-114_D
P22626_RRM1_5WWG_A_23-92_23-92_8-114_B
P09651_RRM1_6DCL_A_16-85_16-85_1-107_C
P09651_RRM2_6DCL_A_107-176_107-176_85-191_D
P09651_RRM1_6DCL_B_16-85_16-85_1-107_D
P09651_RRM2_6DCL_B_107-176_107-176_85-191_C
Q61474_RRM1_2RS2_A_22-91_22-91_7-106_B
P26368_RRM2_2YH1_A_261-331_261-331_225-346_B
Q92879_RRM2_3NMR_A_110-178_110-178_88-193_B
Q92879_RRM2_3NNA_A_110-178_110-178_88-193_B
Q64368_RRM1_2XS2_A_42-109_42-109_27-124_B
Q64368_RRM1_2XS7_A_42-109_42-109_27-124_B
Q64368_RRM1_2XS5_A_42-109_42-109_27-124_C
Q64368_RRM1_2XS5_B_42-109_42-109_27-124_D
P26368_RRM1_3VAI_A_151-225_151-225_136-261_P
P26368_RRM1_3VAK_A_151-225_151-225_136-261_P
P26368_RRM1_3VAL_A_151-225_151-225_136-261_P
P26368_RRM1_4TU7_A_151-225_151-225_136-261_P
P26368_RRM1_3VAF_B_151-225_151-225_136-261_E
P26368_RRM1_3VAJ_B_151-225_151-225_136-261_E
P26368_RRM1_3VAH_A_151-225_151-225_136-261_P
P26368_RRM1_3VAJ_A_151-225_151-225_136-261_P
P26368_RRM1_3VAH_B_151-225_151-225_136-261_E
P26368_RRM1_3VAK_B_151-225_151-225_136-261_E
P26368_RRM1_4TU7_B_151-225_151-225_136-261_E
P26368_RRM1_3VAL_I_151-225_151-225_136-261_K
P26368_RRM1_3VAI_B_151-225_151-225_136-261_E
Q13148_RRM1_4Y0F_B_106-172_106-172_91-187_D
P26368_RRM1_4TU9_A_151-225_151-225_136-261_P
P26368_RRM1_4TU9_B_151-225_151-225_136-261_E
G5ECJ4_RRM1_5TKZ_A_33-102_33-102_18-117_C
G5ECJ4_RRM1_5TKZ_B_33-102_33-102_18-117_C
G5ECJ4_RRM1_6DG0_A_23-87_230-294_215-309_D
Q15717_RRM3_6GC5_B_246-316_246-316_231-326_F
Q15717_RRM3_6GC5_D_246-316_246-316_231-326_H
Q15717_RRM3_6GD2_A_246-316_246-316_231-326_D
Q15717_RRM3_6GD2_B_246-316_246-316_231-326_D
O95319_RRM2_4LMZ_A_99-167_134-202_113-217_B
Q92879_RRM1_3NNH_A_18-88_18-88_3-103_E
Q92879_RRM1_3NNH_B_18-88_18-88_3-103_F
Q92879_RRM1_3NNH_D_18-88_18-88_3-103_F
O95319_RRM3_5M8I_A_31-101_425-495_410-508_B
Q15717_RRM3_6G2K_A_246-316_246-316_231-326_R
Q15717_RRM3_6G2K_B_246-316_246-316_231-326_R
Q15717_RRM3_6GC5_A_246-316_246-316_231-326_E
P26368_RRM1_4TU8_A_151-225_151-225_136-261_P
P26368_RRM1_4TU8_B_151-225_151-225_136-261_E
Q13148_RRM1_4Y00_C_106-172_106-172_91-187_G
Q60900_RRM2_1FNX_H_127-195_127-195_111-210_R
P26378_RRM2_1FXL_A_127-195_139-207_123-222_B
Q15717_RRM2_4ED5_A_108-176_108-176_92-191_D
Q12046_RRM1_6EXN_M_149-206_149-206_134-221_I
P35637_RRM1_6GBM_B_287-365_287-365_272-380_A
P04147_RRM3_6R5K_D_221-290_221-290_197-324_E
P04147_RRM3_6R5K_H_221-290_221-290_197-324_E
P04147_RRM2_6R5K_H_128-197_128-197_110-221_E
P26368_RRM2_3VAG_B_261-331_261-331_225-346_P
P26368_RRM2_3VAJ_B_261-331_261-331_225-346_P
P26368_RRM2_3VAK_B_261-331_261-331_225-346_P
P26368_RRM2_4TU7_B_261-331_261-331_225-346_P
P26368_RRM2_4TU9_B_261-331_261-331_225-346_P
P26368_RRM2_3VAL_A_261-331_261-331_225-346_H
P26368_RRM2_3VAL_D_261-331_261-331_225-346_K
P26368_RRM2_3VAL_I_261-331_261-331_225-346_E
P19339_RRM2_4QQB_B_213-281_213-281_197-296_C
Q12046_RRM1_5MPS_M_149-206_149-206_134-221_I
Q12046_RRM1_5MQ0_M_149-206_149-206_134-221_I
Q12046_RRM1_6BK8_G_149-206_149-206_134-221_i
Q12046_RRM1_6J6G_R_149-206_149-206_134-221_B
Q12046_RRM1_6J6H_R_149-206_149-206_134-221_B
P04147_RRM2_6R5K_F_128-197_128-197_110-212_E
P53617_RRM1_5O20_A_341-400_341-400_326-415_B
P08579_RRM1_6ID0_p_9-80_9-80_0-95_H
P08579_RRM1_6ID1_p_9-80_9-80_0-95_H
P19339_RRM2_4QQB_A_213-281_213-281_197-296_P
Q60900_RRM1_1FNX_H_41-111_41-111_26-127_R
Q15717_RRM2_4ED5_B_108-176_108-176_92-191_C
P11940_RRM1_1CVJ_A_13-83_13-83_0-101_M
P11940_RRM1_1CVJ_B_13-83_13-83_0-101_N
P11940_RRM1_1CVJ_D_13-83_13-83_0-101_P
P11940_RRM1_1CVJ_F_13-83_13-83_0-101_R
P11940_RRM1_1CVJ_G_13-83_13-83_0-101_S
P11940_RRM1_1CVJ_H_13-83_13-83_0-101_T
P11940_RRM1_4F02_A_13-83_13-83_0-101_B
P11940_RRM1_4F02_D_13-83_13-83_0-101_E
P11940_RRM2_1CVJ_B_101-159_101-159_83-174_N
P11940_RRM2_1CVJ_H_101-152_101-152_83-167_T
P08199_RRM1_1FJE_B_16-84_310-378_295-396_A
P08199_RRM1_1RKJ_A_16-84_310-378_295-396_B
P19339_RRM1_4QQB_A_127-197_127-197_112-213_P
P19339_RRM1_4QQB_B_127-197_127-197_112-213_C
P08199_RRM2_1FJE_B_102-167_396-461_378-476_A
P08199_RRM2_1RKJ_A_102-167_396-461_378-476_B
P26599_RRM2_2ADB_A_186-252_186-252_171-267_B
P38996_RRM1_2L41_A_5-68_332-395_317-410_B
P26599_RRM3_2ADC_A_324-433_324-433_309-456_C
Q99383_RRM1_2CJK_A_161-229_161-229_146-245_B
Q99383_RRM2_2CJK_A_245-314_245-314_229-329_B
Q99383_RRM2_2KM8_C_245-314_245-314_229-329_A
Q9NWB1_RRM1_2ERR_A_119-187_119-187_104-202_B
P49960_RRM2_2KH9_A_119-189_119-189_104-204_B
P49960_RRM2_4N0T_A_119-189_119-189_110-212_B
P49960_RRM2_5VSU_A_119-189_119-189_110-212_I
P25299_RRM1_2KM8_B_28-98_20-90_5-105_A
P62995_RRM1_2KXN_B_120-190_120-190_105-205_A
Q13148_RRM2_4BS2_A_193-243_193-243_172-258_B
P22626_RRM1_5EN1_A_23-92_23-92_8-114_B
P09651_RRM2_5MPL_A_107-176_107-176_92-191_B
Q17RY0_RRM1_2MKI_A_64-153_471-560_456-575_B
Q9BZB8_RRM1_2MKK_A_235-330_310-410_295-425_B
Q61474_RRM2_5X3Z_A_111-180_111-180_96-195_B
Q8I3T5_RRM1_2N7C_A_10-77_10-77_0-92_B
P26368_RRM2_3VAH_B_261-331_261-331_225-346_P
P04147_RRM1_6R5K_D_40-110_40-110_25-128_E
P04147_RRM1_6R5K_F_40-110_40-110_25-128_E
P04147_RRM2_6R5K_D_128-197_128-197_110-221_E
P26599_RRM4_2ADC_A_456-521_456-521_433-531_B
P31483_RRM2_5O3J_A_2-72_108-178_93-193_B
P08579_RRM1_5Z58_p_9-80_9-80_0-153_H
Q9UNP9_RRM1_6ID1_y_8-78_8-78_0-93_G
P52597_RRM2_2KG1_A_291-358_291-358_276-373_B
F1LQ48_RRM1_2MQO_A_99-157_101-159_86-181_B
Q01130_RRM1_2LEC_A_16-86_16-86_1-101_B
F1LQ48_RRM1_2MQQ_A_372-477_409-514_394-529_B
P26368_RRM1_3VAM_A_151-225_151-225_136-261_P
P26368_RRM1_3VAM_B_151-225_151-225_136-261_E
P08579_RRM1_6AH0_p_9-80_9-80_0-95_H
P52597_RRM1_2KG0_A_113-182_113-182_98-197_B
P08579_RRM1_5O9Z_1_9-80_9-80_0-95_2
Q07955_RRM2_2M8D_B_123-186_123-186_108-201_A
Q12046_RRM1_5GMK_R_149-206_149-206_134-221_N
Q12046_RRM1_5Y88_N_149-206_149-206_134-221_E
