# Supplementary material for: Deciphering the RRM-RNA recognition code: A computational analysis
Source: PLoS Comput Biol. 2023 Jan 23;19(1):e1010859. doi: 10.1371/journal.pcbi.1010859 (PMC9894542; doi:10.1371/journal.pcbi.1010859)
Supplement: S3 Dataset — Each line corresponds to a specific contact and it is organized as follows: <PDB ID>_<Protein chain>, <PDB residue number>_<Residue one letter code>_<Nucleotide one letter code>_<PDB nucleotide number>_<RNA chain>. (TXT) [file pcbi.1010859.s011.txt]

6F4G_B	90_I_G_15_C
6F4G_B	8_T_A_14_C
6F4G_B	10_Y_C_13_C
6F4G_B	10_Y_G_12_C
6F4G_B	12_N_G_12_C
6F4G_B	12_N_U_11_C
6F4G_B	13_N_U_11_C
6F4G_B	13_N_G_12_C
6F4G_B	14_L_G_12_C
6F4G_B	16_E_U_10_C
6F4G_B	16_E_G_12_C
6F4G_B	16_E_A_9_C
6F4G_B	17_K_G_7_C
6F4G_B	17_K_U_8_C
6F4G_B	17_K_A_9_C
6F4G_B	17_K_G_20_C
6F4G_B	17_K_C_21_C
6F4G_B	20_K_C_19_C
6F4G_B	20_K_U_16_C
6F4G_B	20_K_C_18_C
6F4G_B	24_K_U_16_C
6F4G_B	40_I_U_16_C
6F4G_B	41_V_U_16_C
6F4G_B	41_V_A_14_C
6F4G_B	41_V_G_15_C
6F4G_B	42_A_U_16_C
6F4G_B	43_L_U_16_C
6F4G_B	43_L_A_14_C
6F4G_B	43_L_G_15_C
6F4G_B	44_K_C_19_C
6F4G_B	44_K_G_20_C
6F4G_B	45_T_C_19_C
6F4G_B	46_L_U_10_C
6F4G_B	46_L_G_12_C
6F4G_B	47_K_G_12_C
6F4G_B	47_K_A_14_C
6F4G_B	47_K_C_13_C
6F4G_B	48_M_G_12_C
6F4G_B	48_M_A_14_C
6F4G_B	48_M_C_13_C
6F4G_B	49_R_G_12_C
6F4G_B	49_R_U_10_C
6F4G_B	49_R_G_20_C
6F4G_B	49_R_C_19_C
6F4G_B	50_G_G_12_C
6F4G_B	51_Q_G_12_C
6F4G_B	51_Q_C_13_C
6F4G_B	53_F_A_14_C
6F4G_B	53_F_C_13_C
6F4G_B	55_I_A_14_C
6F4G_B	77_K_U_11_C
6F4G_B	80_Q_U_11_C
6F4G_B	82_A_C_13_C
6F4G_B	83_Y_C_13_C
6F4G_B	84_S_C_13_C
6F4G_B	84_S_A_14_C
6F4G_B	85_K_C_13_C
6F4G_B	86_S_C_13_C
6F4G_B	86_S_A_14_C
6F4G_B	86_S_G_15_C
6F4G_B	87_D_A_14_C
6F4G_B	87_D_G_15_C
6F4G_B	88_S_A_14_C
6F4G_B	88_S_G_15_C
6F4G_B	89_D_A_14_C
6F4G_B	89_D_G_15_C
6F4G_E	90_I_G_15_F
6F4G_E	3_M_C_13_F
6F4G_E	8_T_A_14_F
6F4G_E	10_Y_C_13_F
6F4G_E	10_Y_G_12_F
6F4G_E	12_N_G_12_F
6F4G_E	12_N_U_11_F
6F4G_E	13_N_U_11_F
6F4G_E	13_N_G_12_F
6F4G_E	14_L_G_12_F
6F4G_E	16_E_U_10_F
6F4G_E	16_E_G_12_F
6F4G_E	16_E_A_9_F
6F4G_E	17_K_C_6_F
6F4G_E	17_K_G_7_F
6F4G_E	17_K_U_8_F
6F4G_E	17_K_A_9_F
6F4G_E	17_K_G_20_F
6F4G_E	17_K_C_21_F
6F4G_E	20_K_C_19_F
6F4G_E	20_K_U_16_F
6F4G_E	20_K_C_18_F
6F4G_E	20_K_A_17_F
6F4G_E	24_K_U_16_F
6F4G_E	40_I_U_16_F
6F4G_E	41_V_U_16_F
6F4G_E	41_V_A_14_F
6F4G_E	41_V_G_15_F
6F4G_E	42_A_U_16_F
6F4G_E	43_L_U_16_F
6F4G_E	43_L_A_14_F
6F4G_E	43_L_G_15_F
6F4G_E	44_K_C_19_F
6F4G_E	44_K_G_20_F
6F4G_E	45_T_C_19_F
6F4G_E	46_L_U_10_F
6F4G_E	46_L_G_12_F
6F4G_E	47_K_G_12_F
6F4G_E	47_K_A_14_F
6F4G_E	47_K_C_13_F
6F4G_E	48_M_G_12_F
6F4G_E	48_M_A_14_F
6F4G_E	48_M_C_13_F
6F4G_E	49_R_G_12_F
6F4G_E	49_R_U_10_F
6F4G_E	49_R_A_9_F
6F4G_E	49_R_G_20_F
6F4G_E	49_R_C_19_F
6F4G_E	50_G_G_12_F
6F4G_E	51_Q_G_12_F
6F4G_E	51_Q_C_13_F
6F4G_E	53_F_A_14_F
6F4G_E	53_F_C_13_F
6F4G_E	55_I_A_14_F
6F4G_E	77_K_U_11_F
6F4G_E	80_Q_U_11_F
6F4G_E	82_A_C_13_F
6F4G_E	83_Y_C_13_F
6F4G_E	84_S_C_13_F
6F4G_E	84_S_A_14_F
6F4G_E	85_K_C_13_F
6F4G_E	86_S_C_13_F
6F4G_E	86_S_A_14_F
6F4G_E	87_D_A_14_F
6F4G_E	87_D_G_15_F
6F4G_E	88_S_A_14_F
6F4G_E	88_S_G_15_F
6F4G_E	89_D_G_15_F
2MQO_A	90_P_A_2_B
2MQO_A	165_F_C_1_B
2MQO_A	165_F_A_2_B
2MQO_A	167_N_C_3_B
2MQO_A	167_N_A_2_B
2MQO_A	167_N_C_1_B
2MQO_A	168_Y_C_3_B
2MQO_A	169_S_C_3_B
2MQO_A	170_T_C_3_B
2MQO_A	171_S_A_4_B
2MQO_A	171_S_C_3_B
2MQO_A	173_K_A_4_B
2MQO_A	174_I_A_4_B
2MQO_A	175_S_A_4_B
2MQO_A	175_S_C_5_B
2MQO_A	177_P_A_6_B
2MQO_A	177_P_C_5_B
2MQO_A	100_H_C_3_B
2MQO_A	100_H_A_2_B
2MQO_A	102_R_C_1_B
2MQO_A	102_R_A_2_B
2MQO_A	102_R_C_3_B
2MQO_A	103_G_C_1_B
2MQO_A	125_Y_A_4_B
2MQO_A	127_V_A_4_B
2MQO_A	127_V_C_5_B
2MQO_A	128_V_A_4_B
2MQO_A	129_M_A_4_B
2MQO_A	129_M_C_3_B
2MQO_A	129_M_C_5_B
2MQO_A	131_K_A_4_B
2MQO_A	131_K_C_5_B
2MQO_A	132_K_C_3_B
2MQO_A	132_K_A_4_B
2MQO_A	132_K_A_2_B
2MQO_A	134_Q_A_2_B
2MQO_A	134_Q_C_3_B
2MQO_A	135_A_A_4_B
2MQO_A	136_L_A_4_B
2MQO_A	136_L_C_3_B
2MQO_A	152_A_C_1_B
2MQO_A	153_A_C_1_B
2MQO_A	156_Q_C_1_B
2YH1_A	262_F_U_603_B
2YH1_A	262_F_U_602_B
2YH1_A	264_G_U_602_B
2YH1_A	265_G_U_602_B
2YH1_A	268_N_U_601_B
2YH1_A	289_N_U_604_B
2YH1_A	291_V_U_604_B
2YH1_A	291_V_U_603_B
2YH1_A	293_D_U_601_B
2YH1_A	294_S_U_605_B
2YH1_A	296_T_U_601_B
2YH1_A	298_L_U_601_B
2YH1_A	299_S_U_601_B
2YH1_A	300_K_U_601_B
2YH1_A	300_K_U_602_B
2YH1_A	300_K_U_604_B
2YH1_A	301_G_U_601_B
2YH1_A	301_G_U_602_B
2YH1_A	302_Y_U_602_B
2YH1_A	302_Y_U_603_B
2YH1_A	302_Y_U_604_B
2YH1_A	302_Y_U_601_B
2YH1_A	304_F_U_604_B
2YH1_A	304_F_U_603_B
2YH1_A	328_K_U_602_B
2YH1_A	328_K_U_601_B
2YH1_A	329_K_U_602_B
2YH1_A	330_L_U_602_B
2YH1_A	331_L_U_602_B
2YH1_A	152_Y_U_606_B
2YH1_A	152_Y_U_605_B
2YH1_A	152_Y_U_604_B
2YH1_A	154_G_U_605_B
2YH1_A	155_N_U_605_B
2YH1_A	155_N_U_604_B
2YH1_A	162_E_U_609_B
2YH1_A	190_Q_U_609_B
2YH1_A	190_Q_U_607_B
2YH1_A	190_Q_U_608_B
2YH1_A	192_N_U_609_B
2YH1_A	192_N_U_607_B
2YH1_A	194_D_U_605_B
2YH1_A	195_K_U_605_B
2YH1_A	195_K_U_606_B
2YH1_A	196_N_U_605_B
2YH1_A	197_F_U_606_B
2YH1_A	197_F_U_605_B
2YH1_A	197_F_U_607_B
2YH1_A	199_F_U_607_B
2YH1_A	199_F_U_606_B
2YH1_A	225_K_U_604_B
2YH1_A	225_K_U_605_B
2YH1_A	225_K_U_606_B
2YH1_A	260_K_U_604_B
2YH1_A	260_K_U_603_B
2YH1_A	333_Q_U_603_B
2YH1_A	334_R_U_603_B
2YH1_A	335_A_U_603_B
2YH1_A	335_A_U_604_B
2YH1_A	336_S_U_603_B
2YH1_A	150_R_U_607_B
2YH1_A	150_R_U_608_B
2YH1_A	227_R_U_606_B
2YH1_A	227_R_U_604_B
2YH1_A	228_R_U_606_B
2YH1_A	229_P_U_606_B
2YH1_A	229_P_U_607_B
2YH1_A	230_H_U_606_B
2YH1_A	230_H_U_607_B
2YH1_A	231_D_U_607_B
2YH1_A	231_D_U_608_B
5WWF_A	24_F_A_1_B
5WWF_A	49_D_G_4_B
5WWF_A	49_D_G_3_B
5WWF_A	50_C_G_3_B
5WWF_A	51_V_G_3_B
5WWF_A	53_M_A_2_B
5WWF_A	53_M_G_3_B
5WWF_A	62_R_A_2_B
5WWF_A	62_R_G_3_B
5WWF_A	62_R_A_1_B
5WWF_A	64_F_A_1_B
5WWF_A	64_F_A_2_B
5WWF_A	66_F_G_3_B
5WWF_A	66_F_A_2_B
5WWF_A	66_F_A_1_B
5WWF_A	18_E_G_4_B
5WWF_A	18_E_A_5_B
5WWF_A	22_K_A_2_B
5WWF_A	22_K_G_3_B
5WWF_A	22_K_G_4_B
5WWF_A	94_K_A_1_B
5WWF_A	95_R_A_1_B
5WWF_A	96_A_A_1_B
5WWF_A	96_A_A_2_B
5WWF_A	97_V_A_1_B
5WWF_A	97_V_A_2_B
5WWF_A	98_A_A_2_B
5WWF_A	99_R_A_2_B
5WWF_A	99_R_A_5_B
5WWF_A	99_R_G_3_B
5WWF_A	99_R_G_4_B
5WWF_A	102_S_A_1_B
5WWF_A	102_S_A_2_B
5WWF_A	108_H_A_1_B
5WWF_A	108_H_A_2_B
5WWF_C	24_F_A_1_D
5WWF_C	49_D_G_3_D
5WWF_C	49_D_G_4_D
5WWF_C	50_C_G_3_D
5WWF_C	51_V_G_3_D
5WWF_C	53_M_A_2_D
5WWF_C	53_M_G_3_D
5WWF_C	62_R_A_2_D
5WWF_C	62_R_G_3_D
5WWF_C	64_F_A_1_D
5WWF_C	64_F_A_2_D
5WWF_C	66_F_G_3_D
5WWF_C	66_F_A_2_D
5WWF_C	66_F_A_1_D
5WWF_C	18_E_A_5_D
5WWF_C	18_E_G_4_D
5WWF_C	19_Q_A_2_D
5WWF_C	22_K_A_2_D
5WWF_C	22_K_G_3_D
5WWF_C	22_K_G_4_D
5WWF_C	94_K_A_1_D
5WWF_C	95_R_A_1_D
5WWF_C	96_A_A_1_D
5WWF_C	96_A_A_2_D
5WWF_C	97_V_A_1_D
5WWF_C	97_V_A_2_D
5WWF_C	98_A_A_2_D
5WWF_C	99_R_A_2_D
5WWF_C	99_R_A_5_D
5WWF_C	99_R_G_4_D
5WWF_C	99_R_G_3_D
5WWF_C	102_S_A_1_D
5WWF_C	102_S_A_2_D
5WWF_C	108_H_A_1_D
5HO4_A	24_F_A_2_B
5HO4_A	24_F_A_1_B
5HO4_A	26_G_A_1_B
5HO4_A	27_G_A_1_B
5HO4_A	49_D_G_4_B
5HO4_A	49_D_A_5_B
5HO4_A	50_C_G_4_B
5HO4_A	51_V_G_4_B
5HO4_A	53_M_G_3_B
5HO4_A	53_M_G_4_B
5HO4_A	62_R_A_1_B
5HO4_A	62_R_G_3_B
5HO4_A	62_R_G_4_B
5HO4_A	62_R_A_2_B
5HO4_A	63_G_A_1_B
5HO4_A	64_F_A_1_B
5HO4_A	64_F_A_2_B
5HO4_A	64_F_G_3_B
5HO4_A	66_F_G_3_B
5HO4_A	66_F_A_2_B
5HO4_A	90_V_A_1_B
5HO4_A	92_E_A_1_B
5HO4_A	19_Q_G_3_B
5HO4_A	22_K_G_3_B
5HO4_A	22_K_G_4_B
5HO4_A	22_K_A_5_B
5HO4_A	94_K_A_2_B
5HO4_A	95_R_A_2_B
5HO4_A	96_A_A_2_B
5HO4_A	96_A_G_3_B
5HO4_A	97_V_A_2_B
5HO4_A	97_V_G_3_B
5HO4_A	98_A_G_3_B
5HO4_A	99_R_G_3_B
5HO4_A	99_R_U_7_B
5HO4_A	99_R_G_4_B
5HO4_A	102_S_A_2_B
5HO4_A	102_S_G_3_B
5HO4_A	108_H_A_2_B
5HO4_A	108_H_G_3_B
5Y88_N	18_L_A_35_D
5Y88_N	19_P_U_36_D
5Y88_N	20_S_U_36_D
5Y88_N	21_S_U_36_D
5Y88_N	23_P_U_36_D
5Y88_N	31_N_A_41_D
5Y88_N	34_Y_A_41_D
5Y88_N	36_K_A_41_D
5Y88_N	37_W_A_41_D
5Y88_N	37_W_A_42_D
5Y88_N	38_S_A_41_D
5Y88_N	38_S_A_42_D
5Y88_N	38_S_C_43_D
5Y88_N	39_Q_C_43_D
5Y88_N	40_G_C_43_D
5Y88_N	40_G_A_44_D
5Y88_N	41_F_A_44_D
5Y88_N	41_F_C_43_D
5Y88_N	45_T_U_37_D
5Y88_N	46_R_U_37_D
5Y88_N	46_R_U_38_D
5Y88_N	47_F_U_37_D
5Y88_N	47_F_U_36_D
5Y88_N	48_V_U_37_D
5Y88_N	49_S_U_37_D
5Y88_N	50_P_U_36_D
5Y88_N	50_P_U_37_D
5Y88_N	72_F_A_34_D
5Y88_N	73_C_A_34_D
5Y88_N	73_C_A_35_D
5Y88_N	74_L_A_34_D
5Y88_N	75_F_A_34_D
5Y88_N	75_F_A_35_D
5Y88_N	78_K_U_37_D
5Y88_N	80_M_A_35_D
5Y88_N	80_M_U_36_D
5Y88_N	81_C_A_35_D
5Y88_N	82_C_A_35_D
5Y88_N	83_L_A_35_D
5Y88_N	89_Y_A_34_D
5Y88_N	112_F_A_34_D
5Y88_N	114_R_G_39_D
5Y88_N	115_E_C_33_D
5Y88_N	117_F_G_39_D
5Y88_N	119_D_G_39_D
5Y88_N	119_D_A_40_D
5Y88_N	120_Y_G_39_D
5Y88_N	120_Y_A_40_D
5Y88_N	121_R_G_39_D
5Y88_N	121_R_A_40_D
5Y88_N	121_R_U_38_D
5Y88_N	122_E_A_40_D
5Y88_N	125_G_U_38_D
5Y88_N	125_G_G_39_D
5Y88_N	126_G_U_38_D
5Y88_N	126_G_G_39_D
5Y88_N	127_I_G_39_D
5Y88_N	128_G_G_39_D
5Y88_N	129_S_G_39_D
5Y88_N	196_K_U_38_D
5Y88_N	197_E_U_38_D
5Y88_N	200_S_U_38_D
5Y88_N	201_N_U_38_D
5Y88_N	201_N_U_37_D
5Y88_N	44_N_U_10_E
5Y88_N	44_N_A_11_E
5Y88_N	46_R_A_11_E
5Y88_N	123_D_U_13_E
5Y88_N	124_M_U_13_E
5Y88_N	136_T_U_14_E
5Y88_N	138_Y_U_13_E
5Y88_N	138_Y_U_12_E
5Y88_N	140_G_U_12_E
5Y88_N	141_G_A_11_E
5Y88_N	141_G_U_12_E
5Y88_N	174_R_U_14_E
5Y88_N	174_R_U_15_E
5Y88_N	176_V_U_14_E
5Y88_N	178_S_U_12_E
5Y88_N	179_K_U_12_E
5Y88_N	179_K_U_13_E
5Y88_N	179_K_U_14_E
5Y88_N	180_N_U_12_E
5Y88_N	181_C_U_12_E
5Y88_N	181_C_U_13_E
5Y88_N	183_F_U_14_E
5Y88_N	183_F_U_13_E
5Y88_N	221_L_U_38_D
5Y88_N	222_L_U_38_D
5Y88_N	223_V_U_38_D
5Y88_N	224_K_U_38_D
5Y88_N	219_T_A_11_E
5Y88_N	222_L_U_12_E
5Y88_N	222_L_A_11_E
5Y88_N	224_K_U_13_E
5Y88_N	224_K_U_12_E
5Y88_N	225_W_U_13_E
5Y88_N	226_A_U_13_E
5Y88_N	226_A_U_14_E
5Y88_N	227_N_U_13_E
5Y88_N	227_N_U_14_E
5Y88_N	228_E_U_14_E
5Y88_N	228_E_U_13_E
5Y88_N	229_D_U_14_E
5Y88_N	230_P_U_14_E
5Y88_N	230_P_U_15_E
5Y88_N	231_D_U_14_E
5Y88_N	231_D_U_15_E
5Y88_N	232_P_U_15_E
5Z58_p	90_I_G_166_H
5Z58_p	19_K_C_154_H
5Z58_p	20_K_C_170_H
5Z58_p	10_Y_C_164_H
5Z58_p	12_N_G_163_H
5Z58_p	12_N_U_162_H
5Z58_p	13_N_U_162_H
5Z58_p	13_N_G_163_H
5Z58_p	14_M_G_163_H
5Z58_p	40_I_U_167_H
5Z58_p	41_V_U_167_H
5Z58_p	41_V_A_165_H
5Z58_p	41_V_G_166_H
5Z58_p	42_A_U_167_H
5Z58_p	43_L_U_167_H
5Z58_p	44_K_C_170_H
5Z58_p	44_K_U_171_H
5Z58_p	45_T_C_170_H
5Z58_p	46_M_C_170_H
5Z58_p	46_M_G_163_H
5Z58_p	47_K_G_163_H
5Z58_p	48_M_G_163_H
5Z58_p	49_R_G_163_H
5Z58_p	50_G_G_163_H
5Z58_p	53_F_A_165_H
5Z58_p	82_Q_C_164_H
5Z58_p	83_Y_C_164_H
5Z58_p	84_A_C_164_H
5Z58_p	84_A_A_165_H
5Z58_p	85_K_C_164_H
5Z58_p	86_T_C_164_H
5Z58_p	86_T_A_165_H
5Z58_p	87_D_A_165_H
5Z58_p	87_D_G_166_H
5Z58_p	88_S_A_165_H
5Z58_p	88_S_G_166_H
5Z58_p	89_D_G_166_H
3MUM_P	13_Y_C_664_R
3MUM_P	13_Y_G_663_R
3MUM_P	15_N_G_663_R
3MUM_P	15_N_U_662_R
3MUM_P	16_N_U_662_R
3MUM_P	16_N_G_663_R
3MUM_P	17_L_G_663_R
3MUM_P	19_E_G_663_R
3MUM_P	19_E_U_661_R
3MUM_P	19_E_A_660_R
3MUM_P	19_E_U_662_R
3MUM_P	20_K_A_62_R
3MUM_P	20_K_A_63_R
3MUM_P	22_K_A_62_R
3MUM_P	22_K_A_61_R
3MUM_P	47_R_A_62_R
3MUM_P	47_R_A_61_R
3MUM_P	48_S_G_75_R
3MUM_P	48_S_C_669_R
3MUM_P	49_L_G_75_R
3MUM_P	49_L_U_661_R
3MUM_P	49_L_G_663_R
3MUM_P	49_L_A_660_R
3MUM_P	50_K_G_75_R
3MUM_P	50_K_G_663_R
3MUM_P	50_K_C_664_R
3MUM_P	50_K_C_669_R
3MUM_P	51_M_G_663_R
3MUM_P	51_M_A_665_R
3MUM_P	51_M_C_664_R
3MUM_P	52_R_G_663_R
3MUM_P	52_R_U_661_R
3MUM_P	52_R_A_660_R
3MUM_P	52_R_G_75_R
3MUM_P	53_G_G_663_R
3MUM_P	54_Q_G_663_R
3MUM_P	54_Q_C_664_R
3MUM_P	56_F_A_665_R
3MUM_P	56_F_C_664_R
3MUM_P	80_K_U_662_R
3MUM_P	11_T_A_665_R
3MUM_P	85_Q_C_664_R
3MUM_P	86_Y_C_664_R
3MUM_P	87_A_C_664_R
3MUM_P	87_A_A_665_R
3MUM_P	88_K_C_664_R
3MUM_P	88_K_A_665_R
3MUM_P	89_T_A_665_R
3MUM_P	89_T_C_666_R
3MUM_P	90_D_A_665_R
3MUM_P	90_D_C_666_R
3MUM_P	91_S_A_665_R
3MUM_P	91_S_C_666_R
3MUM_P	92_D_C_666_R
4TU8_B	262_F_DU_3_P
4TU8_B	262_F_DU_2_P
4TU8_B	264_G_DU_2_P
4TU8_B	264_G_DU_1_P
4TU8_B	265_G_DU_1_P
4TU8_B	265_G_DU_2_P
4TU8_B	266_L_DU_2_P
4TU8_B	289_N_DU_4_P
4TU8_B	291_V_DU_4_P
4TU8_B	294_S_DA_6_P
4TU8_B	300_K_DU_2_P
4TU8_B	300_K_DU_4_P
4TU8_B	301_G_DU_2_P
4TU8_B	302_Y_DU_2_P
4TU8_B	302_Y_DU_3_P
4TU8_B	302_Y_DU_4_P
4TU8_B	304_F_DU_4_P
4TU8_B	304_F_DU_3_P
4TU8_B	327_D_DU_1_P
4TU8_B	328_K_DU_1_P
4TU8_B	329_K_DU_1_P
4TU8_B	330_L_DU_1_P
4TU8_B	331_L_DU_1_P
4TU8_B	331_L_DU_2_P
4TU8_B	260_K_DU_4_P
4TU8_B	152_Y_DU_4_E
4TU8_B	152_Y_DU_3_E
4TU8_B	154_G_DU_4_E
4TU8_B	155_N_DU_4_E
4TU8_B	155_N_DU_3_E
4TU8_B	190_Q_DA_6_E
4TU8_B	194_D_DU_4_E
4TU8_B	195_K_DU_4_E
4TU8_B	195_K_DA_6_E
4TU8_B	196_N_DU_4_E
4TU8_B	197_F_DU_4_E
4TU8_B	197_F_DA_6_E
4TU8_B	199_F_DA_6_E
4TU8_B	225_K_DU_4_E
4TU8_B	225_K_DU_3_E
4TU8_A	152_Y_DU_4_P
4TU8_A	152_Y_DU_3_P
4TU8_A	154_G_DU_4_P
4TU8_A	155_N_DU_4_P
4TU8_A	155_N_DU_3_P
4TU8_A	190_Q_DA_6_P
4TU8_A	194_D_DU_4_P
4TU8_A	195_K_DU_4_P
4TU8_A	195_K_DA_6_P
4TU8_A	196_N_DU_4_P
4TU8_A	197_F_DU_4_P
4TU8_A	197_F_DA_6_P
4TU8_A	199_F_DA_6_P
4TU8_A	225_K_DU_4_P
4TU8_A	225_K_DU_3_P
1U6B_A	6_T_C_1007_B
1U6B_A	11_T_A_1008_B
1U6B_A	13_Y_C_1007_B
1U6B_A	13_Y_G_1006_B
1U6B_A	15_N_G_1006_B
1U6B_A	15_N_U_1005_B
1U6B_A	16_N_U_1005_B
1U6B_A	16_N_G_1006_B
1U6B_A	17_L_G_1006_B
1U6B_A	19_E_U_1004_B
1U6B_A	19_E_G_1006_B
1U6B_A	19_E_A_1003_B
1U6B_A	22_K_C_105_B
1U6B_A	22_K_A_106_B
1U6B_A	22_K_G_104_B
1U6B_A	23_K_C_1012_B
1U6B_A	44_L_A_1008_B
1U6B_A	44_L_C_1009_B
1U6B_A	46_S_C_1012_B
1U6B_A	48_S_C_1012_B
1U6B_A	48_S_G_1013_B
1U6B_A	49_L_C_1012_B
1U6B_A	49_L_G_1013_B
1U6B_A	49_L_U_1004_B
1U6B_A	49_L_G_1006_B
1U6B_A	49_L_A_1003_B
1U6B_A	50_K_G_1013_B
1U6B_A	50_K_G_1006_B
1U6B_A	50_K_U_1004_B
1U6B_A	51_M_G_1006_B
1U6B_A	51_M_A_1008_B
1U6B_A	51_M_C_1007_B
1U6B_A	52_R_G_1006_B
1U6B_A	52_R_U_1004_B
1U6B_A	52_R_A_1003_B
1U6B_A	52_R_G_1013_B
1U6B_A	53_G_G_1006_B
1U6B_A	54_Q_G_1006_B
1U6B_A	54_Q_C_1007_B
1U6B_A	56_F_A_1008_B
1U6B_A	56_F_C_1007_B
1U6B_A	80_K_U_1005_B
1U6B_A	83_R_U_1005_B
1U6B_A	85_Q_C_1007_B
1U6B_A	86_Y_C_1007_B
1U6B_A	87_A_C_1007_B
1U6B_A	87_A_A_1008_B
1U6B_A	88_K_C_1007_B
1U6B_A	89_T_C_1007_B
1U6B_A	89_T_A_1008_B
1U6B_A	89_T_C_1009_B
1U6B_A	90_D_A_1008_B
1U6B_A	90_D_C_1009_B
1U6B_A	91_S_A_1008_B
1U6B_A	91_S_C_1009_B
1U6B_A	92_D_C_1009_B
1U6B_A	92_D_U_1010_B
1U6B_A	93_I_C_1009_B
3BO2_A	13_Y_C_1007_B
3BO2_A	13_Y_G_1006_B
3BO2_A	15_N_G_1006_B
3BO2_A	15_N_U_1005_B
3BO2_A	16_N_U_1005_B
3BO2_A	16_N_G_1006_B
3BO2_A	17_L_G_1006_B
3BO2_A	19_E_U_1004_B
3BO2_A	19_E_G_1006_B
3BO2_A	19_E_A_1003_B
3BO2_A	19_E_U_1005_B
3BO2_A	22_K_C_105_B
3BO2_A	22_K_A_106_B
3BO2_A	44_L_A_1008_B
3BO2_A	44_L_C_1009_B
3BO2_A	46_S_C_1012_B
3BO2_A	48_S_C_1012_B
3BO2_A	48_S_G_1013_B
3BO2_A	49_L_G_1013_B
3BO2_A	49_L_U_1004_B
3BO2_A	49_L_G_1006_B
3BO2_A	49_L_A_1003_B
3BO2_A	50_K_G_1013_B
3BO2_A	50_K_G_1006_B
3BO2_A	51_M_A_1008_B
3BO2_A	51_M_C_1007_B
3BO2_A	51_M_G_1006_B
3BO2_A	52_R_G_1006_B
3BO2_A	52_R_U_1004_B
3BO2_A	52_R_A_1003_B
3BO2_A	52_R_G_1013_B
3BO2_A	53_G_G_1006_B
3BO2_A	54_Q_G_1006_B
3BO2_A	54_Q_C_1007_B
3BO2_A	56_F_A_1008_B
3BO2_A	56_F_C_1007_B
3BO2_A	80_K_U_1005_B
3BO2_A	83_R_U_1005_B
3BO2_A	11_T_A_1008_B
3BO2_A	85_Q_C_1007_B
3BO2_A	86_Y_C_1007_B
3BO2_A	87_A_C_1007_B
3BO2_A	87_A_A_1008_B
3BO2_A	88_K_C_1007_B
3BO2_A	89_T_C_1007_B
3BO2_A	89_T_A_1008_B
3BO2_A	89_T_C_1009_B
3BO2_A	90_D_A_1008_B
3BO2_A	90_D_C_1009_B
3BO2_A	91_S_A_1008_B
3BO2_A	91_S_C_1009_B
3BO2_A	92_D_C_1009_B
3BO2_A	92_D_U_1010_B
3BO2_A	93_I_C_1009_B
4C4W_A	13_Y_C_16_D
4C4W_A	13_Y_G_15_D
4C4W_A	15_N_G_15_D
4C4W_A	15_N_U_14_D
4C4W_A	16_N_U_14_D
4C4W_A	16_N_G_15_D
4C4W_A	17_L_G_15_D
4C4W_A	19_E_G_15_D
4C4W_A	19_E_A_12_D
4C4W_A	19_E_U_13_D
4C4W_A	19_E_U_14_D
4C4W_A	44_L_A_17_D
4C4W_A	44_L_C_18_D
4C4W_A	46_S_C_21_D
4C4W_A	48_S_C_21_D
4C4W_A	48_S_G_22_D
4C4W_A	49_L_G_22_D
4C4W_A	49_L_U_13_D
4C4W_A	49_L_G_15_D
4C4W_A	49_L_A_12_D
4C4W_A	50_K_G_22_D
4C4W_A	50_K_G_15_D
4C4W_A	50_K_C_16_D
4C4W_A	50_K_A_17_D
4C4W_A	51_M_G_15_D
4C4W_A	51_M_A_17_D
4C4W_A	51_M_C_16_D
4C4W_A	52_R_G_15_D
4C4W_A	52_R_U_13_D
4C4W_A	52_R_A_12_D
4C4W_A	52_R_G_22_D
4C4W_A	53_G_G_15_D
4C4W_A	54_Q_G_15_D
4C4W_A	54_Q_C_16_D
4C4W_A	56_F_A_17_D
4C4W_A	56_F_C_16_D
4C4W_A	58_I_A_17_D
4C4W_A	80_K_U_14_D
4C4W_A	83_R_U_14_D
4C4W_A	11_T_A_17_D
4C4W_A	85_Q_C_16_D
4C4W_A	86_Y_C_16_D
4C4W_A	87_A_C_16_D
4C4W_A	87_A_A_17_D
4C4W_A	88_K_C_16_D
4C4W_A	89_T_C_16_D
4C4W_A	89_T_A_17_D
4C4W_A	89_T_C_18_D
4C4W_A	90_D_A_17_D
4C4W_A	90_D_C_18_D
4C4W_A	91_S_A_17_D
4C4W_A	91_S_C_18_D
4C4W_A	92_D_C_18_D
4C4W_A	92_D_U_19_D
4C4W_A	93_I_C_18_D
4C4W_E	13_Y_C_16_H
4C4W_E	13_Y_G_15_H
4C4W_E	15_N_G_15_H
4C4W_E	15_N_U_14_H
4C4W_E	16_N_U_14_H
4C4W_E	16_N_G_15_H
4C4W_E	17_L_G_15_H
4C4W_E	19_E_G_15_H
4C4W_E	19_E_U_13_H
4C4W_E	19_E_A_12_H
4C4W_E	19_E_U_14_H
4C4W_E	22_K_A_8_H
4C4W_E	22_K_G_7_H
4C4W_E	44_L_A_17_H
4C4W_E	44_L_C_18_H
4C4W_E	46_S_C_21_H
4C4W_E	47_R_C_21_H
4C4W_E	48_S_C_21_H
4C4W_E	48_S_G_22_H
4C4W_E	49_L_G_22_H
4C4W_E	49_L_U_13_H
4C4W_E	49_L_G_15_H
4C4W_E	49_L_A_12_H
4C4W_E	50_K_G_15_H
4C4W_E	50_K_A_17_H
4C4W_E	50_K_C_16_H
4C4W_E	51_M_G_15_H
4C4W_E	51_M_A_17_H
4C4W_E	51_M_C_16_H
4C4W_E	52_R_G_15_H
4C4W_E	52_R_U_13_H
4C4W_E	52_R_A_12_H
4C4W_E	52_R_G_22_H
4C4W_E	53_G_G_15_H
4C4W_E	54_Q_G_15_H
4C4W_E	54_Q_C_16_H
4C4W_E	56_F_A_17_H
4C4W_E	56_F_C_16_H
4C4W_E	58_I_A_17_H
4C4W_E	58_I_C_18_H
4C4W_E	80_K_U_14_H
4C4W_E	83_R_U_14_H
4C4W_E	11_T_A_17_H
4C4W_E	85_Q_C_16_H
4C4W_E	86_Y_C_16_H
4C4W_E	87_A_C_16_H
4C4W_E	87_A_A_17_H
4C4W_E	88_K_C_16_H
4C4W_E	89_T_C_16_H
4C4W_E	89_T_A_17_H
4C4W_E	89_T_C_18_H
4C4W_E	90_D_A_17_H
4C4W_E	90_D_C_18_H
4C4W_E	91_S_A_17_H
4C4W_E	91_S_C_18_H
4C4W_E	92_D_C_18_H
4C4W_E	92_D_U_19_H
4C4W_E	93_I_C_18_H
6J6H_R	18_L_A_35_E
6J6H_R	19_P_U_36_E
6J6H_R	20_S_U_36_E
6J6H_R	21_S_U_36_E
6J6H_R	22_I_U_36_E
6J6H_R	23_P_U_36_E
6J6H_R	31_N_A_41_E
6J6H_R	34_Y_A_41_E
6J6H_R	36_K_A_41_E
6J6H_R	37_W_A_41_E
6J6H_R	37_W_A_42_E
6J6H_R	38_S_A_42_E
6J6H_R	38_S_A_41_E
6J6H_R	38_S_C_43_E
6J6H_R	39_Q_A_42_E
6J6H_R	39_Q_C_43_E
6J6H_R	40_G_C_43_E
6J6H_R	40_G_A_44_E
6J6H_R	40_G_A_42_E
6J6H_R	41_F_A_44_E
6J6H_R	41_F_C_43_E
6J6H_R	41_F_A_45_E
6J6H_R	45_T_U_37_E
6J6H_R	46_R_U_37_E
6J6H_R	46_R_U_38_E
6J6H_R	47_F_U_37_E
6J6H_R	47_F_U_36_E
6J6H_R	48_V_U_37_E
6J6H_R	49_S_U_37_E
6J6H_R	50_P_U_36_E
6J6H_R	50_P_U_37_E
6J6H_R	71_F_A_34_E
6J6H_R	72_F_A_34_E
6J6H_R	73_C_A_34_E
6J6H_R	73_C_A_35_E
6J6H_R	74_L_A_34_E
6J6H_R	75_F_A_34_E
6J6H_R	75_F_A_35_E
6J6H_R	78_K_U_37_E
6J6H_R	80_M_A_35_E
6J6H_R	80_M_U_36_E
6J6H_R	81_C_A_35_E
6J6H_R	82_C_A_35_E
6J6H_R	83_L_A_35_E
6J6H_R	87_C_A_35_E
6J6H_R	89_Y_A_34_E
6J6H_R	112_F_A_34_E
6J6H_R	113_G_A_34_E
6J6H_R	114_R_G_39_E
6J6H_R	115_E_C_33_E
6J6H_R	117_F_G_39_E
6J6H_R	119_D_G_39_E
6J6H_R	120_Y_G_39_E
6J6H_R	121_R_G_39_E
6J6H_R	121_R_A_40_E
6J6H_R	121_R_U_38_E
6J6H_R	122_E_A_40_E
6J6H_R	123_D_U_38_E
6J6H_R	125_G_U_38_E
6J6H_R	125_G_G_39_E
6J6H_R	126_G_U_38_E
6J6H_R	126_G_G_39_E
6J6H_R	127_I_G_39_E
6J6H_R	128_G_G_39_E
6J6H_R	129_S_G_39_E
6J6H_R	196_K_U_38_E
6J6H_R	197_E_U_38_E
6J6H_R	197_E_G_39_E
6J6H_R	200_S_U_38_E
6J6H_R	201_N_U_38_E
6J6H_R	201_N_U_37_E
6J6H_R	151_L_G_78_L
6J6H_R	155_Q_G_78_L
6J6H_R	159_R_G_78_L
6J6H_R	206_L_G_78_L
6J6H_R	43_G_A_10_B
6J6H_R	44_N_A_10_B
6J6H_R	44_N_G_11_B
6J6H_R	46_R_G_11_B
6J6H_R	123_D_G_13_B
6J6H_R	124_M_G_13_B
6J6H_R	136_T_C_14_B
6J6H_R	138_Y_G_13_B
6J6H_R	138_Y_C_12_B
6J6H_R	140_G_C_12_B
6J6H_R	141_G_G_11_B
6J6H_R	141_G_C_12_B
6J6H_R	143_D_G_11_B
6J6H_R	143_D_C_12_B
6J6H_R	174_R_C_14_B
6J6H_R	174_R_U_15_B
6J6H_R	176_V_C_14_B
6J6H_R	176_V_U_15_B
6J6H_R	178_S_C_12_B
6J6H_R	179_K_C_12_B
6J6H_R	179_K_G_13_B
6J6H_R	179_K_C_14_B
6J6H_R	180_N_C_12_B
6J6H_R	181_C_C_12_B
6J6H_R	181_C_G_13_B
6J6H_R	183_F_C_14_B
6J6H_R	183_F_G_13_B
6J6H_R	221_L_U_38_E
6J6H_R	222_L_U_38_E
6J6H_R	223_V_U_38_E
6J6H_R	224_K_U_38_E
6J6H_R	208_S_G_78_L
6J6H_R	208_S_A_79_L
6J6H_R	209_D_G_78_L
6J6H_R	209_D_A_79_L
6J6H_R	222_L_C_12_B
6J6H_R	222_L_G_11_B
6J6H_R	224_K_G_13_B
6J6H_R	224_K_G_11_B
6J6H_R	225_W_G_13_B
6J6H_R	226_A_G_13_B
6J6H_R	226_A_C_14_B
6J6H_R	227_N_G_13_B
6J6H_R	227_N_C_14_B
6J6H_R	228_E_C_14_B
6J6H_R	229_D_C_14_B
6J6H_R	230_P_C_14_B
6J6H_R	230_P_U_15_B
6J6H_R	231_D_C_14_B
6J6H_R	231_D_U_15_B
6J6H_R	232_P_U_15_B
2LEB_A	2_S_G_106_B
2LEB_A	2_S_U_107_B
2LEB_A	3_Y_G_106_B
2LEB_A	3_Y_U_107_B
2LEB_A	4_G_G_106_B
2LEB_A	4_G_U_107_B
2LEB_A	5_R_G_106_B
2LEB_A	5_R_U_107_B
2LEB_A	6_P_G_106_B
2LEB_A	6_P_C_104_B
2LEB_A	15_S_C_104_B
2LEB_A	17_K_C_103_B
2LEB_A	17_K_U_102_B
2LEB_A	19_D_U_102_B
2LEB_A	19_D_C_103_B
2LEB_A	20_N_U_102_B
2LEB_A	21_L_U_102_B
2LEB_A	42_D_G_106_B
2LEB_A	42_D_C_104_B
2LEB_A	43_V_G_106_B
2LEB_A	44_Y_G_106_B
2LEB_A	44_Y_C_104_B
2LEB_A	44_Y_A_105_B
2LEB_A	46_P_C_104_B
2LEB_A	46_P_A_105_B
2LEB_A	46_P_C_103_B
2LEB_A	47_R_A_105_B
2LEB_A	48_D_A_105_B
2LEB_A	49_R_A_105_B
2LEB_A	49_R_G_106_B
2LEB_A	50_Y_A_105_B
2LEB_A	56_G_U_102_B
2LEB_A	57_F_U_102_B
2LEB_A	57_F_C_103_B
2LEB_A	57_F_C_104_B
2LEB_A	57_F_A_105_B
2LEB_A	58_A_C_103_B
2LEB_A	59_F_C_103_B
2LEB_A	59_F_C_104_B
2LEB_A	61_R_C_104_B
2LEB_A	61_R_G_106_B
2LEB_A	83_R_U_102_B
2LEB_A	86_R_U_102_B
2LEB_A	1_M_G_106_B
2LEB_A	1_M_U_107_B
2LEB_A	88_Q_C_103_B
2LEB_A	89_M_C_103_B
2LEB_A	90_A_C_103_B
2LEB_A	90_A_C_104_B
2LEB_A	91_R_C_103_B
2LEB_A	91_R_C_104_B
2LEB_A	92_Y_C_103_B
2LEB_A	92_Y_C_104_B
2LEB_A	93_G_C_104_B
2LEB_A	94_R_C_104_B
2LEB_A	94_R_A_105_B
2LEB_A	94_R_G_106_B
2LEB_A	94_R_C_103_B
2LEB_A	95_P_C_103_B
2LEB_A	95_P_C_104_B
2LEB_A	95_P_A_105_B
2LEB_A	98_S_A_105_B
2LEB_A	98_S_C_104_B
2LEB_A	98_S_C_103_B
2LEB_A	99_H_A_105_B
2LEB_A	99_H_C_104_B
4QQB_A	214_Y_U_4_P
4QQB_A	238_V_U_9_P
4QQB_A	239_Q_U_9_P
4QQB_A	239_Q_U_5_P
4QQB_A	241_N_U_5_P
4QQB_A	241_N_U_6_P
4QQB_A	243_L_U_5_P
4QQB_A	243_L_U_4_P
4QQB_A	243_L_U_6_P
4QQB_A	252_R_U_4_P
4QQB_A	256_F_U_5_P
4QQB_A	256_F_U_4_P
4QQB_A	258_R_U_9_P
4QQB_A	258_R_U_10_P
4QQB_A	258_R_U_5_P
4QQB_A	128_I_U_9_P
4QQB_A	128_I_U_10_P
4QQB_A	130_N_U_9_P
4QQB_A	131_Y_U_6_P
4QQB_A	131_Y_U_8_P
4QQB_A	131_Y_U_9_P
4QQB_A	132_L_U_8_P
4QQB_A	134_Q_U_8_P
4QQB_A	134_Q_U_7_P
4QQB_A	137_T_A_15_P
4QQB_A	138_D_A_15_P
4QQB_A	138_D_U_18_P
4QQB_A	138_D_G_13_P
4QQB_A	138_D_G_17_P
4QQB_A	139_R_U_18_P
4QQB_A	139_R_A_20_P
4QQB_A	139_R_C_16_P
4QQB_A	142_Y_G_19_P
4QQB_A	142_Y_U_18_P
4QQB_A	143_A_G_19_P
4QQB_A	143_A_A_20_P
4QQB_A	146_R_G_19_P
4QQB_A	147_A_G_19_P
4QQB_A	154_C_G_17_P
4QQB_A	154_C_G_13_P
4QQB_A	155_R_G_13_P
4QQB_A	155_R_G_11_P
4QQB_A	155_R_A_12_P
4QQB_A	155_R_C_14_P
4QQB_A	156_I_G_13_P
4QQB_A	156_I_C_14_P
4QQB_A	157_M_G_11_P
4QQB_A	157_M_A_12_P
4QQB_A	158_R_C_14_P
4QQB_A	158_R_G_13_P
4QQB_A	158_R_A_15_P
4QQB_A	159_D_C_14_P
4QQB_A	160_Y_A_12_P
4QQB_A	160_Y_C_14_P
4QQB_A	161_K_C_14_P
4QQB_A	162_T_C_14_P
4QQB_A	163_G_C_14_P
4QQB_A	165_S_U_8_P
4QQB_A	165_S_U_7_P
4QQB_A	166_F_U_8_P
4QQB_A	166_F_U_9_P
4QQB_A	167_G_U_8_P
4QQB_A	167_G_U_9_P
4QQB_A	168_Y_U_9_P
4QQB_A	168_Y_U_10_P
4QQB_A	168_Y_G_11_P
4QQB_A	170_F_G_11_P
4QQB_A	170_F_U_10_P
4QQB_A	194_K_U_6_P
4QQB_A	194_K_U_7_P
4QQB_A	194_K_U_8_P
4QQB_A	195_R_U_6_P
4QQB_A	196_L_U_6_P
4QQB_A	197_K_U_6_P
4QQB_A	197_K_U_9_P
4QQB_A	289_A_U_4_P
4QQB_A	290_E_U_4_P
4QQB_A	126_N_G_11_P
4QQB_A	199_S_U_9_P
4QQB_A	200_Y_U_10_P
4QQB_A	201_A_U_10_P
4QQB_A	202_R_U_10_P
4QQB_A	202_R_U_9_P
4QQB_A	203_P_U_10_P
4QQB_A	204_G_U_10_P
4QQB_A	205_G_U_10_P
4QQB_A	208_I_U_10_P
4QQB_A	208_I_U_9_P
4QQB_A	212_N_U_5_P
4QQB_B	214_Y_U_4_C
4QQB_B	238_V_U_9_C
4QQB_B	239_Q_U_9_C
4QQB_B	239_Q_U_5_C
4QQB_B	241_N_U_5_C
4QQB_B	241_N_U_6_C
4QQB_B	242_I_U_6_C
4QQB_B	243_L_U_6_C
4QQB_B	243_L_U_5_C
4QQB_B	243_L_U_4_C
4QQB_B	246_K_U_6_C
4QQB_B	252_R_U_4_C
4QQB_B	256_F_U_5_C
4QQB_B	256_F_U_4_C
4QQB_B	258_R_U_9_C
4QQB_B	258_R_U_10_C
4QQB_B	221_T_G_19_P
4QQB_B	128_I_U_9_C
4QQB_B	128_I_U_10_C
4QQB_B	130_N_U_9_C
4QQB_B	131_Y_U_9_C
4QQB_B	131_Y_U_6_C
4QQB_B	131_Y_U_8_C
4QQB_B	132_L_U_8_C
4QQB_B	133_P_U_8_C
4QQB_B	134_Q_U_8_C
4QQB_B	134_Q_U_7_C
4QQB_B	137_T_A_15_C
4QQB_B	138_D_G_17_C
4QQB_B	138_D_U_18_C
4QQB_B	138_D_G_13_C
4QQB_B	139_R_U_18_C
4QQB_B	139_R_A_20_C
4QQB_B	139_R_A_15_C
4QQB_B	139_R_C_16_C
4QQB_B	142_Y_U_18_C
4QQB_B	142_Y_G_19_C
4QQB_B	143_A_G_19_C
4QQB_B	143_A_A_20_C
4QQB_B	146_R_G_19_C
4QQB_B	146_R_U_18_C
4QQB_B	147_A_G_19_C
4QQB_B	153_T_G_11_C
4QQB_B	154_C_G_17_C
4QQB_B	154_C_G_13_C
4QQB_B	155_R_G_13_C
4QQB_B	155_R_G_11_C
4QQB_B	155_R_A_12_C
4QQB_B	155_R_C_14_C
4QQB_B	156_I_G_13_C
4QQB_B	156_I_C_14_C
4QQB_B	157_M_G_11_C
4QQB_B	157_M_A_12_C
4QQB_B	158_R_C_14_C
4QQB_B	158_R_A_12_C
4QQB_B	158_R_G_13_C
4QQB_B	158_R_A_15_C
4QQB_B	159_D_C_14_C
4QQB_B	160_Y_A_12_C
4QQB_B	160_Y_C_14_C
4QQB_B	161_K_C_14_C
4QQB_B	162_T_C_14_C
4QQB_B	163_G_C_14_C
4QQB_B	164_Y_U_7_C
4QQB_B	164_Y_U_8_C
4QQB_B	165_S_U_8_C
4QQB_B	166_F_U_8_C
4QQB_B	166_F_U_9_C
4QQB_B	167_G_U_8_C
4QQB_B	167_G_U_9_C
4QQB_B	168_Y_U_9_C
4QQB_B	168_Y_U_10_C
4QQB_B	170_F_G_11_C
4QQB_B	170_F_U_10_C
4QQB_B	193_N_U_6_C
4QQB_B	194_K_U_6_C
4QQB_B	194_K_U_7_C
4QQB_B	194_K_U_8_C
4QQB_B	195_R_U_6_C
4QQB_B	196_L_U_6_C
4QQB_B	197_K_U_6_C
4QQB_B	197_K_U_9_C
4QQB_B	289_A_U_4_C
4QQB_B	290_E_U_4_C
4QQB_B	291_E_U_4_C
4QQB_B	126_N_G_11_C
4QQB_B	199_S_U_9_C
4QQB_B	200_Y_U_10_C
4QQB_B	201_A_U_10_C
4QQB_B	202_R_U_10_C
4QQB_B	202_R_U_9_C
4QQB_B	203_P_U_10_C
4QQB_B	204_G_U_10_C
4QQB_B	205_G_U_10_C
4QQB_B	208_I_U_10_C
4QQB_B	211_T_U_10_C
4QQB_B	212_N_U_5_C
2XS7_A	43_F_U_4_B
2XS7_A	38_M_U_5_B
2XS7_A	41_T_U_5_B
2XS7_A	43_F_G_3_B
2XS7_A	70_K_U_5_B
2XS7_A	72_I_U_5_B
2XS7_A	72_I_U_6_B
2XS7_A	73_T_U_6_B
2XS7_A	80_K_U_2_B
2XS7_A	80_K_G_3_B
2XS7_A	80_K_U_6_B
2XS7_A	82_Y_G_3_B
2XS7_A	82_Y_U_4_B
2XS7_A	82_Y_U_5_B
2XS7_A	84_F_U_5_B
2XS7_A	84_F_U_4_B
2XS7_A	109_K_G_3_B
2XS7_A	110_L_G_3_B
2XS7_A	110_L_U_4_B
2XS7_A	111_G_G_3_B
2XS7_A	111_G_U_4_B
2XS7_A	112_P_U_4_B
2XS7_A	113_A_U_4_B
2XS7_A	113_A_U_5_B
2XS7_A	114_I_U_4_B
2XS7_A	114_I_U_5_B
2XS7_A	115_R_U_4_B
2XS7_A	115_R_U_5_B
2XS7_A	115_R_U_6_B
2XS7_A	116_K_U_4_B
2XS7_A	116_K_U_5_B
4PRF_A	6_T_C_152_B
4PRF_A	9_N_A_153_B
4PRF_A	11_T_A_153_B
4PRF_A	13_Y_C_152_B
4PRF_A	13_Y_G_151_B
4PRF_A	15_N_G_151_B
4PRF_A	15_N_U_150_B
4PRF_A	16_N_U_150_B
4PRF_A	16_N_G_151_B
4PRF_A	17_L_G_151_B
4PRF_A	19_E_U_149_B
4PRF_A	19_E_G_151_B
4PRF_A	19_E_A_148_B
4PRF_A	19_E_U_150_B
4PRF_A	22_K_A_143_B
4PRF_A	22_K_C_144_B
4PRF_A	23_K_C_156_B
4PRF_A	44_L_A_153_B
4PRF_A	44_L_C_154_B
4PRF_A	46_S_C_157_B
4PRF_A	47_R_C_157_B
4PRF_A	47_R_A_143_B
4PRF_A	47_R_C_144_B
4PRF_A	48_S_C_157_B
4PRF_A	48_S_G_158_B
4PRF_A	48_S_C_156_B
4PRF_A	49_L_C_157_B
4PRF_A	49_L_G_158_B
4PRF_A	49_L_A_148_B
4PRF_A	49_L_U_149_B
4PRF_A	49_L_G_151_B
4PRF_A	50_K_G_151_B
4PRF_A	50_K_C_152_B
4PRF_A	50_K_A_153_B
4PRF_A	50_K_G_158_B
4PRF_A	51_M_G_151_B
4PRF_A	51_M_A_153_B
4PRF_A	51_M_C_152_B
4PRF_A	52_R_G_151_B
4PRF_A	52_R_U_149_B
4PRF_A	52_R_A_148_B
4PRF_A	52_R_G_158_B
4PRF_A	52_R_C_147_B
4PRF_A	53_G_G_151_B
4PRF_A	54_Q_G_151_B
4PRF_A	54_Q_C_152_B
4PRF_A	56_F_A_153_B
4PRF_A	56_F_C_152_B
4PRF_A	58_I_A_153_B
4PRF_A	58_I_C_154_B
4PRF_A	80_K_U_150_B
4PRF_A	83_R_U_150_B
4PRF_A	85_Q_C_152_B
4PRF_A	86_Y_C_152_B
4PRF_A	87_A_C_152_B
4PRF_A	87_A_A_153_B
4PRF_A	88_K_C_152_B
4PRF_A	89_T_C_152_B
4PRF_A	89_T_A_153_B
4PRF_A	89_T_C_154_B
4PRF_A	90_D_A_153_B
4PRF_A	90_D_C_154_B
4PRF_A	91_S_A_153_B
4PRF_A	91_S_C_154_B
4PRF_A	92_D_C_154_B
4PRF_A	92_D_A_153_B
4PRF_A	93_I_C_154_B
3VAK_B	262_F_DU_3_P
3VAK_B	262_F_DU_2_P
3VAK_B	264_G_DU_2_P
3VAK_B	264_G_DU_1_P
3VAK_B	265_G_DU_1_P
3VAK_B	265_G_DU_2_P
3VAK_B	266_L_DU_2_P
3VAK_B	289_N_DU_4_P
3VAK_B	291_V_DU_4_P
3VAK_B	294_S_DU_6_P
3VAK_B	300_K_DU_2_P
3VAK_B	300_K_DU_4_P
3VAK_B	301_G_DU_2_P
3VAK_B	302_Y_DU_2_P
3VAK_B	302_Y_DU_3_P
3VAK_B	302_Y_DU_4_P
3VAK_B	304_F_DU_4_P
3VAK_B	304_F_DU_3_P
3VAK_B	328_K_DU_1_P
3VAK_B	329_K_DU_1_P
3VAK_B	331_L_DU_2_P
3VAK_B	331_L_DU_1_P
3VAK_B	152_Y_DU_4_E
3VAK_B	152_Y_DU_3_E
3VAK_B	154_G_DU_4_E
3VAK_B	155_N_DU_4_E
3VAK_B	155_N_DU_3_E
3VAK_B	190_Q_DU_7_E
3VAK_B	194_D_DU_4_E
3VAK_B	195_K_DU_4_E
3VAK_B	195_K_DU_6_E
3VAK_B	196_N_DU_4_E
3VAK_B	197_F_DU_4_E
3VAK_B	197_F_DU_6_E
3VAK_B	199_F_DU_6_E
3VAK_B	201_E_DU_7_E
3VAK_B	225_K_DU_4_E
3VAK_B	225_K_DU_3_E
3VAK_B	260_K_DU_4_P
3VAK_B	333_Q_DU_3_P
3VAK_B	334_R_DU_3_P
3VAK_B	335_A_DU_3_P
3VAK_B	146_G_DU_7_E
3VAK_B	147_S_DU_7_E
3VAK_B	150_R_DU_7_E
3VAK_B	150_R_DU_6_E
3VAK_B	229_P_DU_6_E
3VAK_B	230_H_DU_6_E
3VAK_B	231_D_DU_6_E
3VAK_A	152_Y_DU_4_P
3VAK_A	152_Y_DU_3_P
3VAK_A	154_G_DU_4_P
3VAK_A	155_N_DU_4_P
3VAK_A	155_N_DU_3_P
3VAK_A	190_Q_DU_7_P
3VAK_A	194_D_DU_4_P
3VAK_A	195_K_DU_4_P
3VAK_A	195_K_DU_6_P
3VAK_A	196_N_DU_4_P
3VAK_A	197_F_DU_4_P
3VAK_A	197_F_DU_6_P
3VAK_A	199_F_DU_6_P
3VAK_A	225_K_DU_4_P
3VAK_A	225_K_DU_3_P
3VAK_A	147_S_DU_7_P
3VAK_A	147_S_DU_6_P
3VAK_A	150_R_DU_7_P
3VAK_A	150_R_DU_6_P
3VAK_A	229_P_DU_6_P
3VAK_A	230_H_DU_6_P
3VAK_A	231_D_DU_6_P
3VAK_A	232_Y_DU_6_P
4TU9_B	309_D_DU_7_E
4TU9_B	262_F_DU_3_P
4TU9_B	262_F_DU_2_P
4TU9_B	264_G_DU_2_P
4TU9_B	264_G_DU_1_P
4TU9_B	265_G_DU_1_P
4TU9_B	265_G_DU_2_P
4TU9_B	266_L_DU_2_P
4TU9_B	289_N_DU_4_P
4TU9_B	291_V_DU_4_P
4TU9_B	294_S_DG_6_P
4TU9_B	300_K_DU_2_P
4TU9_B	300_K_DU_4_P
4TU9_B	301_G_DU_2_P
4TU9_B	302_Y_DU_2_P
4TU9_B	302_Y_DU_3_P
4TU9_B	302_Y_DU_4_P
4TU9_B	304_F_DU_4_P
4TU9_B	304_F_DU_3_P
4TU9_B	327_D_DU_1_P
4TU9_B	328_K_DU_1_P
4TU9_B	328_K_DU_2_P
4TU9_B	329_K_DU_1_P
4TU9_B	331_L_DU_1_P
4TU9_B	331_L_DU_2_P
4TU9_B	152_Y_DU_4_E
4TU9_B	152_Y_DU_3_E
4TU9_B	154_G_DU_4_E
4TU9_B	155_N_DU_4_E
4TU9_B	155_N_DU_3_E
4TU9_B	194_D_DU_4_E
4TU9_B	195_K_DU_4_E
4TU9_B	195_K_DG_6_E
4TU9_B	196_N_DU_4_E
4TU9_B	197_F_DU_4_E
4TU9_B	197_F_DG_6_E
4TU9_B	199_F_DG_6_E
4TU9_B	225_K_DU_4_E
4TU9_B	225_K_DU_3_E
4TU9_B	260_K_DU_4_P
4TU9_B	333_Q_DU_3_P
4TU9_B	334_R_DU_3_P
4TU9_B	335_A_DU_3_P
4TU9_B	336_S_DU_3_P
4TU9_B	150_R_DG_6_E
4TU9_B	229_P_DG_6_E
4TU9_B	230_H_DG_6_E
4TU9_B	231_D_DG_6_E
4TU9_B	232_Y_DG_6_E
4TU9_A	152_Y_DU_4_P
4TU9_A	152_Y_DU_3_P
4TU9_A	154_G_DU_4_P
4TU9_A	155_N_DU_4_P
4TU9_A	155_N_DU_3_P
4TU9_A	194_D_DU_4_P
4TU9_A	195_K_DU_4_P
4TU9_A	195_K_DG_6_P
4TU9_A	196_N_DU_4_P
4TU9_A	197_F_DU_4_P
4TU9_A	197_F_DG_6_P
4TU9_A	199_F_DG_6_P
4TU9_A	225_K_DU_4_P
4TU9_A	225_K_DU_3_P
4TU9_A	147_S_DG_6_P
4TU9_A	150_R_DG_6_P
4TU9_A	229_P_DG_6_P
4TU9_A	230_H_DG_6_P
4TU9_A	231_D_DG_6_P
4TU9_A	232_Y_DG_6_P
2AD9_A	52_R_U_148_B
2AD9_A	52_R_C_149_B
2AD9_A	53_S_U_148_B
2AD9_A	60_V_U_150_B
2AD9_A	62_H_C_149_B
2AD9_A	62_H_U_148_B
2AD9_A	62_H_U_150_B
2AD9_A	64_R_C_147_B
2AD9_A	64_R_U_148_B
2AD9_A	64_R_C_149_B
2AD9_A	65_K_C_147_B
2AD9_A	65_K_U_148_B
2AD9_A	66_L_C_147_B
2AD9_A	89_L_U_150_B
2AD9_A	91_L_C_149_B
2AD9_A	91_L_U_150_B
2AD9_A	91_L_C_151_B
2AD9_A	94_K_C_147_B
2AD9_A	94_K_U_152_B
2AD9_A	94_K_C_151_B
2AD9_A	94_K_U_148_B
2AD9_A	94_K_C_149_B
2AD9_A	94_K_U_150_B
2AD9_A	95_N_C_147_B
2AD9_A	96_Q_C_147_B
2AD9_A	96_Q_U_148_B
2AD9_A	96_Q_C_149_B
2AD9_A	98_F_U_150_B
2AD9_A	98_F_C_149_B
2AD9_A	127_Y_C_147_B
2AD9_A	127_Y_U_148_B
2AD9_A	129_Q_C_149_B
2AD9_A	129_Q_U_148_B
2AD9_A	130_F_C_149_B
2AD9_A	131_S_C_149_B
2AD9_A	132_N_C_149_B
2AD9_A	132_N_U_148_B
2AD9_A	133_H_C_149_B
2AD9_A	133_H_U_150_B
2AD9_A	135_E_U_150_B
2AD9_A	136_L_U_150_B
2AD9_A	137_K_U_150_B
2AD9_A	138_T_U_150_B
2RS2_A	23_F_A_106_B
2RS2_A	23_F_U_105_B
2RS2_A	25_G_U_105_B
2RS2_A	26_G_G_104_B
2RS2_A	26_G_U_105_B
2RS2_A	27_L_G_104_B
2RS2_A	27_L_U_105_B
2RS2_A	28_S_G_104_B
2RS2_A	29_W_G_104_B
2RS2_A	29_W_U_105_B
2RS2_A	30_Q_G_104_B
2RS2_A	50_L_G_107_B
2RS2_A	50_L_U_108_B
2RS2_A	52_M_G_107_B
2RS2_A	52_M_U_108_B
2RS2_A	52_M_A_106_B
2RS2_A	60_S_G_104_B
2RS2_A	61_R_G_104_B
2RS2_A	61_R_U_105_B
2RS2_A	61_R_A_106_B
2RS2_A	61_R_G_107_B
2RS2_A	62_G_G_104_B
2RS2_A	62_G_U_105_B
2RS2_A	63_F_U_105_B
2RS2_A	63_F_A_106_B
2RS2_A	63_F_G_107_B
2RS2_A	65_F_G_107_B
2RS2_A	65_F_A_106_B
2RS2_A	88_K_G_104_B
2RS2_A	89_T_G_104_B
2RS2_A	91_D_U_105_B
2RS2_A	21_K_G_107_B
2RS2_A	21_K_U_108_B
2RS2_A	93_K_A_106_B
2RS2_A	93_K_U_105_B
2RS2_A	94_V_A_106_B
2RS2_A	95_A_A_106_B
2RS2_A	95_A_G_107_B
2RS2_A	96_F_A_106_B
2RS2_A	96_F_G_107_B
2RS2_A	97_P_G_107_B
2RS2_A	98_R_G_107_B
2RS2_A	98_R_U_108_B
2RS2_A	99_R_U_108_B
2RS2_A	100_A_U_108_B
2RS2_A	101_Q_U_108_B
5VSU_A	31_N_G_52_I
5VSU_A	32_E_G_52_I
5VSU_A	34_L_G_52_I
5VSU_A	35_T_G_52_I
5VSU_A	38_R_G_52_I
5VSU_A	38_R_G_50_I
5VSU_A	118_T_G_50_I
5VSU_A	120_W_A_49_I
5VSU_A	120_W_C_48_I
5VSU_A	122_T_A_47_I
5VSU_A	122_T_C_48_I
5VSU_A	123_N_A_47_I
5VSU_A	123_N_U_46_I
5VSU_A	124_F_A_47_I
5VSU_A	126_P_U_46_I
5VSU_A	148_R_G_50_I
5VSU_A	149_L_A_51_I
5VSU_A	150_P_A_51_I
5VSU_A	150_P_G_50_I
5VSU_A	151_S_G_50_I
5VSU_A	151_S_A_51_I
5VSU_A	151_S_A_53_I
5VSU_A	153_R_C_58_I
5VSU_A	153_R_U_57_I
5VSU_A	153_R_A_53_I
5VSU_A	153_R_A_51_I
5VSU_A	154_F_U_57_I
5VSU_A	154_F_U_54_I
5VSU_A	154_F_A_53_I
5VSU_A	154_F_C_58_I
5VSU_A	155_N_U_57_I
5VSU_A	155_N_C_48_I
5VSU_A	157_S_A_47_I
5VSU_A	157_S_C_48_I
5VSU_A	157_S_U_46_I
5VSU_A	158_R_C_48_I
5VSU_A	158_R_A_47_I
5VSU_A	158_R_A_53_I
5VSU_A	158_R_A_51_I
5VSU_A	158_R_G_50_I
5VSU_A	158_R_A_49_I
5VSU_A	159_R_A_47_I
5VSU_A	159_R_C_48_I
5VSU_A	159_R_U_46_I
5VSU_A	160_F_A_47_I
5VSU_A	160_F_C_48_I
5VSU_A	160_F_A_49_I
5VSU_A	160_F_G_50_I
5VSU_A	162_Y_G_50_I
5VSU_A	162_Y_A_49_I
5VSU_A	186_Y_U_46_I
5VSU_A	189_V_A_47_I
5VSU_A	191_K_A_49_I
5VSU_A	192_V_A_49_I
5VSU_A	193_S_A_49_I
5VSU_A	194_N_A_49_I
5VSU_A	195_P_A_49_I
5VSU_A	195_P_G_50_I
5VSU_A	195_P_G_52_I
5VSU_A	197_E_A_49_I
5VSU_A	198_K_A_49_I
5VSU_A	199_S_C_48_I
5VSU_A	199_S_A_49_I
5VSU_A	200_K_C_48_I
5VSU_A	201_R_C_48_I
5VSU_A	201_R_A_49_I
5VSU_A	201_R_A_47_I
5VSU_A	202_T_C_48_I
5VSU_A	202_T_A_45_I
5VSU_A	202_T_A_47_I
5VSU_A	203_D_C_48_I
5VSU_A	203_D_A_44_I
5VSU_A	203_D_A_47_I
5VSU_A	206_T_C_43_I
5VSU_A	206_T_A_44_I
5VSU_A	211_E_C_43_I
5VSU_A	211_E_A_44_I
5VSU_A	213_M_A_42_I
5VSU_A	213_M_A_41_I
5VSU_A	215_R_A_41_I
5VSU_A	215_R_A_91_I
5VSU_A	215_R_A_42_I
5VSU_A	216_N_G_39_I
5VSU_A	216_N_A_40_I
5VSU_A	216_N_A_91_I
5VSU_A	216_N_C_92_I
5VSU_A	216_N_A_41_I
5VSU_A	239_K_A_44_I
5VSU_A	239_K_A_45_I
5VSU_A	241_N_C_43_I
5VSU_A	241_N_A_44_I
5VSU_A	242_I_C_43_I
5VSU_A	243_P_C_43_I
5VSU_A	243_P_A_41_I
5VSU_A	243_P_A_42_I
5VSU_A	244_A_A_41_I
5VSU_A	246_Q_A_41_I
5VSU_A	250_S_A_40_I
5VSU_A	251_F_A_40_I
5VSU_A	251_F_A_41_I
5VSU_A	252_N_G_39_I
5VSU_A	252_N_A_40_I
5VSU_A	253_N_G_39_I
5VSU_A	253_N_A_40_I
5VSU_A	253_N_A_41_I
5VSU_A	254_C_A_41_I
5VSU_A	255_C_A_41_I
5VSU_A	255_C_A_42_I
5VSU_A	257_F_C_43_I
5VSU_A	257_F_A_42_I
5VSU_A	273_N_A_91_I
5VSU_A	274_R_A_91_I
5VSU_A	274_R_C_92_I
5VSU_A	281_E_C_92_I
5VSU_A	283_S_A_91_I
5VSU_A	283_S_C_92_I
5VSU_A	285_S_A_91_I
5VSU_A	287_A_A_42_I
5VSU_A	287_A_G_55_I
5VSU_A	287_A_C_43_I
5VSU_A	288_D_A_42_I
5VSU_A	288_D_G_55_I
5VSU_A	288_D_C_43_I
5VSU_A	289_K_G_55_I
5VSU_A	290_K_A_44_I
5VSU_A	290_K_C_43_I
5VSU_A	290_K_U_46_I
5VSU_A	291_P_U_57_I
5VSU_A	292_F_U_57_I
5VSU_A	292_F_G_55_I
5VSU_A	293_L_A_42_I
5VSU_A	295_R_U_57_I
5VSU_A	295_R_C_58_I
5VSU_A	296_N_U_57_I
5VSU_A	299_K_U_57_I
5VSU_A	299_K_C_58_I
5VSU_A	299_K_A_56_I
5VSU_A	300_R_U_36_I
5VSU_A	300_R_U_37_I
5VSU_A	305_R_G_98_I
5VSU_A	305_R_U_101_I
5VSU_A	305_R_U_100_I
5VSU_A	306_N_U_36_I
5VSU_A	306_N_U_37_I
5VSU_A	309_E_U_37_I
5VSU_A	321_D_A_51_I
5VSU_A	321_D_A_53_I
5VSU_A	350_S_C_58_I
5VSU_A	351_D_C_58_I
2MB0_B	5_D_A_100_A
2MB0_B	9_K_A_100_A
2MB0_B	11_F_A_99_A
2MB0_B	11_F_C_98_A
2MB0_B	11_F_U_97_A
2MB0_B	13_G_C_98_A
2MB0_B	13_G_U_97_A
2MB0_B	14_G_U_97_A
2MB0_B	14_G_C_98_A
2MB0_B	36_E_A_100_A
2MB0_B	38_L_A_100_A
2MB0_B	40_M_A_101_A
2MB0_B	40_M_A_100_A
2MB0_B	41_K_A_101_A
2MB0_B	43_R_A_101_A
2MB0_B	49_R_A_101_A
2MB0_B	49_R_A_100_A
2MB0_B	49_R_A_99_A
2MB0_B	50_G_C_98_A
2MB0_B	51_F_C_98_A
2MB0_B	51_F_A_99_A
2MB0_B	51_F_A_100_A
2MB0_B	51_F_A_101_A
2MB0_B	53_F_A_100_A
2MB0_B	53_F_A_99_A
2MB0_B	71_G_U_97_A
2MB0_B	72_K_U_97_A
2MB0_B	78_A_U_97_A
2MB0_B	79_I_U_97_A
2MB0_B	80_K_U_97_A
2MB0_B	80_K_C_98_A
2MB0_B	80_K_A_99_A
2MB0_B	82_E_A_99_A
2MB0_B	83_Q_A_99_A
2MB0_B	84_A_A_99_A
2MB0_B	84_A_A_100_A
2MB0_B	85_T_A_99_A
2MB0_B	85_T_A_100_A
2MB0_B	86_K_A_99_A
2MB0_B	86_K_A_100_A
2MB0_B	87_P_A_99_A
2MB0_B	87_P_A_100_A
2MB0_B	88_S_A_99_A
2MB0_B	88_S_A_100_A
2MB0_B	89_F_A_100_A
2MB0_B	89_F_A_101_A
2MB0_B	89_F_A_99_A
5TF6_A	90_Y_G_52_D
5TF6_A	33_M_G_52_B
5TF6_A	35_T_G_52_B
5TF6_A	35_T_A_53_B
5TF6_A	36_R_G_52_B
5TF6_A	37_N_G_52_B
5TF6_A	38_R_G_52_B
5TF6_A	38_R_G_50_B
5TF6_A	118_T_G_50_B
5TF6_A	120_W_A_49_B
5TF6_A	120_W_C_48_B
5TF6_A	122_T_A_47_B
5TF6_A	122_T_C_48_B
5TF6_A	123_N_A_47_B
5TF6_A	123_N_U_46_B
5TF6_A	124_F_A_47_B
5TF6_A	148_R_G_50_B
5TF6_A	149_L_A_51_B
5TF6_A	150_P_A_51_B
5TF6_A	150_P_G_50_B
5TF6_A	151_S_G_50_B
5TF6_A	151_S_A_51_B
5TF6_A	151_S_A_53_B
5TF6_A	153_R_C_58_B
5TF6_A	153_R_U_57_B
5TF6_A	153_R_A_53_B
5TF6_A	154_F_C_58_B
5TF6_A	154_F_U_57_B
5TF6_A	154_F_U_54_B
5TF6_A	154_F_A_53_B
5TF6_A	155_N_U_57_B
5TF6_A	157_S_A_47_B
5TF6_A	157_S_C_48_B
5TF6_A	158_R_C_48_B
5TF6_A	158_R_A_47_B
5TF6_A	158_R_A_53_B
5TF6_A	158_R_A_51_B
5TF6_A	158_R_G_50_B
5TF6_A	159_R_A_47_B
5TF6_A	159_R_C_48_B
5TF6_A	159_R_U_46_B
5TF6_A	160_F_C_48_B
5TF6_A	160_F_A_49_B
5TF6_A	160_F_G_50_B
5TF6_A	162_Y_G_50_B
5TF6_A	162_Y_A_49_B
5TF6_A	186_Y_U_46_B
5TF6_A	189_V_A_47_B
5TF6_A	191_K_A_49_B
5TF6_A	192_V_A_49_B
5TF6_A	193_S_A_49_B
5TF6_A	193_S_G_50_B
5TF6_A	194_N_A_49_B
5TF6_A	195_P_A_49_B
5TF6_A	195_P_G_50_B
5TF6_A	195_P_G_52_B
5TF6_A	197_E_A_49_B
5TF6_A	198_K_A_49_B
5TF6_A	199_S_C_48_B
5TF6_A	199_S_A_49_B
5TF6_A	200_K_C_48_B
5TF6_A	201_R_C_48_B
5TF6_A	201_R_A_49_B
5TF6_A	201_R_A_47_B
5TF6_A	202_T_C_48_B
5TF6_A	202_T_A_45_B
5TF6_A	202_T_A_47_B
5TF6_A	203_D_C_48_B
5TF6_A	203_D_A_44_B
5TF6_A	203_D_A_47_B
5TF6_A	206_T_C_43_B
5TF6_A	206_T_A_44_B
5TF6_A	211_E_C_43_B
5TF6_A	211_E_A_44_B
5TF6_A	213_M_A_42_B
5TF6_A	213_M_A_41_B
5TF6_A	215_R_A_41_B
5TF6_A	215_R_A_91_B
5TF6_A	216_N_G_39_B
5TF6_A	216_N_A_40_B
5TF6_A	216_N_A_91_B
5TF6_A	216_N_C_92_B
5TF6_A	239_K_A_44_B
5TF6_A	239_K_A_45_B
5TF6_A	241_N_C_43_B
5TF6_A	241_N_A_44_B
5TF6_A	242_I_C_43_B
5TF6_A	243_P_C_43_B
5TF6_A	243_P_A_41_B
5TF6_A	243_P_A_42_B
5TF6_A	244_A_A_41_B
5TF6_A	246_Q_A_41_B
5TF6_A	250_S_A_40_B
5TF6_A	251_F_A_40_B
5TF6_A	251_F_A_41_B
5TF6_A	252_N_G_39_B
5TF6_A	252_N_A_40_B
5TF6_A	253_N_G_39_B
5TF6_A	253_N_A_40_B
5TF6_A	253_N_A_41_B
5TF6_A	254_C_A_41_B
5TF6_A	255_C_A_41_B
5TF6_A	255_C_A_42_B
5TF6_A	257_F_C_43_B
5TF6_A	257_F_A_42_B
5TF6_A	273_N_A_91_B
5TF6_A	274_R_A_91_B
5TF6_A	274_R_C_92_B
5TF6_A	281_E_C_92_B
5TF6_A	283_S_A_91_B
5TF6_A	283_S_C_92_B
5TF6_A	287_A_A_42_B
5TF6_A	287_A_G_55_B
5TF6_A	287_A_C_43_B
5TF6_A	288_D_A_42_B
5TF6_A	288_D_G_55_B
5TF6_A	288_D_C_43_B
5TF6_A	289_K_G_55_B
5TF6_A	290_K_A_44_B
5TF6_A	290_K_A_42_B
5TF6_A	290_K_C_43_B
5TF6_A	291_P_U_57_B
5TF6_A	292_F_U_57_B
5TF6_A	292_F_G_55_B
5TF6_A	293_L_A_42_B
5TF6_A	295_R_U_57_B
5TF6_A	295_R_C_58_B
5TF6_A	296_N_U_57_B
5TF6_A	299_K_C_58_B
5TF6_A	299_K_U_57_B
5TF6_A	299_K_A_56_B
5TF6_A	300_R_U_36_B
5TF6_A	300_R_U_37_B
5TF6_A	303_A_U_36_B
5TF6_A	321_D_A_51_B
5TF6_A	322_K_A_51_B
5TF6_A	350_S_C_58_B
5TF6_A	351_D_C_58_B
5TF6_A	90_Y_A_51_D
5TF6_A	94_L_G_52_D
5TF6_A	398_Q_A_82_B
5TF6_A	398_Q_A_83_B
5TF6_C	33_M_A_53_D
5TF6_C	33_M_G_52_D
5TF6_C	35_T_G_52_D
5TF6_C	35_T_A_53_D
5TF6_C	36_R_G_52_D
5TF6_C	38_R_G_52_D
5TF6_C	38_R_G_50_D
5TF6_C	118_T_G_50_D
5TF6_C	120_W_A_49_D
5TF6_C	120_W_C_48_D
5TF6_C	122_T_A_47_D
5TF6_C	122_T_C_48_D
5TF6_C	123_N_A_47_D
5TF6_C	123_N_U_46_D
5TF6_C	124_F_A_47_D
5TF6_C	148_R_G_50_D
5TF6_C	149_L_A_51_D
5TF6_C	150_P_A_51_D
5TF6_C	150_P_G_50_D
5TF6_C	151_S_G_50_D
5TF6_C	151_S_A_51_D
5TF6_C	151_S_A_53_D
5TF6_C	153_R_C_58_D
5TF6_C	153_R_U_57_D
5TF6_C	153_R_A_53_D
5TF6_C	154_F_U_57_D
5TF6_C	154_F_C_58_D
5TF6_C	154_F_U_54_D
5TF6_C	154_F_A_53_D
5TF6_C	155_N_U_57_D
5TF6_C	157_S_C_48_D
5TF6_C	157_S_A_47_D
5TF6_C	158_R_C_48_D
5TF6_C	158_R_A_47_D
5TF6_C	158_R_A_53_D
5TF6_C	158_R_A_51_D
5TF6_C	158_R_G_50_D
5TF6_C	159_R_A_47_D
5TF6_C	159_R_C_48_D
5TF6_C	159_R_U_46_D
5TF6_C	160_F_C_48_D
5TF6_C	160_F_A_49_D
5TF6_C	160_F_G_50_D
5TF6_C	162_Y_G_50_D
5TF6_C	162_Y_A_49_D
5TF6_C	186_Y_U_46_D
5TF6_C	189_V_A_47_D
5TF6_C	191_K_A_49_D
5TF6_C	192_V_A_49_D
5TF6_C	193_S_A_49_D
5TF6_C	193_S_G_50_D
5TF6_C	194_N_A_49_D
5TF6_C	195_P_A_49_D
5TF6_C	195_P_G_50_D
5TF6_C	195_P_G_52_D
5TF6_C	197_E_A_49_D
5TF6_C	198_K_A_49_D
5TF6_C	199_S_A_49_D
5TF6_C	199_S_C_48_D
5TF6_C	200_K_C_48_D
5TF6_C	201_R_C_48_D
5TF6_C	201_R_A_49_D
5TF6_C	201_R_A_47_D
5TF6_C	202_T_C_48_D
5TF6_C	202_T_A_45_D
5TF6_C	202_T_A_47_D
5TF6_C	203_D_C_48_D
5TF6_C	203_D_A_44_D
5TF6_C	203_D_A_47_D
5TF6_C	206_T_A_44_D
5TF6_C	206_T_C_43_D
5TF6_C	211_E_C_43_D
5TF6_C	211_E_A_44_D
5TF6_C	213_M_A_42_D
5TF6_C	213_M_A_41_D
5TF6_C	215_R_A_41_D
5TF6_C	215_R_A_91_D
5TF6_C	215_R_A_42_D
5TF6_C	216_N_G_39_D
5TF6_C	216_N_A_40_D
5TF6_C	216_N_A_91_D
5TF6_C	216_N_C_92_D
5TF6_C	239_K_A_44_D
5TF6_C	239_K_A_45_D
5TF6_C	241_N_C_43_D
5TF6_C	241_N_A_44_D
5TF6_C	242_I_C_43_D
5TF6_C	243_P_C_43_D
5TF6_C	243_P_A_41_D
5TF6_C	243_P_A_42_D
5TF6_C	244_A_A_41_D
5TF6_C	246_Q_A_41_D
5TF6_C	250_S_A_40_D
5TF6_C	251_F_A_40_D
5TF6_C	251_F_A_41_D
5TF6_C	252_N_G_39_D
5TF6_C	252_N_A_40_D
5TF6_C	253_N_G_39_D
5TF6_C	253_N_A_40_D
5TF6_C	253_N_A_41_D
5TF6_C	254_C_A_41_D
5TF6_C	255_C_A_41_D
5TF6_C	255_C_A_42_D
5TF6_C	257_F_C_43_D
5TF6_C	257_F_A_42_D
5TF6_C	273_N_A_91_D
5TF6_C	274_R_A_91_D
5TF6_C	274_R_C_92_D
5TF6_C	281_E_C_92_D
5TF6_C	283_S_A_91_D
5TF6_C	283_S_C_92_D
5TF6_C	59_K_A_79_B
5TF6_C	285_S_A_91_D
5TF6_C	287_A_A_42_D
5TF6_C	287_A_G_55_D
5TF6_C	287_A_C_43_D
5TF6_C	288_D_A_42_D
5TF6_C	288_D_G_55_D
5TF6_C	288_D_C_43_D
[truncated: 11,387 more rows]
