# Supplementary material for: Deciphering the RRM-RNA recognition code: A computational analysis
Source: PLoS Comput Biol. 2023 Jan 23;19(1):e1010859. doi: 10.1371/journal.pcbi.1010859 (PMC9894542; doi:10.1371/journal.pcbi.1010859)
Supplement: S6 Dataset — Generated via HMM from the master alignment. (FASTA) [file pcbi.1010859.s014.fasta]

>P08579_RRM1_1A9N_B_12-83_9-80_0-95
---------------------------------------------------------------------mdiRPNHTIYINNMND-kikkEELKRSLYALFSQF-----------GHVVDIVALKTMK-----MRGQAFVIFKELGSSTNALRQLQGF---PFYGKPMRIQYAKTDSdiiskmr----------------------------------------------------------
>P08579_RRM1_1A9N_D_12-83_9-80_0-95
---------------------------------------------------------------------mdiRPNHTIYINNMND-kikkEELKRSLYALFSQF-----------GHVVDIVALKTMK-----MRGQAFVIFKELGSSTNALRQLQGF---PFYGKPMRIQYAKTDSdiiskmr----------------------------------------------------------
>P19339_RRM1_1B7F_A_127-197_127-197_112-213
---------------------------------------------------------------sddlmnDPRASNTNLIVNYL-----PQDMTDRELYALFRAI-----------GPINTCRIMRDYKt--GYSFGYAFVDFTSEMDSQRAIKVLNGI---TVRNKRLKVSYARPGGesikdtnl---------------------------------------------------------
>P19339_RRM2_1B7F_A_213-281_213-281_197-296
--------------------------------------------------------------vsyarpggesIKDTNLYVTNL-----PRTITDDQLDTIFGKY-----------GSIVQKNILRDKLt--GRPRGVAFVRYNKREEAQEAISALNNVi-pEGGSQPLSVRLAEehgkak--------------------------------------------------------------
>P19339_RRM1_1B7F_B_127-197_127-197_112-213
---------------------------------------------------------------sddlmnDPRASNTNLIVNYL-----PQDMTDRELYALFRAI-----------GPINTCRIMRDYKt--GYSFGYAFVDFTSEMDSQRAIKVLNGI---TVRNKRLKVSYARPGGesikdtnl---------------------------------------------------------
>P19339_RRM2_1B7F_B_213-281_213-281_197-296
--------------------------------------------------------------vsyarpggesIKDTNLYVTNL-----PRTITDDQLDTIFGKY-----------GSIVQKNILRDKLt--GRPRGVAFVRYNKREEAQEAISALNNVi-pEGGSQPLSVRLAEehgkak--------------------------------------------------------------
>P11940_RRM1_1CVJ_A_13-83_13-83_0-101
-----------------------------------------------------------------mnpsapsyPMASLYVGDL-----HPDVTEAMLYEKFSPA-----------GPILSIRVCRDMIt--RRSLGYAYVNFQQPADAERALDTMNFD---VIKGKPVRIMWSQRDPSlrksgvgni-------------------------------------------------------
>P11940_RRM2_1CVJ_A_101-168_101-168_83-183
------------------------------------------------------------imWSQRDPSLRKSGVGNIFIKNL-----DKSIDNKALYDTFSAF-----------GNILSCKVVCDEN----GSKGYGFVHFETQEAAERAIEKMNGM---LLNDRKVFVGRFKSRKereael-----------------------------------------------------------
>P11940_RRM1_1CVJ_B_13-83_13-83_0-101
-----------------------------------------------------------------mnpsapsyPMASLYVGDL-----HPDVTEAMLYEKFSPA-----------GPILSIRVCRDMIt--RRSLGYAYVNFQQPADAERALDTMNFD---VIKGKPVRIMWSQRDPSlrksgvgni-------------------------------------------------------
>P11940_RRM2_1CVJ_B_101-159_101-159_83-174
------------------------------------------------------------imWSQRDPSLRKSGVGNIFIKNL-----DKSIDNKALYDTFSAF-----------GNILSCKVVCDEN----GSKGYGFVHFETQEAAERAIEKMNGM---LLNDRKVFVG--rfk------------------------------------------------------------------
>P11940_RRM1_1CVJ_C_13-83_13-83_0-101
-----------------------------------------------------------------mnpsapsyPMASLYVGDL-----HPDVTEAMLYEKFSPA-----------GPILSIRVCRDMIt--RRSLGYAYVNFQQPADAERALDTMNFD---VIKGKPVRIMWSQRDPSlrksgvgni-------------------------------------------------------
>P11940_RRM2_1CVJ_C_101-168_101-168_83-183
------------------------------------------------------------imWSQRDPSLRKSGVGNIFIKNL-----DKSIDNKALYDTFSAF-----------GNILSCKVVCDEN----GSKGYGFVHFETQEAAERAIEKMNGM---LLNDRKVFVGRFKSRKereael-----------------------------------------------------------
>P11940_RRM1_1CVJ_D_13-83_13-83_0-101
-----------------------------------------------------------------mnpsapsyPMASLYVGDL-----HPDVTEAMLYEKFSPA-----------GPILSIRVCRDMIt--RRSLGYAYVNFQQPADAERALDTMNFD---VIKGKPVRIMWSQRDPSlrksgvgni-------------------------------------------------------
>P11940_RRM2_1CVJ_D_101-168_101-168_83-183
------------------------------------------------------------imWSQRDPSLRKSGVGNIFIKNL-----DKSIDNKALYDTFSAF-----------GNILSCKVVCDEN----GSKGYGFVHFETQEAAERAIEKMNGM---LLNDRKVFVGRFKSRKereael-----------------------------------------------------------
>P11940_RRM1_1CVJ_E_13-83_13-83_0-101
-----------------------------------------------------------------mnpsapsyPMASLYVGDL-----HPDVTEAMLYEKFSPA-----------GPILSIRVCRDMIt--RRSLGYAYVNFQQPADAERALDTMNFD---VIKGKPVRIMWSQRDPSlrksgvgni-------------------------------------------------------
>P11940_RRM2_1CVJ_E_101-168_101-168_83-183
------------------------------------------------------------imWSQRDPSLRKSGVGNIFIKNL-----DKSIDNKALYDTFSAF-----------GNILSCKVVCDEN----GSKGYGFVHFETQEAAERAIEKMNGM---LLNDRKVFVGRFKSRKereael-----------------------------------------------------------
>P11940_RRM1_1CVJ_F_13-83_13-83_0-101
-----------------------------------------------------------------mnpsapsyPMASLYVGDL-----HPDVTEAMLYEKFSPA-----------GPILSIRVCRDMIt--RRSLGYAYVNFQQPADAERALDTMNFD---VIKGKPVRIMWSQRDPSlrksgvgni-------------------------------------------------------
>P11940_RRM2_1CVJ_F_101-168_101-168_83-183
------------------------------------------------------------imWSQRDPSLRKSGVGNIFIKNL-----DKSIDNKALYDTFSAF-----------GNILSCKVVCDEN----GSKGYGFVHFETQEAAERAIEKMNGM---LLNDRKVFVGRFKSRKereael-----------------------------------------------------------
>P11940_RRM1_1CVJ_G_13-83_13-83_0-101
-----------------------------------------------------------------mnpsapsyPMASLYVGDL-----HPDVTEAMLYEKFSPA-----------GPILSIRVCRDMIt--RRSLGYAYVNFQQPADAERALDTMNFD---VIKGKPVRIMWSQRDPSlrksgvgni-------------------------------------------------------
>P11940_RRM2_1CVJ_G_101-168_101-168_83-183
------------------------------------------------------------imWSQRDPSLRKSGVGNIFIKNL-----DKSIDNKALYDTFSAF-----------GNILSCKVVCDEN----GSKGYGFVHFETQEAAERAIEKMNGM---LLNDRKVFVGRFKSRKereael-----------------------------------------------------------
>P11940_RRM1_1CVJ_H_13-83_13-83_0-101
-----------------------------------------------------------------mnpsapsyPMASLYVGDL-----HPDVTEAMLYEKFSPA-----------GPILSIRVCRDMIt--RRSLGYAYVNFQQPADAERALDTMNFD---VIKGKPVRIMWSQRDPSlrksgvgni-------------------------------------------------------
>P11940_RRM2_1CVJ_H_101-152_101-152_83-167
------------------------------------------------------------imWSQRDPSLRKSGVGNIFIKNL-----DKSIDNKALYDTFSAF-----------GNILSCKVVCDEN----GSKGYGFVHFETQEAAERAIEKMNGM---LLNDRK---------------------------------------------------------------------------
>P09012_RRM1_1DRZ_A_12-83_12-83_0-98
------------------------------------------------------------------mavpetRPNHTIYINNLNE-kikkDELKKSLYAIFSQF-----------GQILDILVSRSLK-----MRGQAFVIFKEVSSATNALRSMQGF---PFYDKPMRIQYAKTDSdiiakmk----------------------------------------------------------
>P09012_RRM1_1DZ5_A_11-82_12-83_0-98
------------------------------------------------------------------mavpetRPNHTIYINNLNE-kikkDELKKSLYAIFSQF-----------GQILDILVSRSLK-----MRGQAFVIFKEVSSATNALRSMQGF---PFYDKPMRIQYAKTDSdiiakmk----------------------------------------------------------
>P09012_RRM1_1DZ5_B_11-82_12-83_0-98
------------------------------------------------------------------mavpetRPNHTIYINNLNE-kikkDELKKSLYAIFSQF-----------GQILDILVSRSLK-----MRGQAFVIFKEVSSATNALRSMQGF---PFYDKPMRIQYAKTDSdiiakmk----------------------------------------------------------
>P08199_RRM1_1FJE_B_16-84_310-378_295-396
---------------------------------------------------------------kqkvegsesTTPFNLFIGNL-----NPNKSVAELKVAISEP-----------FAKNDLAVVDVRTG---TNRKFGYVDFESAEDLEKA-LELTGL---KVFGNEIKLEKPKGRDskkvraartl-------------------------------------------------------
>P08199_RRM2_1FJE_B_102-167_396-461_378-476
------------------------------------------------------------lekpkgRDSKKVRAARTLLAKNL-----SFNITEDELKEVFEDA-----------LEIR---LVSQDG----KSKGIAYIEFKSEADAEKNLEEKQGA---EIDGRSVSLYYTGEKgqrqertg----------------------------------------------------------
>Q60900_RRM1_1FNX_H_41-111_41-111_26-127
---------------------------------------------------------------llgtngatdDSKTNLIVNYL-----PQNMTQDEFKSLFGSI-----------GDIESCKLVRDKIt--GQSLGYGFVNYSDPNDADKAINTLNGL---KLQTKTIKVSYARPSSasirdanl---------------------------------------------------------
>Q60900_RRM2_1FNX_H_127-195_127-195_111-210
--------------------------------------------------------------vsyarpssaSIRDANLYVSGL-----PKTMSQKEMEQLFSQY-----------GRIITSRILLDQAt--GVSRGVGFIRFDKRIEAEEAIKGLNGQk-pLGAAEPITVKFANNPSqkt--------------------------------------------------------------
>P26378_RRM1_1FXL_A_41-111_53-123_38-139
---------------------------------------------------------------pmqtgattdDSKTNLIVNYL-----PQNMTQEEFRSLFGSI-----------GEIESCKLVRDKIt--GQSLGYGFVNYIDPKDAEKAINTLNGL---RLQTKTIKVSYARPSSasirdanl---------------------------------------------------------
>P26378_RRM2_1FXL_A_127-195_139-207_123-222
--------------------------------------------------------------vsyarpssaSIRDANLYVSGL-----PKTMTQKELEQLFSQY-----------GRIITSRILVDQVt--GVSRGVGFIRFDKRIEAEEAIKGLNGQk-pSGATEPITVKFANNPSqks--------------------------------------------------------------
>P26378_RRM1_1G2E_A_41-111_53-123_38-139
---------------------------------------------------------------pmqtgattdDSKTNLIVNYL-----PQNMTQEEFRSLFGSI-----------GEIESCKLVRDKIt--GQSLGYGFVNYIDPKDAEKAINTLNGL---RLQTKTIKVSYARPSSasirdanl---------------------------------------------------------
>P26378_RRM2_1G2E_A_127-195_139-207_123-222
--------------------------------------------------------------vsyarpssaSIRDANLYVSGL-----PKTMTQKELEQLFSQY-----------GRIITSRILVDQVt--GVSRGVGFIRFDKRIEAEEAIKGLNGQk-pSGATEPITVKFANNPSqks--------------------------------------------------------------
>P09012_RRM1_1M5K_C_12-83_12-83_0-98
------------------------------------------------------------------mavpetRPNHTIYINNLNE-kikkDELKKSLYAIFSQF-----------GQILDILVSRSLK-----MRGQAFVIFKEVSSATNALRSMQGF---PFYDKPMRIQYAKTDSdiiakmk----------------------------------------------------------
>P09012_RRM1_1M5K_F_12-83_12-83_0-98
------------------------------------------------------------------mavpetRPNHTIYINNLNE-kikkDELKKSLYAIFSQF-----------GQILDILVSRSLK-----MRGQAFVIFKEVSSATNALRSMQGF---PFYDKPMRIQYAKTDSdiiakmk----------------------------------------------------------
>P09012_RRM1_1M5O_C_12-83_12-83_0-98
------------------------------------------------------------------mavpetRPNHTIYINNLNE-kikkDELKKSLYAIFSQF-----------GQILDILVSRSLK-----MRGQAFVIFKEVSSATNALRSMQGF---PFYDKPMRIQYAKTDSdiiakmk----------------------------------------------------------
>P09012_RRM1_1M5O_F_12-83_12-83_0-98
------------------------------------------------------------------mavpetRPNHTIYINNLNE-kikkDELKKSLYAIFSQF-----------GQILDILVSRSLK-----MRGQAFVIFKEVSSATNALRSMQGF---PFYDKPMRIQYAKTDSdiiakmk----------------------------------------------------------
>P09012_RRM1_1M5P_C_12-83_12-83_0-98
------------------------------------------------------------------mavpetRPNHTIYINNLNE-kikkDELKKSLYAIFSQF-----------GQILDILVSRSLK-----MRGQAFVIFKEVSSATNALRSMQGF---PFYDKPMRIQYAKTDSdiiakmk----------------------------------------------------------
>P09012_RRM1_1M5P_F_12-83_12-83_0-98
------------------------------------------------------------------mavpetRPNHTIYINNLNE-kikkDELKKSLYAIFSQF-----------GQILDILVSRSLK-----MRGQAFVIFKEVSSATNALRSMQGF---PFYDKPMRIQYAKTDSdiiakmk----------------------------------------------------------
>P09012_RRM1_1M5V_C_12-83_12-83_0-98
------------------------------------------------------------------mavpetRPNHTIYINNLNE-kikkDELKKSLYAIFSQF-----------GQILDILVSRSLK-----MRGQAFVIFKEVSSATNALRSMQGF---PFYDKPMRIQYAKTDSdiiakmk----------------------------------------------------------
>P09012_RRM1_1M5V_F_12-83_12-83_0-98
------------------------------------------------------------------mavpetRPNHTIYINNLNE-kikkDELKKSLYAIFSQF-----------GQILDILVSRSLK-----MRGQAFVIFKEVSSATNALRSMQGF---PFYDKPMRIQYAKTDSdiiakmk----------------------------------------------------------
>P08199_RRM1_1RKJ_A_16-84_310-378_295-396
---------------------------------------------------------------kqkvegsesTTPFNLFIGNL-----NPNKSVAELKVAISEP-----------FAKNDLAVVDVRTG---TNRKFGYVDFESAEDLEKA-LELTGL---KVFGNEIKLEKPKGRDskkvraartl-------------------------------------------------------
>P08199_RRM2_1RKJ_A_102-167_396-461_378-476
------------------------------------------------------------lekpkgRDSKKVRAARTLLAKNL-----SFNITEDELKEVFEDA-----------LEIR---LVSQDG----KSKGIAYIEFKSEADAEKNLEEKQGA---EIDGRSVSLYYTGEKgqrqertg----------------------------------------------------------
>P09012_RRM1_1SJ3_P_12-83_12-83_0-98
------------------------------------------------------------------mavpetRPNHTIYINNLNE-kikkDELKKSLYAIFSQF-----------GQILDILVSRSLK-----MRGQAFVIFKEVSSATNALRSMQGF---PFYDKPMRIQYAKTDSdiiakmk----------------------------------------------------------
>P09012_RRM1_1SJ4_P_12-83_12-83_0-98
------------------------------------------------------------------mavpetRPNHTIYINNLNE-kikkDELKKSLYAIFSQF-----------GQILDILVSRSLK-----MRGQAFVIFKEVSSATNALRSMQGF---PFYDKPMRIQYAKTDSdiiakmk----------------------------------------------------------
>P09012_RRM1_1SJF_A_12-83_12-83_0-98
------------------------------------------------------------------mavpetRPNHTIYINNLNE-kikkDELKKSLYAIFSQF-----------GQILDILVSRSLK-----MRGQAFVIFKEVSSATNALRSMQGF---PFYDKPMRIQYAKTDSdiiakmk----------------------------------------------------------
>P09012_RRM1_1U6B_A_12-83_12-83_0-98
------------------------------------------------------------------mavpetRPNHTIYINNLNE-kikkDELKKSLYAIFSQF-----------GQILDILVSRSLK-----MRGQAFVIFKEVSSATNALRSMQGF---PFYDKPMRIQYAKTDSdiiakmk----------------------------------------------------------
>P09012_RRM1_1URN_A_12-83_12-83_0-98
------------------------------------------------------------------mavpetRPNHTIYINNLNE-kikkDELKKSLYAIFSQF-----------GQILDILVSRSLK-----MRGQAFVIFKEVSSATNALRSMQGF---PFYDKPMRIQYAKTDSdiiakmk----------------------------------------------------------
>P09012_RRM1_1URN_B_12-83_12-83_0-98
------------------------------------------------------------------mavpetRPNHTIYINNLNE-kikkDELKKSLYAIFSQF-----------GQILDILVSRSLK-----MRGQAFVIFKEVSSATNALRSMQGF---PFYDKPMRIQYAKTDSdiiakmk----------------------------------------------------------
>P09012_RRM1_1URN_C_12-83_12-83_0-98
------------------------------------------------------------------mavpetRPNHTIYINNLNE-kikkDELKKSLYAIFSQF-----------GQILDILVSRSLK-----MRGQAFVIFKEVSSATNALRSMQGF---PFYDKPMRIQYAKTDSdiiakmk----------------------------------------------------------
>P09012_RRM1_1VBX_A_12-83_12-83_0-98
------------------------------------------------------------------mavpetRPNHTIYINNLNE-kikkDELKKSLYAIFSQF-----------GQILDILVSRSLK-----MRGQAFVIFKEVSSATNALRSMQGF---PFYDKPMRIQYAKTDSdiiakmk----------------------------------------------------------
>P09012_RRM1_1VBY_A_12-83_12-83_0-98
------------------------------------------------------------------mavpetRPNHTIYINNLNE-kikkDELKKSLYAIFSQF-----------GQILDILVSRSLK-----MRGQAFVIFKEVSSATNALRSMQGF---PFYDKPMRIQYAKTDSdiiakmk----------------------------------------------------------
>P09012_RRM1_1VBZ_A_12-83_12-83_0-98
------------------------------------------------------------------mavpetRPNHTIYINNLNE-kikkDELKKSLYAIFSQF-----------GQILDILVSRSLK-----MRGQAFVIFKEVSSATNALRSMQGF---PFYDKPMRIQYAKTDSdiiakmk----------------------------------------------------------
>P09012_RRM1_1VC0_A_12-83_12-83_0-98
------------------------------------------------------------------mavpetRPNHTIYINNLNE-kikkDELKKSLYAIFSQF-----------GQILDILVSRSLK-----MRGQAFVIFKEVSSATNALRSMQGF---PFYDKPMRIQYAKTDSdiiakmk----------------------------------------------------------
>P09012_RRM1_1VC5_A_12-83_12-83_0-98
------------------------------------------------------------------mavpetRPNHTIYINNLNE-kikkDELKKSLYAIFSQF-----------GQILDILVSRSLK-----MRGQAFVIFKEVSSATNALRSMQGF---PFYDKPMRIQYAKTDSdiiakmk----------------------------------------------------------
>P09012_RRM1_1VC6_A_12-83_12-83_0-98
------------------------------------------------------------------mavpetRPNHTIYINNLNE-kikkDELKKSLYAIFSQF-----------GQILDILVSRSLK-----MRGQAFVIFKEVSSATNALRSMQGF---PFYDKPMRIQYAKTDSdiiakmk----------------------------------------------------------
>P09012_RRM1_1ZZN_A_12-83_12-83_0-98
------------------------------------------------------------------mavpetRPNHTIYINNLNE-kikkDELKKSLYAIFSQF-----------GQILDILVSRSLK-----MRGQAFVIFKEVSSATNALRSMQGF---PFYDKPMRIQYAKTDSdiiakmk----------------------------------------------------------
>P26599_RRM1_2AD9_A_49-146_49-146_34-161
---------------------------------------------------sasaangndSKKFKGDSRSAGVPSRVIHIRKL-----PIDVTEGEVISLGLPF-----------GKVTNLLMLKG--------KNQAFIEMNTEEAANTMVNYYTSVt-pVLRGQPIYIQFSNHKElKTDSSPNQaraqaalqavnsvqsgn---------------------------------------
>P26599_RRM2_2ADB_A_186-252_186-252_171-267
---------------------------------------------------------------dagmamAgqSPVLRIIVENL-----FYPVTLDVLHQIFSKF-----------GTVLKIITFTKN------NQFQALLQYADPVSAQHAKLSLDGQn-iYNACCTLRIDFSKLTslnvky------------------------------------------------------------
>P26599_RRM3_2ADC_A_324-433_324-433_309-456
------------------------------------------------plaipsaaaaaaaagriaipglAGAGNSVLLVSNLN----PeRVTPQSLFILFGVY-----------GDVQRVKILFNK-------KENALVQMADGNQAQLAMSHLNGH---KLHGKPIRITLSKHQNVQLPREGQEDQGLTKDYGNSPLhrfkkpgsknfqnifppsatl----------------------
>P26599_RRM4_2ADC_A_456-521_456-521_433-531
-------------------------------------------------------plhrfkkpgSKNFQNIFPPSATLHLSNI-----PPSVSEEDLKVLFSSNG----------GvVKGFKFFQKD-------RKMALIQMGSVEEAVQALIDLHNHd--LGENHHLRVSFSKSti-----------------------------------------------------------------
>Q99383_RRM1_2CJK_A_161-229_161-229_146-245
---------------------------------------------------------------eerskadlsKESCKMFIGGL-----NWDTTEDNLREYFGKY-----------GTVTDLKIMKDPAt--GRSRGFGFLSFEKPSSVDEVVKTQHI-----LDGKVIDPKRAIPRDEQDktgki---------------------------------------------------------
>Q99383_RRM2_2CJK_A_245-314_245-314_229-329
--------------------------------------------------------------pkraiprdeqdKTGKIFVGGI-----GPDVRPKEFEEFFSQW-----------GTIIDAQLMLDKDt--GQSRGFGFVTYDSADAVDRV--CQNKFi--DFKDRKIEIKRAEPRHMQQKSsn----------------------------------------------------------
>Q9NWB1_RRM1_2ERR_A_119-187_119-187_104-202
---------------------------------------------------------------qpsentenkSQPKRLHVSNI-----PFRFRDPDLRQMFGQF-----------GKILDVEIIFNER----GSKGFGFVTFENSADADRAREKLHGT---VVEGRKIEVNNATARVmtnkktv----------------------------------------------------------
>P0DJD3_RRM1_2FY1_A_10-79_10-79_0-94
--------------------------------------------------------------------mveadhPGKLFIGGL-----NRETNEKMLKAVFGKH-----------GPISEVLLIKDRTS---KSRGFAFITFENPADAKNAAKDMNGK---SLHGKAIKVEQAKKPSfqSggrr----------------------------------------------------------
>P26368_RRM1_2G4B_A_151-225_151-225_136-261
---------------------------------------------------------------vpvvgsqmtRQARRLYVGNI-----PFGITEEAMMDFFNAQMRlggltqapgnpVLAVQINQD--------KNFAFLEFRSVDETTQA-MAFDGI---IFQGQSLKIRR-PHDYQPLPGMSENPSVyvpgvvstvvpdsahkl------------------------------------
>P84103_RRM1_2I2Y_A_76-141_12-77_0-92
------------------------------------------------------------------mhrdscpLDCKVYVGNL-----GNNGNKTELERAFGYY-----------GPLRSVWVARNP-------PGFAFVEFEDPRDAADAVRELDGR---TLCGCRVRVELSNGEKrsrnrgp----------------------------------------------------------
>P52597_RRM1_2KG0_A_113-182_113-182_98-197
---------------------------------------------------------------hsgpnsadsandGFVRLRGL-----PFGCTKEEIVQFFSGLE----------IvPNGITLPVDPEG---KITGEAFVQFASQELAEKALGKHKER----IGHRYIEVFKSSQEevrsysdp----------------------------------------------------------
>P52597_RRM2_2KG1_A_291-358_291-358_276-373
---------------------------------------------------------------gdseftvqsTTGHCVHMRGL-----PYKATENDIYNFFSPL-----------NPVR-VHIEIGPDG---RVTGEADVEFATHEEAVAAMSKDRAN----MQHRYIELFL-nsttgasngays---------------------------------------------------------
>P49960_RRM2_2KH9_A_119-189_119-189_104-204
---------------------------------------------------------------gqneiivshltECTLWMTNF-----PPSYTQRNIRDLLQDI-----------NVVALSIRLPSLRf--NTSRRFAYIDVTSKEDARYCVEKLNGL---KIEGYTLVTKVSNPLekskrtds----------------------------------------------------------
>P25299_RRM1_2KM8_B_28-98_20-90_5-105
---------------------------------------------------------------gvnagvQnnPPSRVVYLGSI-----PYDQTEEQILDLCSNV-----------GPVINLKMMFDPQt--GRSKGYAFIEFRDLESSASAVRNLNGY---QLGSRFLKCGYSSNsdisgvsqq----------------------------------------------------------
>Q99383_RRM1_2KM8_C_161-229_161-229_146-245
---------------------------------------------------------------eerskadlsKESCKMFIGGL-----NWDTTEDNLREYFGKY-----------GTVTDLKIMKDPAt--GRSRGFGFLSFEKPSSVDEVVKTQHI-----LDGKVIDPKRAIPRDEQDktgki---------------------------------------------------------
>Q99383_RRM2_2KM8_C_245-314_245-314_229-329
--------------------------------------------------------------pkraiprdeqdKTGKIFVGGI-----GPDVRPKEFEEFFSQW-----------GTIIDAQLMLDKDt--GQSRGFGFVTYDSADAVDRV--CQNKFi--DFKDRKIEIKRAEPRHMQQKSsn----------------------------------------------------------
>P62995_RRM1_2KXN_B_120-190_120-190_105-205
---------------------------------------------------------------rhvgnraNPDPNCCLGVFGL-----SLYTTERDLREVFSKY-----------GPIADVSIVYDQQs--RRSRGFAFVYFENVDDAKEAKERANGM---ELDGRRIRVDFSITKRphtptpg----------------------------------------------------------
>P38996_RRM1_2L41_A_5-68_332-395_317-410
---------------------------------------------------------------nkiTEMHNIPPKSRLFIGNLP----LkNVSKEDLFRIFSPY-----------GHIMQINIKN----------AFGFIQFDNPQSVRDAIECESQE---MNFGKKLILEVSSSNarpqfdhg----------------------------------------------------------
>Q01130_RRM1_2LEB_A_16-86_16-86_1-101
---------------------------------------------------------------sygrPPPDVEGMTSLKVDNL-----TYRTSPDTLRRVFEKY-----------GRVGDVYIPRDRYt--KESRGFAFVRFHDKRDAEDAMDAMDGA---VLDGRELRVQMARYGRPPdshhs----------------------------------------------------------
>Q01130_RRM1_2LEC_A_16-86_16-86_1-101
---------------------------------------------------------------sygrPPPDVEGMTSLKVDNL-----TYRTSPDTLRRVFEKY-----------GRVGDVYIPRDRYt--KESRGFAFVRFHDKRDAEDAMDAMDGA---VLDGRELRVQMARYGRPPdshhs----------------------------------------------------------
>Q07955_RRM2_2M8D_B_123-186_123-186_108-201
---------------------------------------------------------------rgrygppSrRSENRVVVSGL-----PPSGSWQDLKDHMREA-----------GDVCYADVYRD---------GTGVVEFVRKEDMTYAVRKLDNT---KFRSHEGETAYIRVkvdgprsps----------------------------------------------------------
>P38159_RRM1_2MB0_B_10-80_10-80_0-95
--------------------------------------------------------------------mveadrPGKLFIGGL-----NTETNEKALEAVFGKY-----------GRIVEVLLMKDREt--NKSRGFAFVTFESPADAKDAARDMNGK---SLDGKAIKVEQATKPSfesgrrg----------------------------------------------------------
>G5EEW7_RRM1_2MGZ_A_102-170_102-170_87-185
---------------------------------------------------------------drstssSSTDGPRRLHVSNI-----PFKYREPDLTAMFEKV-----------GPVVDVEIIFNER----GSKGFGFVTMQNPDDADRARAEFNGT---TIEGRRVEVNLATQRVhnkkakp----------------------------------------------------------
>O45189_RRM1_2MGZ_B_37-104_37-104_22-119
---------------------------------------------------------------aepvvgsrdTMFTKIFVGGL-----PYHTSDKTLHEYFEQF-----------GDIEEAVVITDRNt--QKSRGYGFVTMKDRASAERACKDPNPI----IDGRKANVNLAylgakprtn------------------------------------------------------------
>Q17RY0_RRM1_2MKI_A_64-153_471-560_456-575
------------------------------------------------------------hcfshqngerveRYSRKVFVGGL-----PPDIDEDEITASFRRFG---------PliVDWPHKAESKSy--FPPKGYAFLLFQDESSVQALIDA------------C------ieedgklylcvssptikdkpvqirpwnlsdsdfvmdgsqp-----------------------------
>Q9BZB8_RRM1_2MKK_A_235-330_310-410_295-425
------------------------------------------------------------sgqlpprnyknpiySCKVFLGGV-----PWDITEAGLVNTFRVFGSl-----svewpGKDGKHPRCPPkg-NMPKGYVYLVFELEKSVRSLLQ--------------------acshdplspdglseyyfkmssrrmrckevqvipwvladsnfvrspsq----------------------
>F1LQ48_RRM1_2MQO_A_99-157_101-159_86-181
---------------------------------------------------------------enyddphktPASPVVHIRGL-----IDGVVEADLVEALQEF-----------GPISYVVVMPK--------KRQALVEFEDVLGACNAVNYAADNq-iYIAGHPAFVNYSTSQKisrpgd-----------------------------------------------------------
>F1LQ48_RRM2_2MQP_A_181-267_181-267_166-282
----------------------------------------------------fvnystSQKISRPGDSDDSrSVNSVLLFTILN---PiySITTDVLYTICNPC-----------GPVQRIVIFRKN-------GVQAMVEFDSVQSAQRAKASLNGAd-iYSGCCTLKIEYAKPTRlnvfKndqdtwdy----------------------------------------------------
>F1LQ48_RRM1_2MQQ_A_372-477_409-514_394-529
------------------------------------------------------pqyghppppppppdygphADSPVLMVYGLD----QsKMNCDRVFNVFCLY-----------GNVEKVKFMKSK-------PGAAMVEMADGYAVDRAITHLNNN---FMFGQKMNVCVSKQPAimpGQSYGLEDGSCSYKDFSESRNNrfstpeqaaknr----------------------------
>P07910_RRM1_2MXY_A_18-81_18-81_3-96
---------------------------------------------------------------nvtnktdPrSMNSRVFIGNLN----TlVVKKSDVEAIFSKY-----------GKIVGCSVHK----------GFAFVQYVNERNARAAVAGEDGR---MIAGQVLDINLAAEPKvnrgkag----------------------------------------------------------
>P07910_RRM1_2MZ1_A_18-81_18-81_3-96
---------------------------------------------------------------nvtnktdPrSMNSRVFIGNLN----TlVVKKSDVEAIFSKY-----------GKIVGCSVHK----------GFAFVQYVNERNARAAVAGEDGR---MIAGQVLDINLAAEPKvnrgkag----------------------------------------------------------
>P26599_RRM1_2N3O_A_41-152_41-152_26-167
-------------------------------------------gpfimssnsasaANGNDSKKFKGDSRSAGVPSRVIHIRKL-----PIDVTEGEVISLGLPF-----------GKVTNLLMLKG--------KNQAFIEMNTEEAANTMVNYYTSVt-pVLRGQPIYIQFSNHKElKTDSSPNQaraqaalqavnsvqsgnlalaas---------------------------------
>Q8I3T5_RRM1_2N7C_A_10-77_10-77_0-92
--------------------------------------------------------------------mvireSVSRIYVGNL-----PSHVSSRDVENEFRKY-----------GNILKCDVKKTVS-----GAAFAFIEFEDARDAADAIKEKDGC---DFEGNKLRVEVPFNArengryna----------------------------------------------------------
>Q9NWB1_RRM1_2N82_B_119-187_119-187_104-202
---------------------------------------------------------------qpsentenkSQPKRLHVSNI-----PFRFRDPDLRQMFGQF-----------GKILDVEIIFNER----GSKGFGFVTFENSADADRAREKLHGT---VVEGRKIEVNNATARVmtnkktv----------------------------------------------------------
>P09012_RRM1_2OIH_A_12-83_12-83_0-98
------------------------------------------------------------------mavpetRPNHTIYINNLNE-kikkDELKKSLYAIFSQF-----------GQILDILVSRSLK-----MRGQAFVIFKEVSSATNALRSMQGF---PFYDKPMRIQYAKTDSdiiakmk----------------------------------------------------------
>P09012_RRM1_2OJ3_A_12-83_12-83_0-98
------------------------------------------------------------------mavpetRPNHTIYINNLNE-kikkDELKKSLYAIFSQF-----------GQILDILVSRSLK-----MRGQAFVIFKEVSSATNALRSMQGF---PFYDKPMRIQYAKTDSdiiakmk----------------------------------------------------------
>Q92879_RRM3_2RQC_A_403-473_403-473_388-486
---------------------------------------------------------------gaagsqkEGPEGANLFIYHL-----PQEFGDQDLLQMFMPF-----------GNVVSAKVFIDKQt--NLSKCFGFVSYDNPVSAQAAIQSMNGF---QIGMKRLKVQLKRSKNdskpy------------------------------------------------------------
>P62995_RRM1_2RRA_A_120-190_120-190_105-205
---------------------------------------------------------------rhvgnraNPDPNCCLGVFGL-----SLYTTERDLREVFSKY-----------GPIADVSIVYDQQs--RRSRGFAFVYFENVDDAKEAKERANGM---ELDGRRIRVDFSITKRphtptpg----------------------------------------------------------
>Q61474_RRM1_2RS2_A_22-91_22-91_7-106
---------------------------------------------------------------pglaspdsPHDPCKMFIGGL-----SWQTTQEGLREYFGQF-----------GEVKECLVMRDPLt--KRSRGFGFVTFMDQAGVDKVLAQSRHE----LDSKTIDPKVAFPRRaqpkmvt----------------------------------------------------------
>O45189_RRM1_2RU3_A_37-104_37-104_22-119
---------------------------------------------------------------aepvvgsrdTMFTKIFVGGL-----PYHTSDKTLHEYFEQF-----------GDIEEAVVITDRNt--QKSRGYGFVTMKDRASAERACKDPNPI----IDGRKANVNLAylgakprtn------------------------------------------------------------
>P38996_RRM1_2XNR_A_332-395_332-395_317-410
---------------------------------------------------------------nkiTEMHNIPPKSRLFIGNLP----LkNVSKEDLFRIFSPY-----------GHIMQINIKN----------AFGFIQFDNPQSVRDAIECESQE---MNFGKKLILEVSSSNarpqfdhg----------------------------------------------------------
>Q64368_RRM1_2XS2_A_42-109_42-109_27-124
---------------------------------------------------------------qgyvlpegkiMPNTVFVGGI-----DVRMDETEIRSFFARY-----------GSVKEVKIITDRTG---VSKGYGFVSFYNDVDVQKIVESQIN-----FHGKKLKLGPAIRKqnlctyhv----------------------------------------------------------
>Q64368_RRM1_2XS5_A_42-109_42-109_27-124
---------------------------------------------------------------qgyvlpegkiMPNTVFVGGI-----DVRMDETEIRSFFARY-----------GSVKEVKIITDRTG---VSKGYGFVSFYNDVDVQKIVESQIN-----FHGKKLKLGPAIRKqnlctyhv----------------------------------------------------------
>Q64368_RRM1_2XS5_B_42-109_42-109_27-124
---------------------------------------------------------------qgyvlpegkiMPNTVFVGGI-----DVRMDETEIRSFFARY-----------GSVKEVKIITDRTG---VSKGYGFVSFYNDVDVQKIVESQIN-----FHGKKLKLGPAIRKqnlctyhv----------------------------------------------------------
>Q64368_RRM1_2XS7_A_42-109_42-109_27-124
---------------------------------------------------------------qgyvlpegkiMPNTVFVGGI-----DVRMDETEIRSFFARY-----------GSVKEVKIITDRTG---VSKGYGFVSFYNDVDVQKIVESQIN-----FHGKKLKLGPAIRKqnlctyhv----------------------------------------------------------
>P26368_RRM1_2YH1_A_151-225_151-225_136-261
---------------------------------------------------------------vpvvgsqmtRQARRLYVGNI-----PFGITEEAMMDFFNAQMRlggltqapgnpVLAVQINQD--------KNFAFLEFRSVDETTQA-MAFDGI---IFQGQSLKIRR-PHDYQPLPGMSENPSVyvpgvvstvvpdsahkl------------------------------------
>P26368_RRM2_2YH1_A_261-331_261-331_225-346
------------------------------------------irrphdyqplpgmsenpsvyvpgvvstvvpDSAHKLFIGGL-----PNYLNDDQVKELLTSF-----------GPLKAFNLVKDSAt--GLSKGYAFCEYVDINVTDQAIAGLNGM---QLGDKKLLVQRASVgaknatlvs----------------------------------------------------------
>P09012_RRM1_3BO2_A_12-83_12-83_0-98
------------------------------------------------------------------mavpetRPNHTIYINNLNE-kikkDELKKSLYAIFSQF-----------GQILDILVSRSLK-----MRGQAFVIFKEVSSATNALRSMQGF---PFYDKPMRIQYAKTDSdiiakmk----------------------------------------------------------
>P09012_RRM1_3BO3_A_12-83_12-83_0-98
------------------------------------------------------------------mavpetRPNHTIYINNLNE-kikkDELKKSLYAIFSQF-----------GQILDILVSRSLK-----MRGQAFVIFKEVSSATNALRSMQGF---PFYDKPMRIQYAKTDSdiiakmk----------------------------------------------------------
>P09012_RRM1_3BO4_A_12-83_12-83_0-98
------------------------------------------------------------------mavpetRPNHTIYINNLNE-kikkDELKKSLYAIFSQF-----------GQILDILVSRSLK-----MRGQAFVIFKEVSSATNALRSMQGF---PFYDKPMRIQYAKTDSdiiakmk----------------------------------------------------------
>P09012_RRM1_3CUL_A_307-378_12-83_0-98
------------------------------------------------------------------mavpetRPNHTIYINNLNE-kikkDELKKSLYAIFSQF-----------GQILDILVSRSLK-----MRGQAFVIFKEVSSATNALRSMQGF---PFYDKPMRIQYAKTDSdiiakmk----------------------------------------------------------
>P09012_RRM1_3CUL_B_407-478_12-83_0-98
------------------------------------------------------------------mavpetRPNHTIYINNLNE-kikkDELKKSLYAIFSQF-----------GQILDILVSRSLK-----MRGQAFVIFKEVSSATNALRSMQGF---PFYDKPMRIQYAKTDSdiiakmk----------------------------------------------------------
>P09012_RRM1_3CUN_A_307-378_12-83_0-98
------------------------------------------------------------------mavpetRPNHTIYINNLNE-kikkDELKKSLYAIFSQF-----------GQILDILVSRSLK-----MRGQAFVIFKEVSSATNALRSMQGF---PFYDKPMRIQYAKTDSdiiakmk----------------------------------------------------------
>P09012_RRM1_3CUN_B_407-478_12-83_0-98
------------------------------------------------------------------mavpetRPNHTIYINNLNE-kikkDELKKSLYAIFSQF-----------GQILDILVSRSLK-----MRGQAFVIFKEVSSATNALRSMQGF---PFYDKPMRIQYAKTDSdiiakmk----------------------------------------------------------
>P09012_RRM1_3EGZ_A_207-278_12-83_0-98
------------------------------------------------------------------mavpetRPNHTIYINNLNE-kikkDELKKSLYAIFSQF-----------GQILDILVSRSLK-----MRGQAFVIFKEVSSATNALRSMQGF---PFYDKPMRIQYAKTDSdiiakmk----------------------------------------------------------
>P09012_RRM1_3HHN_B_12-83_12-83_0-98
------------------------------------------------------------------mavpetRPNHTIYINNLNE-kikkDELKKSLYAIFSQF-----------GQILDILVSRSLK-----MRGQAFVIFKEVSSATNALRSMQGF---PFYDKPMRIQYAKTDSdiiakmk----------------------------------------------------------
>P09012_RRM1_3HHN_D_12-83_12-83_0-98
------------------------------------------------------------------mavpetRPNHTIYINNLNE-kikkDELKKSLYAIFSQF-----------GQILDILVSRSLK-----MRGQAFVIFKEVSSATNALRSMQGF---PFYDKPMRIQYAKTDSdiiakmk----------------------------------------------------------
>P09012_RRM1_3IIN_A_12-83_12-83_0-98
------------------------------------------------------------------mavpetRPNHTIYINNLNE-kikkDELKKSLYAIFSQF-----------GQILDILVSRSLK-----MRGQAFVIFKEVSSATNALRSMQGF---PFYDKPMRIQYAKTDSdiiakmk----------------------------------------------------------
>P09012_RRM1_3IRW_P_12-83_12-83_0-98
------------------------------------------------------------------mavpetRPNHTIYINNLNE-kikkDELKKSLYAIFSQF-----------GQILDILVSRSLK-----MRGQAFVIFKEVSSATNALRSMQGF---PFYDKPMRIQYAKTDSdiiakmk----------------------------------------------------------
>P09012_RRM1_3IWN_C_807-878_12-83_0-98
------------------------------------------------------------------mavpetRPNHTIYINNLNE-kikkDELKKSLYAIFSQF-----------GQILDILVSRSLK-----MRGQAFVIFKEVSSATNALRSMQGF---PFYDKPMRIQYAKTDSdiiakmk----------------------------------------------------------
>P09012_RRM1_3IWN_D_907-978_12-83_0-98
------------------------------------------------------------------mavpetRPNHTIYINNLNE-kikkDELKKSLYAIFSQF-----------GQILDILVSRSLK-----MRGQAFVIFKEVSSATNALRSMQGF---PFYDKPMRIQYAKTDSdiiakmk----------------------------------------------------------
>Q7LL14_RRM1_3JB9_k_6-77_6-77_0-92
------------------------------------------------------------------------mnqNTLYVNNLND-kinkNDLRTALYMLFSTY-----------GTVVDIVALKTPK-----MRGQAHVVFFDPSAAAIAMKALKNF---IFFGKEMKIQYAHSKSkiieriv----------------------------------------------------------
>P09012_RRM1_3MUM_P_12-83_12-83_0-98
------------------------------------------------------------------mavpetRPNHTIYINNLNE-kikkDELKKSLYAIFSQF-----------GQILDILVSRSLK-----MRGQAFVIFKEVSSATNALRSMQGF---PFYDKPMRIQYAKTDSdiiakmk----------------------------------------------------------
>P09012_RRM1_3MUR_P_12-83_12-83_0-98
------------------------------------------------------------------mavpetRPNHTIYINNLNE-kikkDELKKSLYAIFSQF-----------GQILDILVSRSLK-----MRGQAFVIFKEVSSATNALRSMQGF---PFYDKPMRIQYAKTDSdiiakmk----------------------------------------------------------
>P09012_RRM1_3MUV_P_12-83_12-83_0-98
------------------------------------------------------------------mavpetRPNHTIYINNLNE-kikkDELKKSLYAIFSQF-----------GQILDILVSRSLK-----MRGQAFVIFKEVSSATNALRSMQGF---PFYDKPMRIQYAKTDSdiiakmk----------------------------------------------------------
>P09012_RRM1_3MXH_P_12-83_12-83_0-98
------------------------------------------------------------------mavpetRPNHTIYINNLNE-kikkDELKKSLYAIFSQF-----------GQILDILVSRSLK-----MRGQAFVIFKEVSSATNALRSMQGF---PFYDKPMRIQYAKTDSdiiakmk----------------------------------------------------------
>Q92879_RRM2_3NMR_A_110-178_110-178_88-193
--------------------------------------------------------hhpiqmkpadSeknnaVEDRKLFIGMI-----SKKCTENDIRVMFSSF-----------GQIEECRILRGPDG---LSRGCAFVTFTTRAMAQTAIKAMHQAqtmEGCSSPMVVKFADTQKdke--------------------------------------------------------------
>Q92879_RRM2_3NNA_A_110-178_110-178_88-193
--------------------------------------------------------hhpiqmkpadSeknnaVEDRKLFIGMI-----SKKCTENDIRVMFSSF-----------GQIEECRILRGPDG---LSRGCAFVTFTTRAMAQTAIKAMHQAqtmEGCSSPMVVKFADTQKdke--------------------------------------------------------------
>Q92879_RRM2_3NNC_A_110-178_110-178_88-193
--------------------------------------------------------hhpiqmkpadSeknnaVEDRKLFIGMI-----SKKCTENDIRVMFSSF-----------GQIEECRILRGPDG---LSRGCAFVTFTTRAMAQTAIKAMHQAqtmEGCSSPMVVKFADTQKdke--------------------------------------------------------------
>Q92879_RRM1_3NNH_A_18-88_18-88_3-103
---------------------------------------------------------------tldhpdqpDLDAIKMFVGQV-----PRTWSEKDLRELFEQY-----------GAVYEINVLRDRSqnpPQSKGCCFVTFYTRKAALEAQNALHNMkvlPGMHHPIQMKPADSEknn---------------------------------------------------------------
>Q92879_RRM1_3NNH_B_18-88_18-88_3-103
---------------------------------------------------------------tldhpdqpDLDAIKMFVGQV-----PRTWSEKDLRELFEQY-----------GAVYEINVLRDRSqnpPQSKGCCFVTFYTRKAALEAQNALHNMkvlPGMHHPIQMKPADSEknn---------------------------------------------------------------
>Q92879_RRM1_3NNH_C_18-88_18-88_3-103
---------------------------------------------------------------tldhpdqpDLDAIKMFVGQV-----PRTWSEKDLRELFEQY-----------GAVYEINVLRDRSqnpPQSKGCCFVTFYTRKAALEAQNALHNMkvlPGMHHPIQMKPADSEknn---------------------------------------------------------------
>Q92879_RRM1_3NNH_D_18-88_18-88_3-103
---------------------------------------------------------------tldhpdqpDLDAIKMFVGQV-----PRTWSEKDLRELFEQY-----------GAVYEINVLRDRSqnpPQSKGCCFVTFYTRKAALEAQNALHNMkvlPGMHHPIQMKPADSEknn---------------------------------------------------------------
>P09012_RRM1_3P49_B_12-83_12-83_0-98
------------------------------------------------------------------mavpetRPNHTIYINNLNE-kikkDELKKSLYAIFSQF-----------GQILDILVSRSLK-----MRGQAFVIFKEVSSATNALRSMQGF---PFYDKPMRIQYAKTDSdiiakmk----------------------------------------------------------
>P09012_RRM1_3R1H_A_12-83_12-83_0-98
------------------------------------------------------------------mavpetRPNHTIYINNLNE-kikkDELKKSLYAIFSQF-----------GQILDILVSRSLK-----MRGQAFVIFKEVSSATNALRSMQGF---PFYDKPMRIQYAKTDSdiiakmk----------------------------------------------------------
>P09012_RRM1_3R1H_D_12-83_12-83_0-98
------------------------------------------------------------------mavpetRPNHTIYINNLNE-kikkDELKKSLYAIFSQF-----------GQILDILVSRSLK-----MRGQAFVIFKEVSSATNALRSMQGF---PFYDKPMRIQYAKTDSdiiakmk----------------------------------------------------------
>P09012_RRM1_3R1L_A_12-83_12-83_0-98
------------------------------------------------------------------mavpetRPNHTIYINNLNE-kikkDELKKSLYAIFSQF-----------GQILDILVSRSLK-----MRGQAFVIFKEVSSATNALRSMQGF---PFYDKPMRIQYAKTDSdiiakmk----------------------------------------------------------
>P09012_RRM1_3R1L_D_12-83_12-83_0-98
------------------------------------------------------------------mavpetRPNHTIYINNLNE-kikkDELKKSLYAIFSQF-----------GQILDILVSRSLK-----MRGQAFVIFKEVSSATNALRSMQGF---PFYDKPMRIQYAKTDSdiiakmk----------------------------------------------------------
>P09012_RRM1_3UCU_P_12-83_12-83_0-98
------------------------------------------------------------------mavpetRPNHTIYINNLNE-kikkDELKKSLYAIFSQF-----------GQILDILVSRSLK-----MRGQAFVIFKEVSSATNALRSMQGF---PFYDKPMRIQYAKTDSdiiakmk----------------------------------------------------------
>P09012_RRM1_3UCZ_P_12-83_12-83_0-98
------------------------------------------------------------------mavpetRPNHTIYINNLNE-kikkDELKKSLYAIFSQF-----------GQILDILVSRSLK-----MRGQAFVIFKEVSSATNALRSMQGF---PFYDKPMRIQYAKTDSdiiakmk----------------------------------------------------------
>P09012_RRM1_3UD3_P_12-83_12-83_0-98
------------------------------------------------------------------mavpetRPNHTIYINNLNE-kikkDELKKSLYAIFSQF-----------GQILDILVSRSLK-----MRGQAFVIFKEVSSATNALRSMQGF---PFYDKPMRIQYAKTDSdiiakmk----------------------------------------------------------
>P09012_RRM1_3UD4_P_12-83_12-83_0-98
------------------------------------------------------------------mavpetRPNHTIYINNLNE-kikkDELKKSLYAIFSQF-----------GQILDILVSRSLK-----MRGQAFVIFKEVSSATNALRSMQGF---PFYDKPMRIQYAKTDSdiiakmk----------------------------------------------------------
>P26368_RRM1_3VAF_B_151-225_151-225_136-261
---------------------------------------------------------------vpvvgsqmtRQARRLYVGNI-----PFGITEEAMMDFFNAQMRlggltqapgnpVLAVQINQD--------KNFAFLEFRSVDETTQA-MAFDGI---IFQGQSLKIRR-PHDYQPLPGMSENPSVyvpgvvstvvpdsahkl------------------------------------
>P26368_RRM2_3VAG_B_261-331_261-331_225-346
------------------------------------------irrphdyqplpgmsenpsvyvpgvvstvvpDSAHKLFIGGL-----PNYLNDDQVKELLTSF-----------GPLKAFNLVKDSAt--GLSKGYAFCEYVDINVTDQAIAGLNGM---QLGDKKLLVQRASVgaknatlvs----------------------------------------------------------
>P26368_RRM1_3VAH_A_151-225_151-225_136-261
---------------------------------------------------------------vpvvgsqmtRQARRLYVGNI-----PFGITEEAMMDFFNAQMRlggltqapgnpVLAVQINQD--------KNFAFLEFRSVDETTQA-MAFDGI---IFQGQSLKIRR-PHDYQPLPGMSENPSVyvpgvvstvvpdsahkl------------------------------------
>P26368_RRM1_3VAH_B_151-225_151-225_136-261
---------------------------------------------------------------vpvvgsqmtRQARRLYVGNI-----PFGITEEAMMDFFNAQMRlggltqapgnpVLAVQINQD--------KNFAFLEFRSVDETTQA-MAFDGI---IFQGQSLKIRR-PHDYQPLPGMSENPSVyvpgvvstvvpdsahkl------------------------------------
>P26368_RRM2_3VAH_B_261-331_261-331_225-346
------------------------------------------irrphdyqplpgmsenpsvyvpgvvstvvpDSAHKLFIGGL-----PNYLNDDQVKELLTSF-----------GPLKAFNLVKDSAt--GLSKGYAFCEYVDINVTDQAIAGLNGM---QLGDKKLLVQRASVgaknatlvs----------------------------------------------------------
>P26368_RRM1_3VAI_A_151-225_151-225_136-261
---------------------------------------------------------------vpvvgsqmtRQARRLYVGNI-----PFGITEEAMMDFFNAQMRlggltqapgnpVLAVQINQD--------KNFAFLEFRSVDETTQA-MAFDGI---IFQGQSLKIRR-PHDYQPLPGMSENPSVyvpgvvstvvpdsahkl------------------------------------
>P26368_RRM1_3VAI_B_151-225_151-225_136-261
---------------------------------------------------------------vpvvgsqmtRQARRLYVGNI-----PFGITEEAMMDFFNAQMRlggltqapgnpVLAVQINQD--------KNFAFLEFRSVDETTQA-MAFDGI---IFQGQSLKIRR-PHDYQPLPGMSENPSVyvpgvvstvvpdsahkl------------------------------------
>P26368_RRM1_3VAJ_A_151-225_151-225_136-261
---------------------------------------------------------------vpvvgsqmtRQARRLYVGNI-----PFGITEEAMMDFFNAQMRlggltqapgnpVLAVQINQD--------KNFAFLEFRSVDETTQA-MAFDGI---IFQGQSLKIRR-PHDYQPLPGMSENPSVyvpgvvstvvpdsahkl------------------------------------
>P26368_RRM1_3VAJ_B_151-225_151-225_136-261
---------------------------------------------------------------vpvvgsqmtRQARRLYVGNI-----PFGITEEAMMDFFNAQMRlggltqapgnpVLAVQINQD--------KNFAFLEFRSVDETTQA-MAFDGI---IFQGQSLKIRR-PHDYQPLPGMSENPSVyvpgvvstvvpdsahkl------------------------------------
>P26368_RRM2_3VAJ_B_261-331_261-331_225-346
------------------------------------------irrphdyqplpgmsenpsvyvpgvvstvvpDSAHKLFIGGL-----PNYLNDDQVKELLTSF-----------GPLKAFNLVKDSAt--GLSKGYAFCEYVDINVTDQAIAGLNGM---QLGDKKLLVQRASVgaknatlvs----------------------------------------------------------
>P26368_RRM1_3VAK_A_151-225_151-225_136-261
---------------------------------------------------------------vpvvgsqmtRQARRLYVGNI-----PFGITEEAMMDFFNAQMRlggltqapgnpVLAVQINQD--------KNFAFLEFRSVDETTQA-MAFDGI---IFQGQSLKIRR-PHDYQPLPGMSENPSVyvpgvvstvvpdsahkl------------------------------------
>P26368_RRM1_3VAK_B_151-225_151-225_136-261
---------------------------------------------------------------vpvvgsqmtRQARRLYVGNI-----PFGITEEAMMDFFNAQMRlggltqapgnpVLAVQINQD--------KNFAFLEFRSVDETTQA-MAFDGI---IFQGQSLKIRR-PHDYQPLPGMSENPSVyvpgvvstvvpdsahkl------------------------------------
>P26368_RRM2_3VAK_B_261-331_261-331_225-346
------------------------------------------irrphdyqplpgmsenpsvyvpgvvstvvpDSAHKLFIGGL-----PNYLNDDQVKELLTSF-----------GPLKAFNLVKDSAt--GLSKGYAFCEYVDINVTDQAIAGLNGM---QLGDKKLLVQRASVgaknatlvs----------------------------------------------------------
>P26368_RRM1_3VAL_A_151-225_151-225_136-261
---------------------------------------------------------------vpvvgsqmtRQARRLYVGNI-----PFGITEEAMMDFFNAQMRlggltqapgnpVLAVQINQD--------KNFAFLEFRSVDETTQA-MAFDGI---IFQGQSLKIRR-PHDYQPLPGMSENPSVyvpgvvstvvpdsahkl------------------------------------
>P26368_RRM2_3VAL_A_261-331_261-331_225-346
------------------------------------------irrphdyqplpgmsenpsvyvpgvvstvvpDSAHKLFIGGL-----PNYLNDDQVKELLTSF-----------GPLKAFNLVKDSAt--GLSKGYAFCEYVDINVTDQAIAGLNGM---QLGDKKLLVQRASVgaknatlvs----------------------------------------------------------
>P26368_RRM2_3VAL_D_261-331_261-331_225-346
------------------------------------------irrphdyqplpgmsenpsvyvpgvvstvvpDSAHKLFIGGL-----PNYLNDDQVKELLTSF-----------GPLKAFNLVKDSAt--GLSKGYAFCEYVDINVTDQAIAGLNGM---QLGDKKLLVQRASVgaknatlvs----------------------------------------------------------
>P26368_RRM1_3VAL_I_151-225_151-225_136-261
---------------------------------------------------------------vpvvgsqmtRQARRLYVGNI-----PFGITEEAMMDFFNAQMRlggltqapgnpVLAVQINQD--------KNFAFLEFRSVDETTQA-MAFDGI---IFQGQSLKIRR-PHDYQPLPGMSENPSVyvpgvvstvvpdsahkl------------------------------------
>P26368_RRM2_3VAL_I_261-331_261-331_225-346
------------------------------------------irrphdyqplpgmsenpsvyvpgvvstvvpDSAHKLFIGGL-----PNYLNDDQVKELLTSF-----------GPLKAFNLVKDSAt--GLSKGYAFCEYVDINVTDQAIAGLNGM---QLGDKKLLVQRASVgaknatlvs----------------------------------------------------------
>P26368_RRM1_3VAM_A_151-225_151-225_136-261
---------------------------------------------------------------vpvvgsqmtRQARRLYVGNI-----PFGITEEAMMDFFNAQMRlggltqapgnpVLAVQINQD--------KNFAFLEFRSVDETTQA-MAFDGI---IFQGQSLKIRR-PHDYQPLPGMSENPSVyvpgvvstvvpdsahkl------------------------------------
>P26368_RRM1_3VAM_B_151-225_151-225_136-261
---------------------------------------------------------------vpvvgsqmtRQARRLYVGNI-----PFGITEEAMMDFFNAQMRlggltqapgnpVLAVQINQD--------KNFAFLEFRSVDETTQA-MAFDGI---IFQGQSLKIRR-PHDYQPLPGMSENPSVyvpgvvstvvpdsahkl------------------------------------
>Q13148_RRM1_4BS2_A_106-172_106-172_91-193
---------------------------------------------------------------savkvkravqkTSDLIVLGL-----PWKTTEQDLKEYFSTF-----------GEVLMVQVKKDLKt--GHSKGFGFVRFTEYETQVKVMSQRHM-----IDGRWCDCKLPNSKQSQDEPlrsrkv------------------------------------------------------
>Q13148_RRM2_4BS2_A_193-243_193-243_172-258
---------------------------------------------------------cdcklPNSKQSQDEPLRSRKVFVGRC-----TEDMTEDELREFFSQY-----------GDVMDVFIPKPF-------RAFAFVTFADDQIAQS-----------------------lcgedliikgisvhis-----------------------------------------------------
>P09012_RRM1_4C4W_A_12-83_12-83_0-98
------------------------------------------------------------------mavpetRPNHTIYINNLNE-kikkDELKKSLYAIFSQF-----------GQILDILVSRSLK-----MRGQAFVIFKEVSSATNALRSMQGF---PFYDKPMRIQYAKTDSdiiakmk----------------------------------------------------------
>P09012_RRM1_4C4W_E_12-83_12-83_0-98
------------------------------------------------------------------mavpetRPNHTIYINNLNE-kikkDELKKSLYAIFSQF-----------GQILDILVSRSLK-----MRGQAFVIFKEVSSATNALRSMQGF---PFYDKPMRIQYAKTDSdiiakmk----------------------------------------------------------
>O45189_RRM1_4CIO_A_37-104_37-104_22-119
---------------------------------------------------------------aepvvgsrdTMFTKIFVGGL-----PYHTSDKTLHEYFEQF-----------GDIEEAVVITDRNt--QKSRGYGFVTMKDRASAERACKDPNPI----IDGRKANVNLAylgakprtn------------------------------------------------------------
>Q15717_RRM1_4ED5_A_22-92_22-92_7-108
---------------------------------------------------------------hmaedcrgdiGRTNLIVNYL-----PQNMTQDELRSLFSSI-----------GEVESAKLIRDKVa--GHSLGYGFVNYVTAKDAERAINTLNGL---RLQSKTIKVSYARPSSevikdanl---------------------------------------------------------
>Q15717_RRM2_4ED5_A_108-176_108-176_92-191
--------------------------------------------------------------vsyarpsseviKDANLYISGL-----PRTMTQKDVEDMFSRF-----------GRIINSRVLVDQTt--GLSRGVAFIRFDKRSEAEEAITSFNGHk-pPGSSEPITVKFAANpnqnk--------------------------------------------------------------
>Q15717_RRM1_4ED5_B_22-92_22-92_7-108
---------------------------------------------------------------hmaedcrgdiGRTNLIVNYL-----PQNMTQDELRSLFSSI-----------GEVESAKLIRDKVa--GHSLGYGFVNYVTAKDAERAINTLNGL---RLQSKTIKVSYARPSSevikdanl---------------------------------------------------------
>Q15717_RRM2_4ED5_B_108-176_108-176_92-191
--------------------------------------------------------------vsyarpsseviKDANLYISGL-----PRTMTQKDVEDMFSRF-----------GRIINSRVLVDQTt--GLSRGVAFIRFDKRSEAEEAITSFNGHk-pPGSSEPITVKFAANpnqnk--------------------------------------------------------------
>P11940_RRM1_4F02_A_13-83_13-83_0-101
-----------------------------------------------------------------mnpsapsyPMASLYVGDL-----HPDVTEAMLYEKFSPA-----------GPILSIRVCRDMIt--RRSLGYAYVNFQQPADAERALDTMNFD---VIKGKPVRIMWSQRDPSlrksgvgni-------------------------------------------------------
>P11940_RRM2_4F02_A_101-168_101-168_83-183
------------------------------------------------------------imWSQRDPSLRKSGVGNIFIKNL-----DKSIDNKALYDTFSAF-----------GNILSCKVVCDEN----GSKGYGFVHFETQEAAERAIEKMNGM---LLNDRKVFVGRFKSRKereael-----------------------------------------------------------
>P11940_RRM1_4F02_D_13-83_13-83_0-101
-----------------------------------------------------------------mnpsapsyPMASLYVGDL-----HPDVTEAMLYEKFSPA-----------GPILSIRVCRDMIt--RRSLGYAYVNFQQPADAERALDTMNFD---VIKGKPVRIMWSQRDPSlrksgvgni-------------------------------------------------------
>P11940_RRM2_4F02_D_101-168_101-168_83-183
------------------------------------------------------------imWSQRDPSLRKSGVGNIFIKNL-----DKSIDNKALYDTFSAF-----------GNILSCKVVCDEN----GSKGYGFVHFETQEAAERAIEKMNGM---LLNDRKVFVGRFKSRKereael-----------------------------------------------------------
>O95319_RRM2_4LMZ_A_99-167_134-202_113-217
---------------------------------------------------------hpiqmkpadSeksnaVEDRKLFIGMV-----SKKCNENDIRVMFSPF-----------GQIEECRILRGPDG---LSRGCAFVTFSTRAMAQNAIKAMHQSqtmEGCSSPIVVKFADTQKdke--------------------------------------------------------------
>P49960_RRM2_4N0T_A_119-189_119-189_110-212
---------------------------------------------------------------------vshltECTLWMTNF-----PPSYTQRNIRDLLQDI-----------NVVALSIRLPSLRf--NTSRRFAYIDVTSKEDARYCVEKLNGL---KIEGYTLVTKVSNPLEKskrtdsatlegrei--------------------------------------------------
>P08621_RRM1_4PKD_B_170-240_105-175_89-190
--------------------------------------------------------------dphndpnaqgDAFKTLFVARV-----NYDTTESKLRREFEVY-----------GPIKRIHMVYSKRs--GKPRGYAFIEYEHERDMHSAYKHADGK---KIDGRRVLVDVERGRtvkgwrpr----------------------------------------------------------
>Q06AA4_RRM1_4PKD_B_12-83_12-83_0-98
------------------------------------------------------------------mavpetRPNHTIYINNLNE-kikkDELKKSLYAIFSQF-----------GQILDILVSRSLK-----MRGQAFVIFKEVSSATNALRSMQGF---PFYDKPMRIQYAKTDSdiiakmk----------------------------------------------------------
>P09012_RRM1_4PR6_A_12-83_12-83_0-98
------------------------------------------------------------------mavpetRPNHTIYINNLNE-kikkDELKKSLYAIFSQF-----------GQILDILVSRSLK-----MRGQAFVIFKEVSSATNALRSMQGF---PFYDKPMRIQYAKTDSdiiakmk----------------------------------------------------------
>P09012_RRM1_4PRF_A_12-83_12-83_0-98
------------------------------------------------------------------mavpetRPNHTIYINNLNE-kikkDELKKSLYAIFSQF-----------GQILDILVSRSLK-----MRGQAFVIFKEVSSATNALRSMQGF---PFYDKPMRIQYAKTDSdiiakmk----------------------------------------------------------
>P19339_RRM1_4QQB_A_127-197_127-197_112-213
---------------------------------------------------------------sddlmnDPRASNTNLIVNYL-----PQDMTDRELYALFRAI-----------GPINTCRIMRDYKt--GYSFGYAFVDFTSEMDSQRAIKVLNGI---TVRNKRLKVSYARPGGesikdtnl---------------------------------------------------------
>P19339_RRM2_4QQB_A_213-281_213-281_197-296
--------------------------------------------------------------vsyarpggesIKDTNLYVTNL-----PRTITDDQLDTIFGKY-----------GSIVQKNILRDKLt--GRPRGVAFVRYNKREEAQEAISALNNVi-pEGGSQPLSVRLAEehgkak--------------------------------------------------------------
>P19339_RRM1_4QQB_B_127-197_127-197_112-213
---------------------------------------------------------------sddlmnDPRASNTNLIVNYL-----PQDMTDRELYALFRAI-----------GPINTCRIMRDYKt--GYSFGYAFVDFTSEMDSQRAIKVLNGI---TVRNKRLKVSYARPGGesikdtnl---------------------------------------------------------
>P19339_RRM2_4QQB_B_213-281_213-281_197-296
--------------------------------------------------------------vsyarpggesIKDTNLYVTNL-----PRTITDDQLDTIFGKY-----------GSIVQKNILRDKLt--GRPRGVAFVRYNKREEAQEAISALNNVi-pEGGSQPLSVRLAEehgkak--------------------------------------------------------------
>P26368_RRM1_4TU7_A_151-225_151-225_136-261
---------------------------------------------------------------vpvvgsqmtRQARRLYVGNI-----PFGITEEAMMDFFNAQMRlggltqapgnpVLAVQINQD--------KNFAFLEFRSVDETTQA-MAFDGI---IFQGQSLKIRR-PHDYQPLPGMSENPSVyvpgvvstvvpdsahkl------------------------------------
>P26368_RRM1_4TU7_B_151-225_151-225_136-261
---------------------------------------------------------------vpvvgsqmtRQARRLYVGNI-----PFGITEEAMMDFFNAQMRlggltqapgnpVLAVQINQD--------KNFAFLEFRSVDETTQA-MAFDGI---IFQGQSLKIRR-PHDYQPLPGMSENPSVyvpgvvstvvpdsahkl------------------------------------
>P26368_RRM2_4TU7_B_261-331_261-331_225-346
------------------------------------------irrphdyqplpgmsenpsvyvpgvvstvvpDSAHKLFIGGL-----PNYLNDDQVKELLTSF-----------GPLKAFNLVKDSAt--GLSKGYAFCEYVDINVTDQAIAGLNGM---QLGDKKLLVQRASVgaknatlvs----------------------------------------------------------
>P26368_RRM1_4TU8_A_151-225_151-225_136-261
---------------------------------------------------------------vpvvgsqmtRQARRLYVGNI-----PFGITEEAMMDFFNAQMRlggltqapgnpVLAVQINQD--------KNFAFLEFRSVDETTQA-MAFDGI---IFQGQSLKIRR-PHDYQPLPGMSENPSVyvpgvvstvvpdsahkl------------------------------------
>P26368_RRM1_4TU8_B_151-225_151-225_136-261
---------------------------------------------------------------vpvvgsqmtRQARRLYVGNI-----PFGITEEAMMDFFNAQMRlggltqapgnpVLAVQINQD--------KNFAFLEFRSVDETTQA-MAFDGI---IFQGQSLKIRR-PHDYQPLPGMSENPSVyvpgvvstvvpdsahkl------------------------------------
>P26368_RRM1_4TU9_A_151-225_151-225_136-261
---------------------------------------------------------------vpvvgsqmtRQARRLYVGNI-----PFGITEEAMMDFFNAQMRlggltqapgnpVLAVQINQD--------KNFAFLEFRSVDETTQA-MAFDGI---IFQGQSLKIRR-PHDYQPLPGMSENPSVyvpgvvstvvpdsahkl------------------------------------
>P26368_RRM1_4TU9_B_151-225_151-225_136-261
---------------------------------------------------------------vpvvgsqmtRQARRLYVGNI-----PFGITEEAMMDFFNAQMRlggltqapgnpVLAVQINQD--------KNFAFLEFRSVDETTQA-MAFDGI---IFQGQSLKIRR-PHDYQPLPGMSENPSVyvpgvvstvvpdsahkl------------------------------------
>P26368_RRM2_4TU9_B_261-331_261-331_225-346
------------------------------------------irrphdyqplpgmsenpsvyvpgvvstvvpDSAHKLFIGGL-----PNYLNDDQVKELLTSF-----------GPLKAFNLVKDSAt--GLSKGYAFCEYVDINVTDQAIAGLNGM---QLGDKKLLVQRASVgaknatlvs----------------------------------------------------------
>P09012_RRM1_4W92_B_12-83_12-83_0-98
------------------------------------------------------------------mavpetRPNHTIYINNLNE-kikkDELKKSLYAIFSQF-----------GQILDILVSRSLK-----MRGQAFVIFKEVSSATNALRSMQGF---PFYDKPMRIQYAKTDSdiiakmk----------------------------------------------------------
>Q13148_RRM1_4Y00_C_106-172_106-172_91-187
---------------------------------------------------------------savkvkravqkTSDLIVLGL-----PWKTTEQDLKEYFSTF-----------GEVLMVQVKKDLKt--GHSKGFGFVRFTEYETQVKVMSQRHM-----IDGRWCDCKLPNSKQSQdep------------------------------------------------------------
>Q13148_RRM1_4Y0F_B_106-172_106-172_91-187
---------------------------------------------------------------savkvkravqkTSDLIVLGL-----PWKTTEQDLKEYFSTF-----------GEVLMVQVKKDLKt--GHSKGFGFVRFTEYETQVKVMSQRHM-----IDGRWCDCKLPNSKQSQdep------------------------------------------------------------
>P09012_RRM1_5DDO_C_12-83_12-83_0-98
------------------------------------------------------------------mavpetRPNHTIYINNLNE-kikkDELKKSLYAIFSQF-----------GQILDILVSRSLK-----MRGQAFVIFKEVSSATNALRSMQGF---PFYDKPMRIQYAKTDSdiiakmk----------------------------------------------------------
>P09012_RRM1_5DDO_G_12-83_12-83_0-98
------------------------------------------------------------------mavpetRPNHTIYINNLNE-kikkDELKKSLYAIFSQF-----------GQILDILVSRSLK-----MRGQAFVIFKEVSSATNALRSMQGF---PFYDKPMRIQYAKTDSdiiakmk----------------------------------------------------------
>P09012_RRM1_5DDP_C_11-82_12-83_0-98
------------------------------------------------------------------mavpetRPNHTIYINNLNE-kikkDELKKSLYAIFSQF-----------GQILDILVSRSLK-----MRGQAFVIFKEVSSATNALRSMQGF---PFYDKPMRIQYAKTDSdiiakmk----------------------------------------------------------
>P09012_RRM1_5DDP_D_11-82_12-83_0-98
------------------------------------------------------------------mavpetRPNHTIYINNLNE-kikkDELKKSLYAIFSQF-----------GQILDILVSRSLK-----MRGQAFVIFKEVSSATNALRSMQGF---PFYDKPMRIQYAKTDSdiiakmk----------------------------------------------------------
>P09012_RRM1_5DDQ_C_11-82_12-83_0-98
------------------------------------------------------------------mavpetRPNHTIYINNLNE-kikkDELKKSLYAIFSQF-----------GQILDILVSRSLK-----MRGQAFVIFKEVSSATNALRSMQGF---PFYDKPMRIQYAKTDSdiiakmk----------------------------------------------------------
>P09012_RRM1_5DDQ_D_11-82_12-83_0-98
------------------------------------------------------------------mavpetRPNHTIYINNLNE-kikkDELKKSLYAIFSQF-----------GQILDILVSRSLK-----MRGQAFVIFKEVSSATNALRSMQGF---PFYDKPMRIQYAKTDSdiiakmk----------------------------------------------------------
>P09012_RRM1_5DDR_C_11-82_12-83_0-98
------------------------------------------------------------------mavpetRPNHTIYINNLNE-kikkDELKKSLYAIFSQF-----------GQILDILVSRSLK-----MRGQAFVIFKEVSSATNALRSMQGF---PFYDKPMRIQYAKTDSdiiakmk----------------------------------------------------------
>P09012_RRM1_5DDR_D_11-82_12-83_0-98
------------------------------------------------------------------mavpetRPNHTIYINNLNE-kikkDELKKSLYAIFSQF-----------GQILDILVSRSLK-----MRGQAFVIFKEVSSATNALRSMQGF---PFYDKPMRIQYAKTDSdiiakmk----------------------------------------------------------
>Q93062_RRM1_5DET_A_26-89_26-89_11-104
---------------------------------------------------------------tpseanlqeEEVRTLFVSGL-----PLDIKPRELYLLFRPF-----------KGYEGSLIKLTS------KQPVGFVSFDSRSEAEAAKNALNGIRFDpeiPQTLRLEFAKAntk----------------------------------------------------------------
>Q93062_RRM1_5DET_B_26-89_26-89_11-104
---------------------------------------------------------------tpseanlqeEEVRTLFVSGL-----PLDIKPRELYLLFRPF-----------KGYEGSLIKLTS------KQPVGFVSFDSRSEAEAAKNALNGIRFDpeiPQTLRLEFAKAntk----------------------------------------------------------------
>P22626_RRM1_5EN1_A_23-92_23-92_8-114
---------------------------------------------------------------plerkkrekEQFRKLFIGGL-----SFETTEESLRNYYEQW-----------GKLTDCVVMRDPAs--KRSRGFGFVTFSSMAEVDAAMAARPHS----IDGRVVEPKRAVAREesgkpgahvtvkkl---------------------------------------------------
>P09012_RRM1_5FJ4_A_12-83_12-83_0-98
------------------------------------------------------------------mavpetRPNHTIYINNLNE-kikkDELKKSLYAIFSQF-----------GQILDILVSRSLK-----MRGQAFVIFKEVSSATNALRSMQGF---PFYDKPMRIQYAKTDSdiiakmk----------------------------------------------------------
>P09012_RRM1_5FJ4_E_12-83_12-83_0-98
------------------------------------------------------------------mavpetRPNHTIYINNLNE-kikkDELKKSLYAIFSQF-----------GQILDILVSRSLK-----MRGQAFVIFKEVSSATNALRSMQGF---PFYDKPMRIQYAKTDSdiiakmk----------------------------------------------------------
>Q12046_RRM1_5GMK_R_149-206_149-206_134-221
-------------------------------------------------------------------ktlyvggid----GalnskhlkpAQIESRIRFVFSRL-----------GDIDRIRYVES--------KNCGFVKFKYQANAEFAKEAMS--------NQT------lllpsdkewddrregtgl---------------------------------------------------
>P22626_RRM1_5HO4_A_23-92_23-92_8-114
---------------------------------------------------------------plerkkrekEQFRKLFIGGL-----SFETTEESLRNYYEQW-----------GKLTDCVVMRDPAs--KRSRGFGFVTFSSMAEVDAAMAARPHS----IDGRVVEPKRAVAREesgkpgahvtvkkl---------------------------------------------------
>O95319_RRM3_5M8I_A_31-101_425-495_410-508
---------------------------------------------------------------saagsqKEGPEGANLFIYHL-----PQEFGDQDILQMFMPF-----------GNVISAKVFIDKQt--NLSKCFGFVSYDNPVSAQAAIQAMNGF---QIGMKRLKVQLKRSKNdskpy------------------------------------------------------------
>P09651_RRM1_5MPG_A_16-85_16-85_1-100
---------------------------------------------------------------skseSPKEPEQLRKLFIGGL-----SFETTDESLRSHFEQW-----------GTLTDCVVMRDPNt--KRSRGFGFVTYATVEEVDAAMNARPHK----VDGRVVEPKRAVSREDsqrpga----------------------------------------------------------
>P09651_RRM2_5MPL_A_107-176_107-176_92-191
---------------------------------------------------------------edsqrpgahlTVKKIFVGGI-----KEDTEEHHLRDYFEQY-----------GKIEVIEIMTDRGs--GKKRGFAFVTFDDHDSVDKIVIQKYHT----VNGHNCEVRKAlskqemasass----------------------------------------------------------
>Q12046_RRM1_5MPS_M_149-206_149-206_134-221
-------------------------------------------------------------------ktlyvggid----GalnskhlkpAQIESRIRFVFSRL-----------GDIDRIRYVES--------KNCGFVKFKYQANAEFAKEAMS--------NQT------lllpsdkewddrregtgl---------------------------------------------------
>Q12046_RRM1_5MQ0_M_149-206_149-206_134-221
-------------------------------------------------------------------ktlyvggid----GalnskhlkpAQIESRIRFVFSRL-----------GDIDRIRYVES--------KNCGFVKFKYQANAEFAKEAMS--------NQT------lllpsdkewddrregtgl---------------------------------------------------
>P08579_RRM1_5MQF_X_12-83_9-80_0-95
---------------------------------------------------------------------mdiRPNHTIYINNMND-kikkEELKRSLYALFSQF-----------GHVVDIVALKTMK-----MRGQAFVIFKELGSSTNALRQLQGF---PFYGKPMRIQYAKTDSdiiskmr----------------------------------------------------------
>P53617_RRM1_5O20_A_341-400_341-400_326-415
---------------------------------------------------------------stlppdhikvySRTLFIGGV-----PLNMKEWDLANVLKPF-----------AEVQSVILNNS--------RKHAFVKVYSRHEAENVLQN-----------FN------kdgalplrtrwgvgfgprdc-------------------------------------------------
>P31483_RRM2_5O3J_A_2-72_108-178_93-193
---------------------------------------------------------------stvvstqrSQDHFHVFVGDL-----SPEITTEDIKAAFAPF-----------GRISDARVVKDMAt--GKSKGYGFVSFFNKWDAENAIQQMGGQ---WLGGRQIRTNWATRKPPapksty----------------------------------------------------------
>P08579_RRM1_5O9Z_1_9-80_9-80_0-95
---------------------------------------------------------------------mdiRPNHTIYINNMND-kikkEELKRSLYALFSQF-----------GHVVDIVALKTMK-----MRGQAFVIFKELGSSTNALRQLQGF---PFYGKPMRIQYAKTDSdiiskmr----------------------------------------------------------
>P49960_RRM2_5TF6_A_119-189_119-189_110-212
---------------------------------------------------------------------vshltECTLWMTNF-----PPSYTQRNIRDLLQDI-----------NVVALSIRLPSLRf--NTSRRFAYIDVTSKEDARYCVEKLNGL---KIEGYTLVTKVSNPLEKskrtdsatlegrei--------------------------------------------------
>P49960_RRM2_5TF6_C_119-189_119-189_110-212
---------------------------------------------------------------------vshltECTLWMTNF-----PPSYTQRNIRDLLQDI-----------NVVALSIRLPSLRf--NTSRRFAYIDVTSKEDARYCVEKLNGL---KIEGYTLVTKVSNPLEKskrtdsatlegrei--------------------------------------------------
>G5ECJ4_RRM1_5TKZ_A_33-102_33-102_18-117
---------------------------------------------------------------svsseATNPSQVRTLFVSGL-----PMDAKPRELYLLFRGC-----------RGYEGALLKMTSKng-KPTSPVGFVTFLSQQDAQDARKMLQGVRFDpecAQVLRLELAksntkv---------------------------------------------------------------
>G5ECJ4_RRM1_5TKZ_B_33-102_33-102_18-117
---------------------------------------------------------------svsseATNPSQVRTLFVSGL-----PMDAKPRELYLLFRGC-----------RGYEGALLKMTSKng-KPTSPVGFVTFLSQQDAQDARKMLQGVRFDpecAQVLRLELAksntkv---------------------------------------------------------------
>P49960_RRM2_5VSU_A_119-189_119-189_110-212
---------------------------------------------------------------------vshltECTLWMTNF-----PPSYTQRNIRDLLQDI-----------NVVALSIRLPSLRf--NTSRRFAYIDVTSKEDARYCVEKLNGL---KIEGYTLVTKVSNPLEKskrtdsatlegrei--------------------------------------------------
>P22626_RRM1_5WWE_A_23-92_23-92_8-114
---------------------------------------------------------------plerkkrekEQFRKLFIGGL-----SFETTEESLRNYYEQW-----------GKLTDCVVMRDPAs--KRSRGFGFVTFSSMAEVDAAMAARPHS----IDGRVVEPKRAVAREesgkpgahvtvkkl---------------------------------------------------
>P22626_RRM1_5WWF_A_23-92_23-92_8-114
---------------------------------------------------------------plerkkrekEQFRKLFIGGL-----SFETTEESLRNYYEQW-----------GKLTDCVVMRDPAs--KRSRGFGFVTFSSMAEVDAAMAARPHS----IDGRVVEPKRAVAREesgkpgahvtvkkl---------------------------------------------------
>P22626_RRM1_5WWF_C_23-92_23-92_8-114
---------------------------------------------------------------plerkkrekEQFRKLFIGGL-----SFETTEESLRNYYEQW-----------GKLTDCVVMRDPAs--KRSRGFGFVTFSSMAEVDAAMAARPHS----IDGRVVEPKRAVAREesgkpgahvtvkkl---------------------------------------------------
>P22626_RRM1_5WWG_A_23-92_23-92_8-114
---------------------------------------------------------------plerkkrekEQFRKLFIGGL-----SFETTEESLRNYYEQW-----------GKLTDCVVMRDPAs--KRSRGFGFVTFSSMAEVDAAMAARPHS----IDGRVVEPKRAVAREesgkpgahvtvkkl---------------------------------------------------
>Q61474_RRM2_5X3Z_A_111-180_111-180_96-195
---------------------------------------------------------------prraqpkmvTRTKKIFVGGL-----SVNTTVEDVKHYFEQF-----------GKVDDAMLMFDKTt--NRHRGFGFVTFESEDIVEKV-CEIHFH---EINNKMVECKKAQPKEvmsptgs----------------------------------------------------------
>P08579_RRM1_5Z58_p_9-80_9-80_0-153
---------------------------------------------------------------------mdiRPNHTIYINNMND-kikkEELKRSLYALFSQF-----------GHVVDIVALKTMK-----MRGQAFVIFKELGSSTNALRQLQGF---PFYGKPMRIQYAKTDSDIISKMRGTFADKEKKKEKKKAKTVEQTatttnkkpgqgtpnsantqgnstpnpqvpdyppnyil
>Q99181_RRM1_5ZWO_4_11-82_11-82_0-110
-------------------------------------------------------------------mnysadSGNTVYVGNI-----DPRITKEQLYELFIQI-----------NPVLRIKYPKDKVl--QAYQGYAFIEFYNQGDAQYAIKIMNNTv--RLYDRLIKVRQVTNstgttnlpsniskdmilpiakl---------------------------------------------
>P08579_RRM1_6AH0_p_9-80_9-80_0-95
---------------------------------------------------------------------mdiRPNHTIYINNMND-kikkEELKRSLYALFSQF-----------GHVVDIVALKTMK-----MRGQAFVIFKELGSSTNALRQLQGF---PFYGKPMRIQYAKTDSdiiskmr----------------------------------------------------------
>P49960_RRM2_6ASO_A_119-189_119-189_110-212
---------------------------------------------------------------------vshltECTLWMTNF-----PPSYTQRNIRDLLQDI-----------NVVALSIRLPSLRf--NTSRRFAYIDVTSKEDARYCVEKLNGL---KIEGYTLVTKVSNPLEKskrtdsatlegrei--------------------------------------------------
>Q12046_RRM1_6BK8_G_149-206_149-206_134-221
-------------------------------------------------------------------ktlyvggid----GalnskhlkpAQIESRIRFVFSRL-----------GDIDRIRYVES--------KNCGFVKFKYQANAEFAKEAMS--------NQT------lllpsdkewddrregtgl---------------------------------------------------
>P09651_RRM1_6DCL_A_16-85_16-85_1-107
---------------------------------------------------------------skseSPKEPEQLRKLFIGGL-----SFETTDESLRSHFEQW-----------GTLTDCVVMRDPNt--KRSRGFGFVTYATVEEVDAAMNARPHK----VDGRVVEPKRAVSREDSQrpgahltvkki---------------------------------------------------
>P09651_RRM2_6DCL_A_107-176_107-176_85-191
--------------------------------------------------------pkravsredsqrpGAHLTVKKIFVGGI-----KEDTEEHHLRDYFEQY-----------GKIEVIEIMTDRGs--GKKRGFAFVTFDDHDSVDKIVIQKYHT----VNGHNCEVRKAlskqemasass----------------------------------------------------------
>P09651_RRM1_6DCL_B_16-85_16-85_1-107
---------------------------------------------------------------skseSPKEPEQLRKLFIGGL-----SFETTDESLRSHFEQW-----------GTLTDCVVMRDPNt--KRSRGFGFVTYATVEEVDAAMNARPHK----VDGRVVEPKRAVSREDSQrpgahltvkki---------------------------------------------------
>P09651_RRM2_6DCL_B_107-176_107-176_85-191
--------------------------------------------------------pkravsredsqrpGAHLTVKKIFVGGI-----KEDTEEHHLRDYFEQY-----------GKIEVIEIMTDRGs--GKKRGFAFVTFDDHDSVDKIVIQKYHT----VNGHNCEVRKAlskqemasass----------------------------------------------------------
>G5ECJ4_RRM1_6DG0_A_23-87_230-294_215-309
---------------------------------------------------------------sqqasqastSACSTLFVANL-----SAEVNEDTLRGVFKAF-----------SGFTRLRLHNKN------GSCVAFVEYSDLQKATQAMISLQ-------GFQI------tandrgglrieyarnkmad--------------------------------------------------
>Q12046_RRM1_6EXN_M_149-206_149-206_134-221
-------------------------------------------------------------------ktlyvggid----GalnskhlkpAQIESRIRFVFSRL-----------GDIDRIRYVES--------KNCGFVKFKYQANAEFAKEAMS--------NQT------lllpsdkewddrregtgl---------------------------------------------------
>P43332_RRM1_6F4G_B_9-80_9-80_0-95
---------------------------------------------------------------------memlPNQTIYINNLNE-kikkEELKKSLYAIFSQF-----------GQILDIVALKTLK-----MRGQAFVIFKEIGSASNALRTMQGF---PFYDKPMQIAYSKSDSdivakik----------------------------------------------------------
>P43332_RRM1_6F4G_E_9-80_9-80_0-95
---------------------------------------------------------------------memlPNQTIYINNLNE-kikkEELKKSLYAIFSQF-----------GQILDIVALKTLK-----MRGQAFVIFKEIGSASNALRTMQGF---PFYDKPMQIAYSKSDSdivakik----------------------------------------------------------
>P43332_RRM1_6F4H_A_9-80_9-80_0-95
---------------------------------------------------------------------memlPNQTIYINNLNE-kikkEELKKSLYAIFSQF-----------GQILDIVALKTLK-----MRGQAFVIFKEIGSASNALRTMQGF---PFYDKPMQIAYSKSDSdivakik----------------------------------------------------------
>P43332_RRM1_6F4H_C_9-80_9-80_0-95
---------------------------------------------------------------------memlPNQTIYINNLNE-kikkEELKKSLYAIFSQF-----------GQILDIVALKTLK-----MRGQAFVIFKEIGSASNALRTMQGF---PFYDKPMQIAYSKSDSdivakik----------------------------------------------------------
>P43332_RRM1_6F4H_E_9-80_9-80_0-95
---------------------------------------------------------------------memlPNQTIYINNLNE-kikkEELKKSLYAIFSQF-----------GQILDIVALKTLK-----MRGQAFVIFKEIGSASNALRTMQGF---PFYDKPMQIAYSKSDSdivakik----------------------------------------------------------
>Q15717_RRM3_6G2K_A_246-316_246-316_231-326
---------------------------------------------------------------sgvnvpGnaSSGWCIFIYNL-----GQDADEGILWQMFGPF-----------GAVTNVKVIRDFNt--NKCKGFGFVTMTNYEEAAMAIASLNGY---RLGDKILQVSFKTNKShk---------------------------------------------------------------
>Q15717_RRM3_6G2K_B_246-316_246-316_231-326
---------------------------------------------------------------sgvnvpGnaSSGWCIFIYNL-----GQDADEGILWQMFGPF-----------GAVTNVKVIRDFNt--NKCKGFGFVTMTNYEEAAMAIASLNGY---RLGDKILQVSFKTNKShk---------------------------------------------------------------
>Q00916_RRM1_6G90_B_109-176_109-176_94-191
---------------------------------------------------------------nvdphikdtdpYRTIFIGRL-----PYDLDEIELQKYFVKF-----------GEIEKIRIVKDKIt--QKSKGYAFIVFKDPISSKMA----------------------fkeigvhrgiqikdricivdiergrtv------------------------------------------
>P35637_RRM1_6GBM_B_287-365_287-365_272-380
---------------------------------------------------------------srhdsEQDNSDNNTIFVQGL-----GENVTIESVADYFKQIGIik---tnkktgQPMINLYTDREt--GKLKGEATVSFDDPPSAKAAIDWFDGK---EFSGNPIKVSFATRRadfnrggg----------------------------------------------------------
>Q15717_RRM3_6GC5_A_246-316_246-316_231-326
---------------------------------------------------------------sgvnvpGnaSSGWCIFIYNL-----GQDADEGILWQMFGPF-----------GAVTNVKVIRDFNt--NKCKGFGFVTMTNYEEAAMAIASLNGY---RLGDKILQVSFKTNKShk---------------------------------------------------------------
>Q15717_RRM3_6GC5_B_246-316_246-316_231-326
---------------------------------------------------------------sgvnvpGnaSSGWCIFIYNL-----GQDADEGILWQMFGPF-----------GAVTNVKVIRDFNt--NKCKGFGFVTMTNYEEAAMAIASLNGY---RLGDKILQVSFKTNKShk---------------------------------------------------------------
>Q15717_RRM3_6GC5_C_246-316_246-316_231-326
---------------------------------------------------------------sgvnvpGnaSSGWCIFIYNL-----GQDADEGILWQMFGPF-----------GAVTNVKVIRDFNt--NKCKGFGFVTMTNYEEAAMAIASLNGY---RLGDKILQVSFKTNKShk---------------------------------------------------------------
>Q15717_RRM3_6GC5_D_246-316_246-316_231-326
---------------------------------------------------------------sgvnvpGnaSSGWCIFIYNL-----GQDADEGILWQMFGPF-----------GAVTNVKVIRDFNt--NKCKGFGFVTMTNYEEAAMAIASLNGY---RLGDKILQVSFKTNKShk---------------------------------------------------------------
>Q15717_RRM3_6GD2_A_246-316_246-316_231-326
---------------------------------------------------------------sgvnvpGnaSSGWCIFIYNL-----GQDADEGILWQMFGPF-----------GAVTNVKVIRDFNt--NKCKGFGFVTMTNYEEAAMAIASLNGY---RLGDKILQVSFKTNKShk---------------------------------------------------------------
>Q15717_RRM3_6GD2_B_246-316_246-316_231-326
---------------------------------------------------------------sgvnvpGnaSSGWCIFIYNL-----GQDADEGILWQMFGPF-----------GAVTNVKVIRDFNt--NKCKGFGFVTMTNYEEAAMAIASLNGY---RLGDKILQVSFKTNKShk---------------------------------------------------------------
>Q15717_RRM3_6GD3_B_246-316_246-316_231-326
---------------------------------------------------------------sgvnvpGnaSSGWCIFIYNL-----GQDADEGILWQMFGPF-----------GAVTNVKVIRDFNt--NKCKGFGFVTMTNYEEAAMAIASLNGY---RLGDKILQVSFKTNKShk---------------------------------------------------------------
>Q15717_RRM3_6GD3_C_246-316_246-316_231-326
---------------------------------------------------------------sgvnvpGnaSSGWCIFIYNL-----GQDADEGILWQMFGPF-----------GAVTNVKVIRDFNt--NKCKGFGFVTMTNYEEAAMAIASLNGY---RLGDKILQVSFKTNKShk---------------------------------------------------------------
>O00425_RRM1_6GX6_A_4-69_4-69_0-83
--------------------------------------------------------------------------mNKLYIGNL-----SENAAPSDLESIFKDAK----------IpVSGPFLVKT---------GYAFVDCPDESWALKAIEALSGKi--ELHGKPIEVEHSVPKRqrirkl-----------------------------------------------------------
>P08579_RRM1_6ICZ_p_9-80_9-80_0-95
---------------------------------------------------------------------mdiRPNHTIYINNMND-kikkEELKRSLYALFSQF-----------GHVVDIVALKTMK-----MRGQAFVIFKELGSSTNALRQLQGF---PFYGKPMRIQYAKTDSdiiskmr----------------------------------------------------------
>P08579_RRM1_6ID0_p_9-80_9-80_0-95
---------------------------------------------------------------------mdiRPNHTIYINNMND-kikkEELKRSLYALFSQF-----------GHVVDIVALKTMK-----MRGQAFVIFKELGSSTNALRQLQGF---PFYGKPMRIQYAKTDSdiiskmr----------------------------------------------------------
>P08579_RRM1_6ID1_p_9-80_9-80_0-95
---------------------------------------------------------------------mdiRPNHTIYINNMND-kikkEELKRSLYALFSQF-----------GHVVDIVALKTMK-----MRGQAFVIFKELGSSTNALRQLQGF---PFYGKPMRIQYAKTDSdiiskmr----------------------------------------------------------
>Q9UNP9_RRM1_6ID1_y_8-78_8-78_0-93
----------------------------------------------------------------------matTKRVLYVGGL-----AEEVDDKVLHAAFIPF-----------GDITDIQIPLDYEt--EKHRGFAFVEFELAEDAAAAIDNMNES---ELFGRTIRVNLAKPMRikegssr----------------------------------------------------------
>Q12046_RRM1_6J6G_R_149-206_149-206_134-221
-------------------------------------------------------------------ktlyvggid----GalnskhlkpAQIESRIRFVFSRL-----------GDIDRIRYVES--------KNCGFVKFKYQANAEFAKEAMS--------NQT------lllpsdkewddrregtgl---------------------------------------------------
>Q12046_RRM1_6J6H_R_149-206_149-206_134-221
-------------------------------------------------------------------ktlyvggid----GalnskhlkpAQIESRIRFVFSRL-----------GDIDRIRYVES--------KNCGFVKFKYQANAEFAKEAMS--------NQT------lllpsdkewddrregtgl---------------------------------------------------
>P04147_RRM1_6R5K_D_40-110_40-110_25-128
---------------------------------------------------------------tgsesQSVENSSASLYVGDL-----EPSVSEAHLYDIFSPI-----------GSVSSIRVCRDAIt--KTSLGYAYVNFNDHEAGRKAIEQLNYT---PIKGRLCRIMWSQRDPSLrkkgsgni-------------------------------------------------------
>P04147_RRM2_6R5K_D_128-197_128-197_110-221
------------------------------------------------------------iMWSQRDPSLRKKGSGNIFIKNL-----HPDIDNKALYDTFSVF-----------GDILSSKIATDENG---KSKGFGFVHFEEEGAAKEAIDALNGM---LLNGQEIYVAP-hlsrkerdsqleetkahytnl------------------------------------------------
>P04147_RRM3_6R5K_D_221-290_221-290_197-324
------------------------------------------------------vaphLSRKERDSQLEETKAHYTNLYVKNI-----NSETTDEQFQELFAKF-----------GPIVSASLEKDADG---KLKGFGFVNYEKHEDAVKAVEALNDS---ELNGEKLYVGRAQKKNermhvlKkqyeayrlekmakyqgvnl---------------------------------------
>P04147_RRM1_6R5K_F_40-110_40-110_25-128
---------------------------------------------------------------tgsesQSVENSSASLYVGDL-----EPSVSEAHLYDIFSPI-----------GSVSSIRVCRDAIt--KTSLGYAYVNFNDHEAGRKAIEQLNYT---PIKGRLCRIMWSQRDPSLrkkgsgni-------------------------------------------------------
>P04147_RRM2_6R5K_F_128-197_128-197_110-212
------------------------------------------------------------iMWSQRDPSLRKKGSGNIFIKNL-----HPDIDNKALYDTFSVF-----------GDILSSKIATDENG---KSKGFGFVHFEEEGAAKEAIDALNGM---LLNGQEIYVAP-hlsrkerdsqle---------------------------------------------------------
>P04147_RRM1_6R5K_H_40-110_40-110_25-128
---------------------------------------------------------------tgsesQSVENSSASLYVGDL-----EPSVSEAHLYDIFSPI-----------GSVSSIRVCRDAIt--KTSLGYAYVNFNDHEAGRKAIEQLNYT---PIKGRLCRIMWSQRDPSLrkkgsgni-------------------------------------------------------
>P04147_RRM2_6R5K_H_128-197_128-197_110-221
------------------------------------------------------------iMWSQRDPSLRKKGSGNIFIKNL-----HPDIDNKALYDTFSVF-----------GDILSSKIATDENG---KSKGFGFVHFEEEGAAKEAIDALNGM---LLNGQEIYVAP-hlsrkerdsqleetkahytnl------------------------------------------------
>P04147_RRM3_6R5K_H_221-290_221-290_197-324
------------------------------------------------------vaphLSRKERDSQLEETKAHYTNLYVKNI-----NSETTDEQFQELFAKF-----------GPIVSASLEKDADG---KLKGFGFVNYEKHEDAVKAVEALNDS---ELNGEKLYVGRAQKKNermhvlKkqyeayrlekmakyqgvnl---------------------------------------
>Q12046_RRM1_5Y88_N_149-206_149-206_134-221
-------------------------------------------------------------------ktlyvggid----GalnskhlkpAQIESRIRFVFSRL-----------GDIDRIRYVES--------KNCGFVKFKYQANAEFAKEAMS--------NQT------lllpsdkewddrregtgl---------------------------------------------------
