# Supplementary material for: Deciphering the RRM-RNA recognition code: A computational analysis
Source: PLoS Comput Biol. 2023 Jan 23;19(1):e1010859. doi: 10.1371/journal.pcbi.1010859 (PMC9894542; doi:10.1371/journal.pcbi.1010859)
Supplement: S7 Dataset — Values close to 1 refer to similar biding modes while close to 0 correspond to different binding modes. A score of 0 is given when an RRM-RNA complex is compared with itself. The matrix is available in csv format. (CSV) [file pcbi.1010859.s015.csv]

	Q60900_RRM2_1FNX_H_127-195_127-195_111-210_R	P26378_RRM2_1FXL_A_127-195_139-207_123-222_B	P26378_RRM2_1G2E_A_127-195_139-207_123-222_B	Q15717_RRM2_4ED5_A_108-176_108-176_92-191_D	P09012_RRM1_4PRF_A_12-83_12-83_0-98_B	Q12046_RRM1_6EXN_M_149-206_149-206_134-221_I	P35637_RRM1_6GBM_B_287-365_287-365_272-380_A	P04147_RRM3_6R5K_D_221-290_221-290_197-324_E	P04147_RRM3_6R5K_H_221-290_221-290_197-324_E	P04147_RRM2_6R5K_H_128-197_128-197_110-221_E	P26368_RRM2_3VAG_B_261-331_261-331_225-346_P	P26368_RRM2_3VAJ_B_261-331_261-331_225-346_P	P26368_RRM2_3VAK_B_261-331_261-331_225-346_P	P26368_RRM2_4TU7_B_261-331_261-331_225-346_P	P26368_RRM2_4TU9_B_261-331_261-331_225-346_P	P26368_RRM2_3VAL_A_261-331_261-331_225-346_H	P26368_RRM2_3VAL_D_261-331_261-331_225-346_K	P26368_RRM2_3VAL_I_261-331_261-331_225-346_E	Q13148_RRM1_4BS2_A_106-172_106-172_91-193_B	P19339_RRM2_4QQB_B_213-281_213-281_197-296_C	Q12046_RRM1_5MPS_M_149-206_149-206_134-221_I	Q12046_RRM1_5MQ0_M_149-206_149-206_134-221_I	Q12046_RRM1_6BK8_G_149-206_149-206_134-221_i	Q12046_RRM1_6J6G_R_149-206_149-206_134-221_B	Q12046_RRM1_6J6H_R_149-206_149-206_134-221_B	P04147_RRM2_6R5K_F_128-197_128-197_110-212_E	P08579_RRM1_1A9N_B_12-83_9-80_0-95_Q	P09012_RRM1_1URN_B_12-83_12-83_0-98_Q	P08579_RRM1_1A9N_D_12-83_9-80_0-95_R	P09012_RRM1_1URN_C_12-83_12-83_0-98_R	P09012_RRM1_1DRZ_A_12-83_12-83_0-98_B	P09012_RRM1_1SJF_A_12-83_12-83_0-98_B	P09012_RRM1_1VBX_A_12-83_12-83_0-98_B	P09012_RRM1_1VBY_A_12-83_12-83_0-98_B	P09012_RRM1_1VBZ_A_12-83_12-83_0-98_B	P09012_RRM1_1VC0_A_12-83_12-83_0-98_B	P09012_RRM1_1VC5_A_12-83_12-83_0-98_B	P09012_RRM1_1VC6_A_12-83_12-83_0-98_B	P09012_RRM1_2OIH_A_12-83_12-83_0-98_B	P09012_RRM1_2OJ3_A_12-83_12-83_0-98_B	P09012_RRM1_4PR6_A_12-83_12-83_0-98_B	P53617_RRM1_5O20_A_341-400_341-400_326-415_B	P09012_RRM1_1DZ5_A_11-82_12-83_0-98_D	P09012_RRM1_1DZ5_B_11-82_12-83_0-98_C	P09012_RRM1_1M5K_C_12-83_12-83_0-98_B	P09012_RRM1_1M5O_C_12-83_12-83_0-98_B	P09012_RRM1_1M5P_C_12-83_12-83_0-98_B	P09012_RRM1_1M5V_C_12-83_12-83_0-98_B	P09012_RRM1_3EGZ_A_207-278_12-83_0-98_B
Q60900_RRM2_1FNX_H_127-195_127-195_111-210_R	0.0	0.15	0.27214285714285713	0.35833333333333334	0.30357142857142855	0.10833333333333334	0.18614718614718614	0.22916666666666666	0.16086309523809525	0.19444444444444442	0.07037037037037037	0.08125	0.09126984126984126	0.08680555555555555	0.07777777777777778	0.08333333333333333	0.07407407407407407	0.1111111111111111	0.16507936507936508	0.17045454545454547	0.1111111111111111	0.1111111111111111	0.16666666666666666	0.10833333333333334	0.10833333333333334	0.14583333333333331	0.1986111111111111	0.1875	0.1953703703703704	0.2202380952380952	0.11408730158730157	0.16527777777777777	0.16527777777777777	0.16527777777777777	0.19833333333333333	0.16527777777777777	0.18353174603174602	0.1613095238095238	0.24305555555555555	0.16203703703703703	0.2113095238095238	0.13333333333333333	0.23690476190476187	0.1607142857142857	0.18353174603174602	0.18353174603174602	0.18353174603174602	0.18353174603174602	0.1574074074074074
P26378_RRM2_1FXL_A_127-195_139-207_123-222_B	0.15	0.0	0.5833333333333333	0.4444444444444444	0.1	0.27777777777777773	0.1726190476190476	0.11458333333333333	0.1	0.13333333333333333	0.12037037037037036	0.03125	0.03571428571428571	0.03125	0.027777777777777776	0.0	0.0	0.037037037037037035	0.18055555555555552	0.25297619047619047	0.16666666666666666	0.16666666666666666	0.16666666666666666	0.27777777777777773	0.27777777777777773	0.13333333333333333	0.2708333333333333	0.14583333333333331	0.3055555555555555	0.14583333333333331	0.18333333333333335	0.1875	0.1875	0.1875	0.1875	0.1875	0.14583333333333331	0.1875	0.2222222222222222	0.2222222222222222	0.14583333333333331	0.13333333333333333	0.1	0.10416666666666666	0.14583333333333331	0.14583333333333331	0.14583333333333331	0.14583333333333331	0.14583333333333331
P26378_RRM2_1G2E_A_127-195_139-207_123-222_B	0.27214285714285713	0.5833333333333333	0.0	0.7555555555555555	0.35238095238095235	0.44761904761904764	0.2619047619047619	0.15833333333333333	0.12000000000000002	0.15873015873015872	0.12037037037037036	0.13392857142857142	0.15476190476190477	0.14583333333333331	0.12698412698412698	0.12857142857142856	0.14444444444444446	0.14444444444444446	0.24444444444444446	0.1875	0.2222222222222222	0.2222222222222222	0.12222222222222223	0.45555555555555555	0.44761904761904764	0.13392857142857142	0.5557142857142857	0.339047619047619	0.595	0.3190476190476191	0.34	0.3557142857142857	0.3557142857142857	0.3557142857142857	0.3557142857142857	0.3557142857142857	0.2761904761904762	0.33571428571428574	0.49375	0.395	0.32222222222222224	0.19444444444444442	0.21904761904761902	0.23809523809523808	0.3190476190476191	0.3190476190476191	0.3190476190476191	0.3190476190476191	0.339047619047619
Q15717_RRM2_4ED5_A_108-176_108-176_92-191_D	0.35833333333333334	0.4444444444444444	0.7555555555555555	0.0	0.15238095238095237	0.39999999999999997	0.07407407407407407	0.11458333333333333	0.15873015873015872	0.09523809523809523	0.12037037037037036	0.03125	0.03571428571428571	0.03571428571428571	0.03125	0.041666666666666664	0.047619047619047616	0.047619047619047616	0.10714285714285714	0.2261904761904762	0.16666666666666666	0.16666666666666666	0.1111111111111111	0.39999999999999997	0.39999999999999997	0.0625	0.4761904761904762	0.14285714285714285	0.4583333333333333	0.14285714285714285	0.1111111111111111	0.14285714285714285	0.14285714285714285	0.14285714285714285	0.14285714285714285	0.14285714285714285	0.14285714285714285	0.14285714285714285	0.09375	0.125	0.2222222222222222	0.08333333333333333	0.1	0.08333333333333333	0.14285714285714285	0.14285714285714285	0.14285714285714285	0.14285714285714285	0.14285714285714285
P09012_RRM1_4PRF_A_12-83_12-83_0-98_B	0.30357142857142855	0.1	0.35238095238095235	0.15238095238095237	0.0	0.27777777777777773	0.24285714285714285	0.16923076923076924	0.19047619047619047	0.17500000000000002	0.09523809523809523	0.1284722222222222	0.13988095238095238	0.13541666666666666	0.13333333333333333	0.12857142857142856	0.12857142857142856	0.08333333333333333	0.21587301587301586	0.13999999999999999	0.19444444444444442	0.19444444444444442	0.16666666666666666	0.2888888888888889	0.27777777777777773	0.18571428571428572	0.63	0.6166666666666666	0.6214285714285714	0.5866666666666667	0.52	0.63	0.63	0.63	0.63	0.63	0.5	0.5333333333333333	0.7767857142857143	0.6214285714285714	0.6866666666666666	0.3	0.5666666666666667	0.4583333333333333	0.5866666666666667	0.5866666666666667	0.5866666666666667	0.5866666666666667	0.6261904761904762
Q12046_RRM1_6EXN_M_149-206_149-206_134-221_I	0.10833333333333334	0.27777777777777773	0.44761904761904764	0.39999999999999997	0.27777777777777773	0.0	0.15079365079365079	0.15	0.2611111111111111	0.2222222222222222	0.08333333333333333	0.03571428571428571	0.03571428571428571	0.03571428571428571	0.03571428571428571	0.047619047619047616	0.047619047619047616	0.047619047619047616	0.1865079365079365	0.13095238095238096	0.3333333333333333	0.3333333333333333	0.5	0.8888888888888888	0.8333333333333334	0.08333333333333333	0.5111111111111111	0.17777777777777778	0.49523809523809526	0.16666666666666666	0.2222222222222222	0.17777777777777778	0.17777777777777778	0.17777777777777778	0.17777777777777778	0.17777777777777778	0.16666666666666666	0.16666666666666666	0.12142857142857143	0.1619047619047619	0.3333333333333333	0.1111111111111111	0.18888888888888888	0.1	0.16666666666666666	0.16666666666666666	0.16666666666666666	0.16666666666666666	0.17777777777777778
P35637_RRM1_6GBM_B_287-365_287-365_272-380_A	0.18614718614718614	0.1726190476190476	0.2619047619047619	0.07407407407407407	0.24285714285714285	0.15079365079365079	0.0	0.20833333333333334	0.25396825396825395	0.14285714285714285	0.09764309764309764	0.10000000000000002	0.07407407407407407	0.06666666666666667	0.09393939393939395	0.06363636363636364	0.06666666666666667	0.06666666666666667	0.202020202020202	0.1111111111111111	0.13227513227513227	0.13227513227513227	0.19841269841269837	0.1619047619047619	0.15079365079365079	0.20952380952380953	0.2388888888888889	0.2031746031746032	0.24170274170274167	0.2587301587301587	0.3611111111111111	0.2388888888888889	0.2388888888888889	0.2388888888888889	0.2388888888888889	0.2388888888888889	0.2587301587301587	0.23095238095238094	0.24170274170274167	0.24170274170274167	0.26785714285714285	0.09523809523809523	0.19576719576719573	0.1726190476190476	0.2587301587301587	0.2587301587301587	0.2587301587301587	0.2587301587301587	0.2031746031746032
P04147_RRM3_6R5K_D_221-290_221-290_197-324_E	0.22916666666666666	0.11458333333333333	0.15833333333333333	0.11458333333333333	0.16923076923076924	0.15	0.20833333333333334	0.0	0.26111111111111107	0.08333333333333333	0.0909090909090909	0.10277777777777777	0.08333333333333333	0.075	0.09595959595959595	0.0925925925925926	0.06666666666666667	0.0909090909090909	0.15656565656565657	0.08333333333333333	0.1111111111111111	0.1111111111111111	0.19444444444444442	0.2222222222222222	0.19999999999999998	0.11458333333333333	0.19444444444444442	0.11923076923076924	0.18888888888888888	0.11923076923076924	0.12987012987012986	0.1111111111111111	0.1111111111111111	0.1111111111111111	0.1111111111111111	0.1111111111111111	0.11923076923076924	0.1388888888888889	0.10555555555555556	0.10555555555555556	0.17272727272727273	0.13333333333333333	0.12142857142857143	0.13333333333333333	0.16666666666666666	0.16666666666666666	0.11923076923076924	0.16666666666666666	0.11923076923076924
P04147_RRM3_6R5K_H_221-290_221-290_197-324_E	0.16086309523809525	0.1	0.12000000000000002	0.15873015873015872	0.19047619047619047	0.2611111111111111	0.25396825396825395	0.26111111111111107	0.0	0.2222222222222222	0.17857142857142858	0.11458333333333331	0.12738095238095237	0.11904761904761904	0.10863095238095238	0.10317460317460318	0.1111111111111111	0.15079365079365079	0.13055555555555554	0.09821428571428571	0.14285714285714285	0.14285714285714285	0.15	0.2888888888888889	0.2611111111111111	0.125	0.125	0.125	0.125	0.12380952380952381	0.125	0.125	0.125	0.125	0.13047619047619047	0.125	0.10119047619047619	0.125	0.13541666666666666	0.125	0.13055555555555556	0.1111111111111111	0.13999999999999999	0.20833333333333331	0.08333333333333333	0.08333333333333333	0.125	0.08333333333333333	0.125
P04147_RRM2_6R5K_H_128-197_128-197_110-221_E	0.19444444444444442	0.13333333333333333	0.15873015873015872	0.09523809523809523	0.17500000000000002	0.2222222222222222	0.14285714285714285	0.08333333333333333	0.2222222222222222	0.0	0.08333333333333333	0.09722222222222221	0.10555555555555556	0.09722222222222221	0.09126984126984126	0.12169312169312169	0.12169312169312169	0.12169312169312169	0.14814814814814814	0.08928571428571429	0.2222222222222222	0.2222222222222222	0.2222222222222222	0.2222222222222222	0.2222222222222222	0.4333333333333333	0.16666666666666666	0.16666666666666666	0.16666666666666666	0.15	0.16666666666666666	0.15	0.15	0.15	0.15	0.15	0.13333333333333333	0.15	0.1125	0.15	0.15	0.16666666666666666	0.16666666666666666	0.13125	0.15	0.15	0.15	0.15	0.15
P26368_RRM2_3VAG_B_261-331_261-331_225-346_P	0.07037037037037037	0.12037037037037036	0.12037037037037036	0.12037037037037036	0.09523809523809523	0.08333333333333333	0.09764309764309764	0.0909090909090909	0.17857142857142858	0.08333333333333333	0.0	0.3432539682539682	0.30158730158730157	0.34920634920634913	0.3194444444444444	0.39087301587301587	0.3968253968253968	0.3968253968253968	0.1303030303030303	0.09696969696969697	0.06666666666666667	0.06666666666666667	0.08333333333333333	0.08333333333333333	0.08333333333333333	0.08333333333333333	0.11428571428571428	0.1111111111111111	0.08333333333333333	0.1111111111111111	0.09523809523809523	0.09523809523809523	0.09523809523809523	0.09523809523809523	0.09523809523809523	0.09523809523809523	0.09523809523809523	0.1111111111111111	0.09523809523809523	0.09523809523809523	0.1111111111111111	0.08333333333333333	0.09523809523809523	0.09523809523809523	0.1111111111111111	0.1111111111111111	0.1111111111111111	0.1111111111111111	0.09523809523809523
P26368_RRM2_3VAJ_B_261-331_261-331_225-346_P	0.08125	0.03125	0.13392857142857142	0.03125	0.1284722222222222	0.03571428571428571	0.10000000000000002	0.10277777777777777	0.11458333333333331	0.09722222222222221	0.3432539682539682	0.0	0.8	0.95	0.8958333333333334	0.7916666666666666	0.725	0.7904761904761904	0.14583333333333334	0.060714285714285714	0.05555555555555555	0.05555555555555555	0.1111111111111111	0.05555555555555555	0.1111111111111111	0.11904761904761904	0.11666666666666667	0.14126984126984127	0.1	0.13680555555555557	0.14434523809523808	0.13293650793650794	0.13293650793650794	0.13293650793650794	0.13293650793650794	0.13293650793650794	0.10833333333333334	0.13680555555555557	0.12738095238095237	0.12738095238095237	0.15267857142857144	0.1111111111111111	0.13194444444444442	0.14434523809523808	0.13680555555555557	0.13680555555555557	0.13680555555555557	0.13680555555555557	0.13293650793650794
P26368_RRM2_3VAK_B_261-331_261-331_225-346_P	0.09126984126984126	0.03571428571428571	0.15476190476190477	0.03571428571428571	0.13988095238095238	0.03571428571428571	0.07407407407407407	0.08333333333333333	0.12738095238095237	0.10555555555555556	0.30158730158730157	0.8	0.0	0.85	0.7166666666666667	0.6833333333333332	0.75	0.8095238095238096	0.12351190476190475	0.06349206349206349	0.06666666666666667	0.06666666666666667	0.1111111111111111	0.05555555555555555	0.1111111111111111	0.12738095238095237	0.125	0.15416666666666667	0.1	0.14821428571428572	0.1607142857142857	0.14583333333333331	0.14583333333333331	0.14583333333333331	0.14583333333333331	0.14583333333333331	0.125	0.14821428571428572	0.1388888888888889	0.1388888888888889	0.16904761904761906	0.13333333333333333	0.14087301587301587	0.15476190476190477	0.14821428571428572	0.14821428571428572	0.14821428571428572	0.14821428571428572	0.14583333333333331
P26368_RRM2_4TU7_B_261-331_261-331_225-346_P	0.08680555555555555	0.03125	0.14583333333333331	0.03571428571428571	0.13541666666666666	0.03571428571428571	0.06666666666666667	0.075	0.11904761904761904	0.09722222222222221	0.34920634920634913	0.95	0.85	0.0	0.8458333333333334	0.725	0.7916666666666666	0.8571428571428571	0.15476190476190477	0.060714285714285714	0.05555555555555555	0.05555555555555555	0.1111111111111111	0.05555555555555555	0.1111111111111111	0.11904761904761904	0.11666666666666667	0.14821428571428572	0.1	0.14375	0.15625	0.13988095238095238	0.13988095238095238	0.13988095238095238	0.13988095238095238	0.13988095238095238	0.10833333333333334	0.14375	0.13293650793650794	0.13293650793650794	0.16458333333333333	0.1111111111111111	0.13640873015873015	0.150297619047619	0.14375	0.14375	0.14375	0.14375	0.13988095238095238
P26368_RRM2_4TU9_B_261-331_261-331_225-346_P	0.07777777777777778	0.027777777777777776	0.12698412698412698	0.03125	0.13333333333333333	0.03571428571428571	0.09393939393939395	0.09595959595959595	0.10863095238095238	0.09126984126984126	0.3194444444444444	0.8958333333333334	0.7166666666666667	0.8458333333333334	0.0	0.8333333333333334	0.7666666666666666	0.8380952380952381	0.1388888888888889	0.05844155844155844	0.05555555555555555	0.05555555555555555	0.1111111111111111	0.05555555555555555	0.1111111111111111	0.11904761904761904	0.12321428571428572	0.14930555555555555	0.1	0.14583333333333331	0.1492063492063492	0.13680555555555557	0.13680555555555557	0.13680555555555557	0.13680555555555557	0.13680555555555557	0.10555555555555556	0.14583333333333331	0.13125	0.13125	0.1617063492063492	0.09523809523809523	0.13680555555555557	0.1492063492063492	0.14583333333333331	0.14583333333333331	0.14583333333333331	0.14583333333333331	0.13680555555555557
P26368_RRM2_3VAL_A_261-331_261-331_225-346_H	0.08333333333333333	0.0	0.12857142857142856	0.041666666666666664	0.12857142857142856	0.047619047619047616	0.06363636363636364	0.0925925925925926	0.10317460317460318	0.12169312169312169	0.39087301587301587	0.7916666666666666	0.6833333333333332	0.725	0.8333333333333334	0.0	0.9333333333333332	0.8380952380952381	0.14444444444444443	0.05555555555555555	0.05555555555555555	0.05555555555555555	0.1111111111111111	0.05555555555555555	0.1111111111111111	0.10317460317460318	0.13333333333333333	0.14444444444444446	0.13333333333333333	0.14444444444444446	0.09523809523809523	0.12857142857142856	0.12857142857142856	0.12857142857142856	0.12857142857142856	0.12857142857142856	0.12857142857142856	0.14444444444444446	0.12554112554112554	0.12554112554112554	0.1111111111111111	0.05555555555555555	0.17857142857142858	0.1369047619047619	0.14444444444444446	0.14444444444444446	0.14444444444444446	0.14444444444444446	0.09523809523809523
P26368_RRM2_3VAL_D_261-331_261-331_225-346_K	0.07407407407407407	0.0	0.14444444444444446	0.047619047619047616	0.12857142857142856	0.047619047619047616	0.06666666666666667	0.06666666666666667	0.1111111111111111	0.12169312169312169	0.3968253968253968	0.725	0.75	0.7916666666666666	0.7666666666666666	0.9333333333333332	0.0	0.9047619047619048	0.15634920634920632	0.05555555555555555	0.05555555555555555	0.05555555555555555	0.1111111111111111	0.05555555555555555	0.1111111111111111	0.10317460317460318	0.13333333333333333	0.14444444444444446	0.13333333333333333	0.14444444444444446	0.1111111111111111	0.12857142857142856	0.12857142857142856	0.12857142857142856	0.12857142857142856	0.12857142857142856	0.12857142857142856	0.14444444444444446	0.12554112554112554	0.12554112554112554	0.1111111111111111	0.05555555555555555	0.18452380952380953	0.14285714285714285	0.14444444444444446	0.14444444444444446	0.14444444444444446	0.14444444444444446	0.09523809523809523
P26368_RRM2_3VAL_I_261-331_261-331_225-346_E	0.1111111111111111	0.037037037037037035	0.14444444444444446	0.047619047619047616	0.08333333333333333	0.047619047619047616	0.06666666666666667	0.0909090909090909	0.15079365079365079	0.12169312169312169	0.3968253968253968	0.7904761904761904	0.8095238095238096	0.8571428571428571	0.8380952380952381	0.8380952380952381	0.9047619047619048	0.0	0.15634920634920632	0.07792207792207792	0.05555555555555555	0.05555555555555555	0.1111111111111111	0.05555555555555555	0.1111111111111111	0.10317460317460318	0.13333333333333333	0.08333333333333333	0.13333333333333333	0.08333333333333333	0.1111111111111111	0.08333333333333333	0.08333333333333333	0.08333333333333333	0.08333333333333333	0.08333333333333333	0.08333333333333333	0.08333333333333333	0.07407407407407407	0.07407407407407407	0.1111111111111111	0.05555555555555555	0.13095238095238096	0.10317460317460318	0.08333333333333333	0.08333333333333333	0.08333333333333333	0.08333333333333333	0.08333333333333333
Q13148_RRM1_4BS2_A_106-172_106-172_91-193_B	0.16507936507936508	0.18055555555555552	0.24444444444444446	0.10714285714285714	0.21587301587301586	0.1865079365079365	0.202020202020202	0.15656565656565657	0.13055555555555554	0.14814814814814814	0.1303030303030303	0.14583333333333334	0.12351190476190475	0.15476190476190477	0.1388888888888889	0.14444444444444443	0.15634920634920632	0.15634920634920632	0.0	0.11000000000000001	0.17037037037037037	0.17037037037037037	0.25925925925925924	0.19444444444444442	0.1865079365079365	0.10416666666666666	0.3376190476190476	0.23095238095238094	0.26111111111111107	0.22142857142857145	0.24603174603174605	0.22095238095238093	0.22095238095238093	0.22095238095238093	0.22095238095238093	0.22095238095238093	0.22142857142857145	0.2542857142857143	0.26388888888888884	0.21111111111111108	0.275	0.13095238095238096	0.15428571428571428	0.16269841269841268	0.22142857142857145	0.22142857142857145	0.22142857142857145	0.22142857142857145	0.19166666666666665
P19339_RRM2_4QQB_B_213-281_213-281_197-296_C	0.17045454545454547	0.25297619047619047	0.1875	0.2261904761904762	0.13999999999999999	0.13095238095238096	0.1111111111111111	0.08333333333333333	0.09821428571428571	0.08928571428571429	0.09696969696969697	0.060714285714285714	0.06349206349206349	0.060714285714285714	0.05844155844155844	0.05555555555555555	0.05555555555555555	0.07792207792207792	0.11000000000000001	0.0	0.11428571428571428	0.11428571428571428	0.1111111111111111	0.13095238095238096	0.13095238095238096	0.11904761904761904	0.1625	0.13333333333333333	0.17045454545454547	0.10666666666666666	0.06944444444444445	0.1	0.1	0.1	0.1	0.1	0.13333333333333333	0.1	0.10795454545454546	0.10795454545454546	0.10185185185185186	0.1111111111111111	0.10555555555555556	0.09375	0.13333333333333333	0.13333333333333333	0.13333333333333333	0.13333333333333333	0.13333333333333333
Q12046_RRM1_5MPS_M_149-206_149-206_134-221_I	0.1111111111111111	0.16666666666666666	0.2222222222222222	0.16666666666666666	0.19444444444444442	0.3333333333333333	0.13227513227513227	0.1111111111111111	0.14285714285714285	0.2222222222222222	0.06666666666666667	0.05555555555555555	0.06666666666666667	0.05555555555555555	0.05555555555555555	0.05555555555555555	0.05555555555555555	0.05555555555555555	0.17037037037037037	0.11428571428571428	0.0	1.0	0.5	0.3333333333333333	0.3333333333333333	0.18333333333333335	0.2222222222222222	0.2222222222222222	0.20634920634920637	0.2222222222222222	0.2916666666666667	0.19444444444444442	0.19444444444444442	0.19444444444444442	0.19444444444444442	0.19444444444444442	0.19444444444444442	0.2222222222222222	0.13392857142857142	0.17857142857142858	0.27777777777777773	0.1111111111111111	0.19166666666666665	0.125	0.2222222222222222	0.2222222222222222	0.2222222222222222	0.2222222222222222	0.19444444444444442
Q12046_RRM1_5MQ0_M_149-206_149-206_134-221_I	0.1111111111111111	0.16666666666666666	0.2222222222222222	0.16666666666666666	0.19444444444444442	0.3333333333333333	0.13227513227513227	0.1111111111111111	0.14285714285714285	0.2222222222222222	0.06666666666666667	0.05555555555555555	0.06666666666666667	0.05555555555555555	0.05555555555555555	0.05555555555555555	0.05555555555555555	0.05555555555555555	0.17037037037037037	0.11428571428571428	1.0	0.0	0.5	0.3333333333333333	0.3333333333333333	0.18333333333333335	0.2222222222222222	0.2222222222222222	0.20634920634920637	0.2222222222222222	0.2916666666666667	0.19444444444444442	0.19444444444444442	0.19444444444444442	0.19444444444444442	0.19444444444444442	0.19444444444444442	0.2222222222222222	0.13392857142857142	0.17857142857142858	0.27777777777777773	0.1111111111111111	0.19166666666666665	0.125	0.2222222222222222	0.2222222222222222	0.2222222222222222	0.2222222222222222	0.19444444444444442
Q12046_RRM1_6BK8_G_149-206_149-206_134-221_i	0.16666666666666666	0.16666666666666666	0.12222222222222223	0.1111111111111111	0.16666666666666666	0.5	0.19841269841269837	0.19444444444444442	0.15	0.2222222222222222	0.08333333333333333	0.1111111111111111	0.1111111111111111	0.1111111111111111	0.1111111111111111	0.1111111111111111	0.1111111111111111	0.1111111111111111	0.25925925925925924	0.1111111111111111	0.5	0.5	0.0	0.5555555555555555	0.6666666666666666	0.1111111111111111	0.17777777777777778	0.17777777777777778	0.1619047619047619	0.16666666666666666	0.2222222222222222	0.17777777777777778	0.17777777777777778	0.17777777777777778	0.17777777777777778	0.17777777777777778	0.16666666666666666	0.16666666666666666	0.1619047619047619	0.1619047619047619	0.2222222222222222	0.1111111111111111	0.13333333333333333	0.13333333333333333	0.16666666666666666	0.16666666666666666	0.16666666666666666	0.16666666666666666	0.17777777777777778
Q12046_RRM1_6J6G_R_149-206_149-206_134-221_B	0.10833333333333334	0.27777777777777773	0.45555555555555555	0.39999999999999997	0.2888888888888889	0.8888888888888888	0.1619047619047619	0.2222222222222222	0.2888888888888889	0.2222222222222222	0.08333333333333333	0.05555555555555555	0.05555555555555555	0.05555555555555555	0.05555555555555555	0.05555555555555555	0.05555555555555555	0.05555555555555555	0.19444444444444442	0.13095238095238096	0.3333333333333333	0.3333333333333333	0.5555555555555555	0.0	0.8888888888888888	0.08333333333333333	0.5277777777777778	0.19444444444444442	0.5119047619047619	0.17777777777777778	0.2333333333333333	0.19444444444444442	0.19444444444444442	0.19444444444444442	0.19444444444444442	0.19444444444444442	0.17777777777777778	0.17777777777777778	0.13392857142857142	0.17857142857142858	0.3444444444444444	0.1111111111111111	0.20555555555555557	0.1125	0.17777777777777778	0.17777777777777778	0.17777777777777778	0.17777777777777778	0.19444444444444442
Q12046_RRM1_6J6H_R_149-206_149-206_134-221_B	0.10833333333333334	0.27777777777777773	0.44761904761904764	0.39999999999999997	0.27777777777777773	0.8333333333333334	0.15079365079365079	0.19999999999999998	0.2611111111111111	0.2222222222222222	0.08333333333333333	0.1111111111111111	0.1111111111111111	0.1111111111111111	0.1111111111111111	0.1111111111111111	0.1111111111111111	0.1111111111111111	0.1865079365079365	0.13095238095238096	0.3333333333333333	0.3333333333333333	0.6666666666666666	0.8888888888888888	0.0	0.08333333333333333	0.5111111111111111	0.17777777777777778	0.49523809523809526	0.16666666666666666	0.2222222222222222	0.17777777777777778	0.17777777777777778	0.17777777777777778	0.17777777777777778	0.17777777777777778	0.16666666666666666	0.16666666666666666	0.12142857142857143	0.1619047619047619	0.3333333333333333	0.1111111111111111	0.18888888888888888	0.1	0.16666666666666666	0.16666666666666666	0.16666666666666666	0.16666666666666666	0.17777777777777778
P04147_RRM2_6R5K_F_128-197_128-197_110-212_E	0.14583333333333331	0.13333333333333333	0.13392857142857142	0.0625	0.18571428571428572	0.08333333333333333	0.20952380952380953	0.11458333333333333	0.125	0.4333333333333333	0.08333333333333333	0.11904761904761904	0.12738095238095237	0.11904761904761904	0.11904761904761904	0.10317460317460318	0.10317460317460318	0.10317460317460318	0.10416666666666666	0.11904761904761904	0.18333333333333335	0.18333333333333335	0.1111111111111111	0.08333333333333333	0.08333333333333333	0.0	0.2232142857142857	0.14821428571428572	0.21875	0.13571428571428573	0.2	0.19821428571428573	0.19821428571428573	0.19821428571428573	0.19821428571428573	0.19821428571428573	0.12738095238095237	0.13571428571428573	0.19375	0.19375	0.15000000000000002	0.15	0.09166666666666667	0.09166666666666667	0.13571428571428573	0.13571428571428573	0.13571428571428573	0.13571428571428573	0.19821428571428573
P08579_RRM1_1A9N_B_12-83_9-80_0-95_Q	0.1986111111111111	0.2708333333333333	0.5557142857142857	0.4761904761904762	0.63	0.5111111111111111	0.2388888888888889	0.19444444444444442	0.125	0.16666666666666666	0.11428571428571428	0.11666666666666667	0.125	0.11666666666666667	0.12321428571428572	0.13333333333333333	0.13333333333333333	0.13333333333333333	0.3376190476190476	0.1625	0.2222222222222222	0.2222222222222222	0.17777777777777778	0.5277777777777778	0.5111111111111111	0.2232142857142857	0.0	0.7666666666666666	0.9438775510204083	0.5166666666666666	0.7166666666666666	0.9333333333333332	0.7777777777777777	0.9333333333333332	0.7333333333333333	0.9333333333333332	0.4966666666666667	0.8166666666666667	0.8184523809523809	0.8547619047619047	0.4138888888888889	0.3444444444444444	0.43	0.38749999999999996	0.6499999999999999	0.6499999999999999	0.5972222222222222	0.6499999999999999	0.7761904761904762
P09012_RRM1_1URN_B_12-83_12-83_0-98_Q	0.1875	0.14583333333333331	0.339047619047619	0.14285714285714285	0.6166666666666666	0.17777777777777778	0.2031746031746032	0.11923076923076924	0.125	0.16666666666666666	0.1111111111111111	0.14126984126984127	0.15416666666666667	0.14821428571428572	0.14930555555555555	0.14444444444444446	0.14444444444444446	0.08333333333333333	0.23095238095238094	0.13333333333333333	0.2222222222222222	0.2222222222222222	0.17777777777777778	0.19444444444444442	0.17777777777777778	0.14821428571428572	0.7666666666666666	0.0	0.5510204081632653	0.75	0.6966666666666665	0.8333333333333333	0.6944444444444443	0.8333333333333333	0.6333333333333333	0.8333333333333333	0.6799999999999999	0.85	0.7976190476190476	0.838095238095238	0.5138888888888888	0.38888888888888884	0.42666666666666664	0.5583333333333333	0.8833333333333334	0.8833333333333334	0.7916666666666666	0.8833333333333334	0.8761904761904763
P08579_RRM1_1A9N_D_12-83_9-80_0-95_R	0.1953703703703704	0.3055555555555555	0.595	0.4583333333333333	0.6214285714285714	0.49523809523809526	0.24170274170274167	0.18888888888888888	0.125	0.16666666666666666	0.08333333333333333	0.1	0.1	0.1	0.1	0.13333333333333333	0.13333333333333333	0.13333333333333333	0.26111111111111107	0.17045454545454547	0.20634920634920637	0.20634920634920637	0.1619047619047619	0.5119047619047619	0.49523809523809526	0.21875	0.9438775510204083	0.5510204081632653	0.0	0.5214285714285714	0.7176190476190476	0.8547619047619047	0.7123015873015873	0.8547619047619047	0.6547619047619048	0.8547619047619047	0.5014285714285714	0.738095238095238	0.9166666666666666	0.9333333333333332	0.4146825396825397	0.3611111111111111	0.37761904761904763	0.39464285714285713	0.6547619047619047	0.6547619047619047	0.6011904761904762	0.6547619047619047	0.838095238095238
P09012_RRM1_1URN_C_12-83_12-83_0-98_R	0.2202380952380952	0.14583333333333331	0.3190476190476191	0.14285714285714285	0.5866666666666667	0.16666666666666666	0.2587301587301587	0.11923076923076924	0.12380952380952381	0.15	0.1111111111111111	0.13680555555555557	0.14821428571428572	0.14375	0.14583333333333331	0.14444444444444446	0.14444444444444446	0.08333333333333333	0.22142857142857145	0.10666666666666666	0.2222222222222222	0.2222222222222222	0.16666666666666666	0.17777777777777778	0.16666666666666666	0.13571428571428573	0.5166666666666666	0.75	0.5214285714285714	0.0	0.5466666666666666	0.5833333333333333	0.5833333333333333	0.5833333333333333	0.5833333333333333	0.5833333333333333	0.6533333333333333	0.62	0.7351190476190476	0.588095238095238	0.6555555555555556	0.35555555555555557	0.4133333333333333	0.5416666666666666	0.8	0.8	0.8	0.8	0.6261904761904762
P09012_RRM1_1DRZ_A_12-83_12-83_0-98_B	0.11408730158730157	0.18333333333333335	0.34	0.1111111111111111	0.52	0.2222222222222222	0.3611111111111111	0.12987012987012986	0.125	0.16666666666666666	0.09523809523809523	0.14434523809523808	0.1607142857142857	0.15625	0.1492063492063492	0.09523809523809523	0.1111111111111111	0.1111111111111111	0.24603174603174605	0.06944444444444445	0.2916666666666667	0.2916666666666667	0.2222222222222222	0.2333333333333333	0.2222222222222222	0.2	0.7166666666666666	0.6966666666666665	0.7176190476190476	0.5466666666666666	0.0	0.7833333333333333	0.6527777777777778	0.7833333333333333	0.5833333333333333	0.7833333333333333	0.5	0.6866666666666666	0.7303571428571428	0.7842857142857143	0.4777777777777778	0.2722222222222222	0.2833333333333333	0.39166666666666666	0.6799999999999999	0.6799999999999999	0.6222222222222221	0.6799999999999999	0.7633333333333333
P09012_RRM1_1SJF_A_12-83_12-83_0-98_B	0.16527777777777777	0.1875	0.3557142857142857	0.14285714285714285	0.63	0.17777777777777778	0.2388888888888889	0.1111111111111111	0.125	0.15	0.09523809523809523	0.13293650793650794	0.14583333333333331	0.13988095238095238	0.13680555555555557	0.12857142857142856	0.12857142857142856	0.08333333333333333	0.22095238095238093	0.1	0.19444444444444442	0.19444444444444442	0.17777777777777778	0.19444444444444442	0.17777777777777778	0.19821428571428573	0.9333333333333332	0.8333333333333333	0.8547619047619047	0.5833333333333333	0.7833333333333333	0.0	0.8333333333333334	1.0	0.8	1.0	0.5466666666666666	0.8833333333333332	0.9017857142857143	0.9214285714285715	0.4138888888888888	0.31666666666666665	0.4133333333333333	0.44999999999999996	0.7166666666666666	0.7166666666666666	0.6527777777777778	0.7166666666666666	0.8428571428571429
P09012_RRM1_1VBX_A_12-83_12-83_0-98_B	0.16527777777777777	0.1875	0.3557142857142857	0.14285714285714285	0.63	0.17777777777777778	0.2388888888888889	0.1111111111111111	0.125	0.15	0.09523809523809523	0.13293650793650794	0.14583333333333331	0.13988095238095238	0.13680555555555557	0.12857142857142856	0.12857142857142856	0.08333333333333333	0.22095238095238093	0.1	0.19444444444444442	0.19444444444444442	0.17777777777777778	0.19444444444444442	0.17777777777777778	0.19821428571428573	0.7777777777777777	0.6944444444444443	0.7123015873015873	0.5833333333333333	0.6527777777777778	0.8333333333333334	0.0	1.0	1.0	1.0	0.5466666666666666	0.8833333333333332	0.9017857142857143	0.9214285714285715	0.4138888888888888	0.31666666666666665	0.4133333333333333	0.44999999999999996	0.7166666666666666	0.7166666666666666	0.8194444444444443	0.7166666666666666	0.8428571428571429
P09012_RRM1_1VBY_A_12-83_12-83_0-98_B	0.16527777777777777	0.1875	0.3557142857142857	0.14285714285714285	0.63	0.17777777777777778	0.2388888888888889	0.1111111111111111	0.125	0.15	0.09523809523809523	0.13293650793650794	0.14583333333333331	0.13988095238095238	0.13680555555555557	0.12857142857142856	0.12857142857142856	0.08333333333333333	0.22095238095238093	0.1	0.19444444444444442	0.19444444444444442	0.17777777777777778	0.19444444444444442	0.17777777777777778	0.19821428571428573	0.9333333333333332	0.8333333333333333	0.8547619047619047	0.5833333333333333	0.7833333333333333	1.0	1.0	0.0	0.8	1.0	0.5466666666666666	0.8833333333333332	0.9017857142857143	0.9214285714285715	0.4138888888888888	0.31666666666666665	0.4133333333333333	0.44999999999999996	0.7166666666666666	0.7166666666666666	0.6527777777777778	0.7166666666666666	0.8428571428571429
P09012_RRM1_1VBZ_A_12-83_12-83_0-98_B	0.19833333333333333	0.1875	0.3557142857142857	0.14285714285714285	0.63	0.17777777777777778	0.2388888888888889	0.1111111111111111	0.13047619047619047	0.15	0.09523809523809523	0.13293650793650794	0.14583333333333331	0.13988095238095238	0.13680555555555557	0.12857142857142856	0.12857142857142856	0.08333333333333333	0.22095238095238093	0.1	0.19444444444444442	0.19444444444444442	0.17777777777777778	0.19444444444444442	0.17777777777777778	0.19821428571428573	0.7333333333333333	0.6333333333333333	0.6547619047619048	0.5833333333333333	0.5833333333333333	0.8	1.0	0.8	0.0	0.8	0.48	0.6833333333333333	0.9017857142857143	0.7214285714285714	0.4138888888888888	0.31666666666666665	0.4133333333333333	0.44999999999999996	0.5833333333333333	0.5833333333333333	0.7833333333333333	0.5833333333333333	0.6428571428571429
P09012_RRM1_1VC0_A_12-83_12-83_0-98_B	0.16527777777777777	0.1875	0.3557142857142857	0.14285714285714285	0.63	0.17777777777777778	0.2388888888888889	0.1111111111111111	0.125	0.15	0.09523809523809523	0.13293650793650794	0.14583333333333331	0.13988095238095238	0.13680555555555557	0.12857142857142856	0.12857142857142856	0.08333333333333333	0.22095238095238093	0.1	0.19444444444444442	0.19444444444444442	0.17777777777777778	0.19444444444444442	0.17777777777777778	0.19821428571428573	0.9333333333333332	0.8333333333333333	0.8547619047619047	0.5833333333333333	0.7833333333333333	1.0	1.0	1.0	0.8	0.0	0.5466666666666666	0.8833333333333332	0.9017857142857143	0.9214285714285715	0.4138888888888888	0.31666666666666665	0.4133333333333333	0.44999999999999996	0.7166666666666666	0.7166666666666666	0.6527777777777778	0.7166666666666666	0.8428571428571429
P09012_RRM1_1VC5_A_12-83_12-83_0-98_B	0.18353174603174602	0.14583333333333331	0.2761904761904762	0.14285714285714285	0.5	0.16666666666666666	0.2587301587301587	0.11923076923076924	0.10119047619047619	0.13333333333333333	0.09523809523809523	0.10833333333333334	0.125	0.10833333333333334	0.10555555555555556	0.12857142857142856	0.12857142857142856	0.08333333333333333	0.22142857142857145	0.13333333333333333	0.19444444444444442	0.19444444444444442	0.16666666666666666	0.17777777777777778	0.16666666666666666	0.12738095238095237	0.4966666666666667	0.6799999999999999	0.5014285714285714	0.6533333333333333	0.5	0.5466666666666666	0.5466666666666666	0.5466666666666666	0.48	0.5466666666666666	0.0	0.62	0.6059523809523809	0.5514285714285714	0.4333333333333333	0.25	0.3419047619047618	0.45238095238095233	0.7866666666666666	0.7866666666666666	0.6	0.7866666666666666	0.5895238095238096
P09012_RRM1_1VC6_A_12-83_12-83_0-98_B	0.1613095238095238	0.1875	0.33571428571428574	0.14285714285714285	0.5333333333333333	0.16666666666666666	0.23095238095238094	0.1388888888888889	0.125	0.15	0.1111111111111111	0.13680555555555557	0.14821428571428572	0.14375	0.14583333333333331	0.14444444444444446	0.14444444444444446	0.08333333333333333	0.2542857142857143	0.1	0.2222222222222222	0.2222222222222222	0.16666666666666666	0.17777777777777778	0.16666666666666666	0.13571428571428573	0.8166666666666667	0.85	0.738095238095238	0.62	0.6866666666666666	0.8833333333333332	0.8833333333333332	0.8833333333333332	0.6833333333333333	0.8833333333333332	0.62	0.0	0.7559523809523809	0.8047619047619048	0.5111111111111111	0.3111111111111111	0.4333333333333333	0.475	0.7533333333333333	0.7533333333333333	0.6833333333333332	0.7533333333333333	0.7261904761904762
P09012_RRM1_2OIH_A_12-83_12-83_0-98_B	0.24305555555555555	0.2222222222222222	0.49375	0.09375	0.7767857142857143	0.12142857142857143	0.24170274170274167	0.10555555555555556	0.13541666666666666	0.1125	0.09523809523809523	0.12738095238095237	0.1388888888888889	0.13293650793650794	0.13125	0.12554112554112554	0.12554112554112554	0.07407407407407407	0.26388888888888884	0.10795454545454546	0.13392857142857142	0.13392857142857142	0.1619047619047619	0.13392857142857142	0.12142857142857143	0.19375	0.8184523809523809	0.7976190476190476	0.9166666666666666	0.7351190476190476	0.7303571428571428	0.9017857142857143	0.9017857142857143	0.9017857142857143	0.9017857142857143	0.9017857142857143	0.6059523809523809	0.7559523809523809	0.0	1.0	0.6220238095238095	0.3333333333333333	0.4511904761904762	0.45714285714285713	0.7351190476190476	0.7351190476190476	0.7351190476190476	0.7351190476190476	0.8809523809523809
P09012_RRM1_2OJ3_A_12-83_12-83_0-98_B	0.16203703703703703	0.2222222222222222	0.395	0.125	0.6214285714285714	0.1619047619047619	0.24170274170274167	0.10555555555555556	0.125	0.15	0.09523809523809523	0.12738095238095237	0.1388888888888889	0.13293650793650794	0.13125	0.12554112554112554	0.12554112554112554	0.07407407407407407	0.21111111111111108	0.10795454545454546	0.17857142857142858	0.17857142857142858	0.1619047619047619	0.17857142857142858	0.1619047619047619	0.19375	0.8547619047619047	0.838095238095238	0.9333333333333332	0.588095238095238	0.7842857142857143	0.9214285714285715	0.9214285714285715	0.9214285714285715	0.7214285714285714	0.9214285714285715	0.5514285714285714	0.8047619047619048	1.0	0.0	0.4146825396825397	0.3333333333333333	0.36095238095238097	0.45714285714285713	0.7214285714285713	0.7214285714285713	0.6567460317460317	0.7214285714285713	0.9047619047619048
P09012_RRM1_4PR6_A_12-83_12-83_0-98_B	0.2113095238095238	0.14583333333333331	0.32222222222222224	0.2222222222222222	0.6866666666666666	0.3333333333333333	0.26785714285714285	0.17272727272727273	0.13055555555555556	0.15	0.1111111111111111	0.15267857142857144	0.16904761904761906	0.16458333333333333	0.1617063492063492	0.1111111111111111	0.1111111111111111	0.1111111111111111	0.275	0.10185185185185186	0.27777777777777773	0.27777777777777773	0.2222222222222222	0.3444444444444444	0.3333333333333333	0.15000000000000002	0.4138888888888889	0.5138888888888888	0.4146825396825397	0.6555555555555556	0.4777777777777778	0.4138888888888888	0.4138888888888888	0.4138888888888888	0.4138888888888888	0.4138888888888888	0.4333333333333333	0.5111111111111111	0.6220238095238095	0.4146825396825397	0.0	0.3277777777777778	0.5333333333333333	0.475	0.4888888888888889	0.4888888888888889	0.4888888888888889	0.4888888888888889	0.45833333333333326
P53617_RRM1_5O20_A_341-400_341-400_326-415_B	0.13333333333333333	0.13333333333333333	0.19444444444444442	0.08333333333333333	0.3	0.1111111111111111	0.09523809523809523	0.13333333333333333	0.1111111111111111	0.16666666666666666	0.08333333333333333	0.1111111111111111	0.13333333333333333	0.1111111111111111	0.09523809523809523	0.05555555555555555	0.05555555555555555	0.05555555555555555	0.13095238095238096	0.1111111111111111	0.1111111111111111	0.1111111111111111	0.1111111111111111	0.1111111111111111	0.1111111111111111	0.15	0.3444444444444444	0.38888888888888884	0.3611111111111111	0.35555555555555557	0.2722222222222222	0.31666666666666665	0.31666666666666665	0.31666666666666665	0.31666666666666665	0.31666666666666665	0.25	0.3111111111111111	0.3333333333333333	0.3333333333333333	0.3277777777777778	0.0	0.41111111111111115	0.32916666666666666	0.35555555555555557	0.35555555555555557	0.35555555555555557	0.35555555555555557	0.3611111111111111
P09012_RRM1_1DZ5_A_11-82_12-83_0-98_D	0.23690476190476187	0.1	0.21904761904761902	0.1	0.5666666666666667	0.18888888888888888	0.19576719576719573	0.12142857142857143	0.13999999999999999	0.16666666666666666	0.09523809523809523	0.13194444444444442	0.14087301587301587	0.13640873015873015	0.13680555555555557	0.17857142857142858	0.18452380952380953	0.13095238095238096	0.15428571428571428	0.10555555555555556	0.19166666666666665	0.19166666666666665	0.13333333333333333	0.20555555555555557	0.18888888888888888	0.09166666666666667	0.43	0.42666666666666664	0.37761904761904763	0.4133333333333333	0.2833333333333333	0.4133333333333333	0.4133333333333333	0.4133333333333333	0.4133333333333333	0.4133333333333333	0.3419047619047618	0.4333333333333333	0.4511904761904762	0.36095238095238097	0.5333333333333333	0.41111111111111115	0.0	0.8375	0.4133333333333333	0.4133333333333333	0.4133333333333333	0.4133333333333333	0.34571428571428575
P09012_RRM1_1DZ5_B_11-82_12-83_0-98_C	0.1607142857142857	0.10416666666666666	0.23809523809523808	0.08333333333333333	0.4583333333333333	0.1	0.1726190476190476	0.13333333333333333	0.20833333333333331	0.13125	0.09523809523809523	0.14434523809523808	0.15476190476190477	0.150297619047619	0.1492063492063492	0.1369047619047619	0.14285714285714285	0.10317460317460318	0.16269841269841268	0.09375	0.125	0.125	0.13333333333333333	0.1125	0.1	0.09166666666666667	0.38749999999999996	0.5583333333333333	0.39464285714285713	0.5416666666666666	0.39166666666666666	0.44999999999999996	0.44999999999999996	0.44999999999999996	0.44999999999999996	0.44999999999999996	0.45238095238095233	0.475	0.45714285714285713	0.45714285714285713	0.475	0.32916666666666666	0.8375	0.0	0.5416666666666666	0.5416666666666666	0.5416666666666666	0.5416666666666666	0.5166666666666666
P09012_RRM1_1M5K_C_12-83_12-83_0-98_B	0.18353174603174602	0.14583333333333331	0.3190476190476191	0.14285714285714285	0.5866666666666667	0.16666666666666666	0.2587301587301587	0.16666666666666666	0.08333333333333333	0.15	0.1111111111111111	0.13680555555555557	0.14821428571428572	0.14375	0.14583333333333331	0.14444444444444446	0.14444444444444446	0.08333333333333333	0.22142857142857145	0.13333333333333333	0.2222222222222222	0.2222222222222222	0.16666666666666666	0.17777777777777778	0.16666666666666666	0.13571428571428573	0.6499999999999999	0.8833333333333334	0.6547619047619047	0.8	0.6799999999999999	0.7166666666666666	0.7166666666666666	0.7166666666666666	0.5833333333333333	0.7166666666666666	0.7866666666666666	0.7533333333333333	0.7351190476190476	0.7214285714285713	0.4888888888888889	0.35555555555555557	0.4133333333333333	0.5416666666666666	0.0	1.0	0.7777777777777778	1.0	0.7595238095238095
P09012_RRM1_1M5O_C_12-83_12-83_0-98_B	0.18353174603174602	0.14583333333333331	0.3190476190476191	0.14285714285714285	0.5866666666666667	0.16666666666666666	0.2587301587301587	0.16666666666666666	0.08333333333333333	0.15	0.1111111111111111	0.13680555555555557	0.14821428571428572	0.14375	0.14583333333333331	0.14444444444444446	0.14444444444444446	0.08333333333333333	0.22142857142857145	0.13333333333333333	0.2222222222222222	0.2222222222222222	0.16666666666666666	0.17777777777777778	0.16666666666666666	0.13571428571428573	0.6499999999999999	0.8833333333333334	0.6547619047619047	0.8	0.6799999999999999	0.7166666666666666	0.7166666666666666	0.7166666666666666	0.5833333333333333	0.7166666666666666	0.7866666666666666	0.7533333333333333	0.7351190476190476	0.7214285714285713	0.4888888888888889	0.35555555555555557	0.4133333333333333	0.5416666666666666	1.0	0.0	0.7777777777777778	1.0	0.7595238095238095
P09012_RRM1_1M5P_C_12-83_12-83_0-98_B	0.18353174603174602	0.14583333333333331	0.3190476190476191	0.14285714285714285	0.5866666666666667	0.16666666666666666	0.2587301587301587	0.11923076923076924	0.125	0.15	0.1111111111111111	0.13680555555555557	0.14821428571428572	0.14375	0.14583333333333331	0.14444444444444446	0.14444444444444446	0.08333333333333333	0.22142857142857145	0.13333333333333333	0.2222222222222222	0.2222222222222222	0.16666666666666666	0.17777777777777778	0.16666666666666666	0.13571428571428573	0.5972222222222222	0.7916666666666666	0.6011904761904762	0.8	0.6222222222222221	0.6527777777777778	0.8194444444444443	0.6527777777777778	0.7833333333333333	0.6527777777777778	0.6	0.6833333333333332	0.7351190476190476	0.6567460317460317	0.4888888888888889	0.35555555555555557	0.4133333333333333	0.5416666666666666	0.7777777777777778	0.7777777777777778	0.0	0.9333333333333333	0.8261904761904763
P09012_RRM1_1M5V_C_12-83_12-83_0-98_B	0.18353174603174602	0.14583333333333331	0.3190476190476191	0.14285714285714285	0.5866666666666667	0.16666666666666666	0.2587301587301587	0.16666666666666666	0.08333333333333333	0.15	0.1111111111111111	0.13680555555555557	0.14821428571428572	0.14375	0.14583333333333331	0.14444444444444446	0.14444444444444446	0.08333333333333333	0.22142857142857145	0.13333333333333333	0.2222222222222222	0.2222222222222222	0.16666666666666666	0.17777777777777778	0.16666666666666666	0.13571428571428573	0.6499999999999999	0.8833333333333334	0.6547619047619047	0.8	0.6799999999999999	0.7166666666666666	0.7166666666666666	0.7166666666666666	0.5833333333333333	0.7166666666666666	0.7866666666666666	0.7533333333333333	0.7351190476190476	0.7214285714285713	0.4888888888888889	0.35555555555555557	0.4133333333333333	0.5416666666666666	1.0	1.0	0.9333333333333333	0.0	0.7595238095238095
P09012_RRM1_3EGZ_A_207-278_12-83_0-98_B	0.1574074074074074	0.14583333333333331	0.339047619047619	0.14285714285714285	0.6261904761904762	0.17777777777777778	0.2031746031746032	0.11923076923076924	0.125	0.15	0.09523809523809523	0.13293650793650794	0.14583333333333331	0.13988095238095238	0.13680555555555557	0.09523809523809523	0.09523809523809523	0.08333333333333333	0.19166666666666665	0.13333333333333333	0.19444444444444442	0.19444444444444442	0.17777777777777778	0.19444444444444442	0.17777777777777778	0.19821428571428573	0.7761904761904762	0.8761904761904763	0.838095238095238	0.6261904761904762	0.7633333333333333	0.8428571428571429	0.8428571428571429	0.8428571428571429	0.6428571428571429	0.8428571428571429	0.5895238095238096	0.7261904761904762	0.8809523809523809	0.9047619047619048	0.45833333333333326	0.3611111111111111	0.34571428571428575	0.5166666666666666	0.7595238095238095	0.7595238095238095	0.8261904761904763	0.7595238095238095	0.0
P09012_RRM1_1M5K_F_12-83_12-83_0-98_E	0.16964285714285712	0.125	0.2857142857142857	0.14285714285714285	0.5533333333333333	0.16666666666666666	0.25277777777777777	0.16666666666666666	0.08333333333333333	0.19166666666666665	0.1111111111111111	0.13680555555555557	0.14821428571428572	0.14375	0.14583333333333331	0.14444444444444446	0.14444444444444446	0.08333333333333333	0.24642857142857144	0.1125	0.27777777777777773	0.27777777777777773	0.16666666666666666	0.17777777777777778	0.16666666666666666	0.13571428571428573	0.6299999999999999	0.8166666666666667	0.6214285714285713	0.7333333333333333	0.72	0.6966666666666665	0.6966666666666665	0.6966666666666665	0.5633333333333332	0.6966666666666665	0.72	0.7333333333333333	0.6934523809523809	0.6880952380952381	0.4611111111111111	0.3277777777777778	0.39999999999999997	0.5	0.9333333333333332	0.9333333333333332	0.8666666666666666	0.9333333333333332	0.6928571428571428
P09012_RRM1_1M5O_F_12-83_12-83_0-98_E	0.15806878306878305	0.11805555555555555	0.275	0.125	0.5247619047619048	0.15079365079365079	0.18019480519480516	0.16666666666666666	0.08854166666666666	0.19166666666666665	0.1111111111111111	0.13125	0.14126984126984127	0.13680555555555557	0.14027777777777778	0.1414141414141414	0.1414141414141414	0.07792207792207792	0.275	0.10795454545454546	0.2619047619047619	0.2619047619047619	0.15079365079365079	0.1619047619047619	0.15079365079365079	0.13125	0.6014285714285713	0.7880952380952381	0.6499999999999999	0.6247619047619047	0.6209523809523809	0.6680952380952381	0.6680952380952381	0.6680952380952381	0.5347619047619048	0.6680952380952381	0.6914285714285714	0.7847619047619048	0.7291666666666666	0.7166666666666666	0.5119047619047619	0.3277777777777778	0.38095238095238093	0.48214285714285715	0.8247619047619047	0.8247619047619047	0.758095238095238	0.8247619047619047	0.7214285714285713
P09012_RRM1_1M5P_F_12-83_12-83_0-98_E	0.16666666666666666	0.125	0.27142857142857146	0.14285714285714285	0.5333333333333333	0.15873015873015872	0.23690476190476187	0.16666666666666666	0.08482142857142858	0.18055555555555555	0.1111111111111111	0.13333333333333333	0.14375	0.14027777777777778	0.14305555555555555	0.14444444444444446	0.14444444444444446	0.08333333333333333	0.275	0.1125	0.27777777777777773	0.27777777777777773	0.15873015873015872	0.16666666666666666	0.15873015873015872	0.12738095238095237	0.6	0.7866666666666666	0.5914285714285714	0.6933333333333332	0.6799999999999999	0.6666666666666666	0.6666666666666666	0.6666666666666666	0.5333333333333333	0.6666666666666666	0.76	0.7733333333333332	0.655952380952381	0.6580952380952381	0.49444444444444446	0.3055555555555555	0.3904761904761905	0.4880952380952381	0.8933333333333333	0.8933333333333333	0.8266666666666665	0.8933333333333333	0.6628571428571428
P09012_RRM1_1M5V_F_12-83_12-83_0-98_E	0.16666666666666666	0.125	0.27142857142857146	0.14285714285714285	0.5333333333333333	0.15873015873015872	0.23690476190476187	0.16666666666666666	0.08482142857142858	0.18055555555555555	0.1111111111111111	0.13333333333333333	0.14375	0.14027777777777778	0.14305555555555555	0.14444444444444446	0.14444444444444446	0.08333333333333333	0.275	0.1125	0.27777777777777773	0.27777777777777773	0.15873015873015872	0.16666666666666666	0.15873015873015872	0.12738095238095237	0.6	0.7866666666666666	0.5914285714285714	0.6933333333333332	0.6799999999999999	0.6666666666666666	0.6666666666666666	0.6666666666666666	0.5333333333333333	0.6666666666666666	0.76	0.7733333333333332	0.655952380952381	0.6580952380952381	0.49444444444444446	0.3055555555555555	0.3904761904761905	0.4880952380952381	0.8933333333333333	0.8933333333333333	0.8266666666666665	0.8933333333333333	0.6628571428571428
P09012_RRM1_1SJ3_P_12-83_12-83_0-98_R	0.16203703703703703	0.2222222222222222	0.395	0.125	0.6214285714285714	0.1619047619047619	0.24170274170274167	0.10555555555555556	0.125	0.15	0.09523809523809523	0.12738095238095237	0.1388888888888889	0.13293650793650794	0.13125	0.12554112554112554	0.12554112554112554	0.07407407407407407	0.21111111111111108	0.10795454545454546	0.17857142857142858	0.17857142857142858	0.1619047619047619	0.17857142857142858	0.1619047619047619	0.19375	0.8547619047619047	0.838095238095238	0.9333333333333332	0.588095238095238	0.7842857142857143	0.9214285714285715	0.9214285714285715	0.9214285714285715	0.7214285714285714	0.9214285714285715	0.5514285714285714	0.8047619047619048	1.0	1.0	0.4146825396825397	0.3333333333333333	0.36095238095238097	0.45714285714285713	0.7214285714285713	0.7214285714285713	0.7880952380952381	0.7214285714285713	0.9047619047619048
P09012_RRM1_1SJ4_P_12-83_12-83_0-98_R	0.16527777777777777	0.1875	0.3557142857142857	0.14285714285714285	0.63	0.17777777777777778	0.2388888888888889	0.1111111111111111	0.125	0.15	0.09523809523809523	0.13293650793650794	0.14583333333333331	0.13988095238095238	0.13680555555555557	0.12857142857142856	0.12857142857142856	0.08333333333333333	0.22095238095238093	0.1	0.19444444444444442	0.19444444444444442	0.17777777777777778	0.19444444444444442	0.17777777777777778	0.19821428571428573	0.9333333333333332	0.8333333333333333	0.8547619047619047	0.5833333333333333	0.7833333333333333	1.0	1.0	1.0	0.8	1.0	0.5466666666666666	0.8833333333333332	0.9017857142857143	0.9214285714285715	0.4138888888888888	0.31666666666666665	0.4133333333333333	0.44999999999999996	0.7166666666666666	0.7166666666666666	0.7833333333333333	0.7166666666666666	0.8428571428571429
P09012_RRM1_1U6B_A_12-83_12-83_0-98_B	0.1875	0.14583333333333331	0.339047619047619	0.14285714285714285	0.6833333333333333	0.17777777777777778	0.2031746031746032	0.11923076923076924	0.125	0.15	0.09523809523809523	0.13293650793650794	0.14583333333333331	0.13988095238095238	0.13680555555555557	0.12857142857142856	0.12857142857142856	0.08333333333333333	0.23095238095238094	0.13333333333333333	0.19444444444444442	0.19444444444444442	0.17777777777777778	0.19444444444444442	0.17777777777777778	0.19821428571428573	0.8333333333333333	0.9333333333333332	0.838095238095238	0.6833333333333333	0.7633333333333333	0.9	0.9	0.9	0.7	0.9	0.6466666666666667	0.7833333333333333	0.8809523809523809	0.9047619047619048	0.45833333333333326	0.3611111111111111	0.39333333333333337	0.5166666666666666	0.8166666666666667	0.8166666666666667	0.8833333333333332	0.8166666666666667	0.9428571428571428
P09012_RRM1_1ZZN_A_12-83_12-83_0-98_B	0.18353174603174602	0.14583333333333331	0.3190476190476191	0.14285714285714285	0.5866666666666667	0.16666666666666666	0.1952380952380952	0.16666666666666666	0.10119047619047619	0.15	0.1111111111111111	0.13680555555555557	0.14821428571428572	0.14375	0.14583333333333331	0.14444444444444446	0.14444444444444446	0.08333333333333333	0.2642857142857143	0.13333333333333333	0.2222222222222222	0.2222222222222222	0.16666666666666666	0.17777777777777778	0.16666666666666666	0.13571428571428573	0.6499999999999999	0.8833333333333334	0.6547619047619047	0.72	0.5999999999999999	0.7166666666666666	0.7166666666666666	0.7166666666666666	0.5833333333333333	0.7166666666666666	0.7866666666666666	0.8333333333333334	0.7351190476190476	0.7214285714285713	0.5555555555555555	0.35555555555555557	0.4133333333333333	0.5416666666666666	0.9199999999999999	0.9199999999999999	0.8533333333333333	0.9199999999999999	0.7595238095238095
P09012_RRM1_3BO2_A_12-83_12-83_0-98_B	0.1597222222222222	0.15476190476190477	0.3190476190476191	0.16666666666666666	0.6	0.18095238095238098	0.25396825396825395	0.12083333333333333	0.125	0.12222222222222223	0.1369047619047619	0.13194444444444445	0.14434523809523808	0.14087301587301587	0.1375	0.09523809523809523	0.09523809523809523	0.09523809523809523	0.18571428571428572	0.1388888888888889	0.21666666666666667	0.21666666666666667	0.18095238095238098	0.18888888888888888	0.18095238095238098	0.18333333333333332	0.72	0.82	0.7295238095238095	0.66	0.8	0.7866666666666667	0.7866666666666667	0.7866666666666667	0.5866666666666667	0.7866666666666667	0.6333333333333334	0.7	0.7452380952380953	0.7961904761904762	0.4388888888888889	0.3055555555555555	0.3371428571428571	0.513095238095238	0.7933333333333333	0.7933333333333333	0.8600000000000001	0.7933333333333333	0.8866666666666667
P09012_RRM1_3BO3_A_12-83_12-83_0-98_B	0.18353174603174602	0.14583333333333331	0.3190476190476191	0.14285714285714285	0.6533333333333333	0.16666666666666666	0.2587301587301587	0.11923076923076924	0.125	0.13333333333333333	0.09523809523809523	0.1284722222222222	0.13988095238095238	0.13541666666666666	0.13333333333333333	0.12857142857142856	0.12857142857142856	0.08333333333333333	0.22142857142857145	0.13333333333333333	0.19444444444444442	0.19444444444444442	0.16666666666666666	0.17777777777777778	0.16666666666666666	0.18571428571428572	0.7833333333333333	0.8833333333333332	0.7880952380952381	0.7333333333333333	0.8133333333333332	0.85	0.85	0.85	0.65	0.85	0.6866666666666668	0.7533333333333333	0.8184523809523809	0.8547619047619047	0.4333333333333333	0.3277777777777778	0.38	0.5	0.8666666666666666	0.8666666666666666	0.9333333333333332	0.8666666666666666	0.8928571428571429
P09012_RRM1_3BO4_A_12-83_12-83_0-98_B	0.17361111111111108	0.125	0.3057142857142857	0.14285714285714285	0.65	0.17777777777777778	0.19722222222222222	0.1111111111111111	0.125	0.15	0.09523809523809523	0.13293650793650794	0.14583333333333331	0.13988095238095238	0.13680555555555557	0.12857142857142856	0.12857142857142856	0.08333333333333333	0.2253968253968254	0.1125	0.19444444444444442	0.19444444444444442	0.17777777777777778	0.19444444444444442	0.17777777777777778	0.19821428571428573	0.8833333333333332	0.8666666666666666	0.8047619047619048	0.6166666666666666	0.75	0.95	0.95	0.95	0.75	0.95	0.58	0.8333333333333333	0.8392857142857143	0.8714285714285716	0.4305555555555555	0.3333333333333333	0.4333333333333333	0.475	0.7499999999999999	0.7499999999999999	0.8166666666666667	0.7499999999999999	0.8761904761904763
P09012_RRM1_3IIN_A_12-83_12-83_0-98_B	0.16964285714285712	0.125	0.2857142857142857	0.14285714285714285	0.41666666666666663	0.16666666666666666	0.18928571428571428	0.1388888888888889	0.125	0.09523809523809523	0.07407407407407407	0.13680555555555557	0.14821428571428572	0.14375	0.14583333333333331	0.1111111111111111	0.12037037037037036	0.12037037037037036	0.21587301587301586	0.1125	0.1111111111111111	0.1111111111111111	0.16666666666666666	0.17777777777777778	0.16666666666666666	0.14583333333333331	0.63	0.6799999999999999	0.5514285714285714	0.4666666666666666	0.5166666666666666	0.6799999999999999	0.6799999999999999	0.6799999999999999	0.48	0.6799999999999999	0.6533333333333333	0.7366666666666667	0.5017857142857143	0.6014285714285714	0.35000000000000003	0.16666666666666666	0.33190476190476187	0.3482142857142857	0.5999999999999999	0.5999999999999999	0.6666666666666666	0.5999999999999999	0.6061904761904762
P09012_RRM1_1URN_A_12-83_12-83_0-98_P	0.20833333333333331	0.125	0.3057142857142857	0.14285714285714285	0.65	0.17777777777777778	0.19722222222222222	0.1111111111111111	0.11666666666666665	0.15	0.09523809523809523	0.13293650793650794	0.14583333333333331	0.13988095238095238	0.13680555555555557	0.12857142857142856	0.12857142857142856	0.08333333333333333	0.2253968253968254	0.1125	0.19444444444444442	0.19444444444444442	0.17777777777777778	0.19444444444444442	0.17777777777777778	0.19821428571428573	0.6833333333333333	0.6666666666666666	0.6047619047619047	0.6166666666666666	0.55	0.75	0.8166666666666667	0.75	0.8166666666666667	0.75	0.5133333333333333	0.6333333333333333	0.8392857142857143	0.6714285714285715	0.4305555555555555	0.3333333333333333	0.4333333333333333	0.475	0.6166666666666666	0.6166666666666666	0.6833333333333333	0.6166666666666666	0.6761904761904762
P09012_RRM1_3CUL_A_307-378_12-83_0-98_C	0.1488095238095238	0.23809523809523808	0.4	0.16666666666666666	0.5866666666666667	0.18888888888888888	0.31746031746031744	0.1125	0.06994047619047619	0.13333333333333333	0.09523809523809523	0.13541666666666666	0.1488095238095238	0.14434523809523808	0.14027777777777778	0.09523809523809523	0.09523809523809523	0.09523809523809523	0.18730158730158727	0.11805555555555555	0.21666666666666667	0.21666666666666667	0.18888888888888888	0.20000000000000004	0.18888888888888888	0.19166666666666668	0.6666666666666667	0.65	0.6928571428571428	0.6333333333333333	0.7466666666666667	0.7333333333333334	0.7333333333333334	0.7333333333333334	0.6666666666666667	0.7333333333333334	0.72	0.6366666666666667	0.8660714285714286	0.7595238095238096	0.42777777777777776	0.3	0.3333333333333333	0.4833333333333333	0.7666666666666666	0.7666666666666666	0.7	0.7666666666666666	0.7166666666666667
P09012_RRM1_3CUN_A_307-378_12-83_0-98_C	0.1488095238095238	0.23809523809523808	0.4	0.16666666666666666	0.5866666666666667	0.18888888888888888	0.31746031746031744	0.1125	0.08779761904761904	0.13333333333333333	0.09523809523809523	0.13541666666666666	0.1488095238095238	0.14434523809523808	0.14027777777777778	0.09523809523809523	0.09523809523809523	0.09523809523809523	0.18730158730158727	0.11805555555555555	0.21666666666666667	0.21666666666666667	0.18888888888888888	0.20000000000000004	0.18888888888888888	0.19166666666666668	0.5555555555555556	0.5416666666666666	0.5773809523809524	0.6333333333333333	0.6222222222222222	0.6111111111111112	0.6666666666666666	0.6111111111111112	0.7333333333333334	0.6111111111111112	0.6	0.5305555555555556	0.8660714285714286	0.632936507936508	0.42777777777777776	0.3	0.3333333333333333	0.4833333333333333	0.6388888888888888	0.6388888888888888	0.638888888888889	0.6388888888888888	0.5972222222222222
P09012_RRM1_3CUL_B_407-478_12-83_0-98_D	0.16666666666666666	0.15476190476190477	0.35333333333333333	0.16666666666666666	0.5833333333333333	0.20000000000000004	0.21428571428571427	0.16666666666666666	0.08333333333333333	0.16666666666666666	0.1111111111111111	0.14821428571428572	0.1630952380952381	0.15714285714285714	0.15625	0.1111111111111111	0.1111111111111111	0.09523809523809523	0.20238095238095238	0.1388888888888889	0.24444444444444446	0.24444444444444446	0.20000000000000004	0.21666666666666667	0.20000000000000004	0.15416666666666667	0.6666666666666666	0.9	0.6761904761904761	0.7166666666666667	0.6566666666666666	0.7333333333333333	0.7333333333333333	0.7333333333333333	0.6	0.7333333333333333	0.7133333333333333	0.75	0.7619047619047619	0.7428571428571428	0.5361111111111111	0.38888888888888884	0.39333333333333337	0.5833333333333333	0.9166666666666667	0.9166666666666667	0.85	0.9166666666666667	0.8333333333333334
P09012_RRM1_3CUN_B_407-478_12-83_0-98_D	0.16666666666666666	0.15476190476190477	0.35333333333333333	0.16666666666666666	0.65	0.20000000000000004	0.21428571428571427	0.16666666666666666	0.08333333333333333	0.15	0.09523809523809523	0.13988095238095238	0.15476190476190477	0.1488095238095238	0.14375	0.09523809523809523	0.09523809523809523	0.09523809523809523	0.20238095238095238	0.1388888888888889	0.21666666666666667	0.21666666666666667	0.20000000000000004	0.21666666666666667	0.20000000000000004	0.20416666666666666	0.7333333333333333	0.8333333333333334	0.7428571428571428	0.65	0.7233333333333333	0.8	0.8	0.8	0.6666666666666667	0.8	0.6799999999999999	0.6833333333333333	0.8452380952380952	0.8095238095238095	0.48055555555555557	0.3611111111111111	0.36	0.5416666666666666	0.85	0.85	0.7833333333333333	0.85	0.9
P09012_RRM1_3HHN_B_12-83_12-83_0-98_C	0.16964285714285712	0.125	0.2857142857142857	0.14285714285714285	0.5533333333333333	0.16666666666666666	0.25277777777777777	0.10555555555555556	0.125	0.19166666666666665	0.1111111111111111	0.13680555555555557	0.14821428571428572	0.14375	0.14583333333333331	0.14444444444444446	0.14444444444444446	0.08333333333333333	0.24642857142857144	0.1125	0.27777777777777773	0.27777777777777773	0.16666666666666666	0.17777777777777778	0.16666666666666666	0.13571428571428573	0.6966666666666665	0.8833333333333332	0.6880952380952381	0.7333333333333333	0.7866666666666666	0.7633333333333333	0.7633333333333333	0.7633333333333333	0.5633333333333332	0.7633333333333333	0.6533333333333333	0.8	0.6934523809523809	0.7547619047619047	0.4611111111111111	0.3277777777777778	0.39999999999999997	0.5	0.8666666666666666	0.8666666666666666	0.9333333333333332	0.8666666666666666	0.7595238095238095
P09012_RRM1_3R1H_A_12-83_12-83_0-98_C	0.275297619047619	0.14583333333333331	0.39880952380952384	0.10714285714285714	0.7333333333333333	0.125	0.2587301587301587	0.11923076923076924	0.15476190476190477	0.1125	0.1111111111111111	0.13680555555555557	0.14821428571428572	0.14375	0.14583333333333331	0.14444444444444446	0.14444444444444446	0.08333333333333333	0.2767857142857143	0.13333333333333333	0.16666666666666666	0.16666666666666666	0.16666666666666666	0.13333333333333333	0.125	0.13571428571428573	0.6458333333333333	0.9375	0.6517857142857142	1.0	0.6833333333333332	0.7291666666666666	0.7291666666666666	0.7291666666666666	0.7291666666666666	0.7291666666666666	0.8166666666666667	0.775	0.7351190476190476	0.7351190476190476	0.7333333333333333	0.26666666666666666	0.5166666666666666	0.5416666666666666	1.0	1.0	1.0	1.0	0.7827380952380952
P09012_RRM1_3R1L_A_12-83_12-83_0-98_C	0.20357142857142857	0.125	0.2857142857142857	0.14285714285714285	0.5533333333333333	0.16666666666666666	0.25277777777777777	0.10555555555555556	0.10714285714285714	0.19166666666666665	0.1111111111111111	0.13680555555555557	0.14821428571428572	0.14375	0.14583333333333331	0.14444444444444446	0.14444444444444446	0.08333333333333333	0.24642857142857144	0.09	0.27777777777777773	0.27777777777777773	0.16666666666666666	0.17777777777777778	0.16666666666666666	0.13571428571428573	0.4966666666666666	0.6833333333333333	0.488095238095238	0.9333333333333332	0.5866666666666667	0.5633333333333332	0.5633333333333332	0.5633333333333332	0.5633333333333332	0.5633333333333332	0.5866666666666667	0.6	0.6934523809523809	0.5547619047619048	0.7533333333333333	0.3277777777777778	0.39999999999999997	0.5	0.7333333333333333	0.7333333333333333	0.7333333333333333	0.7333333333333333	0.5595238095238095
P09012_RRM1_3HHN_D_12-83_12-83_0-98_E	0.16203703703703703	0.11805555555555555	0.29500000000000004	0.125	0.6214285714285714	0.1619047619047619	0.18813131313131312	0.10555555555555556	0.125	0.19166666666666665	0.09523809523809523	0.12738095238095237	0.1388888888888889	0.13293650793650794	0.13125	0.12554112554112554	0.12554112554112554	0.07407407407407407	0.24166666666666664	0.10795454545454546	0.2341269841269841	0.2341269841269841	0.1619047619047619	0.17857142857142858	0.1619047619047619	0.19375	0.7847619047619048	0.838095238095238	0.8333333333333333	0.588095238095238	0.7842857142857143	0.8514285714285714	0.8514285714285714	0.8514285714285714	0.6514285714285715	0.8514285714285714	0.5514285714285714	0.7347619047619047	0.875	0.9	0.4146825396825397	0.3333333333333333	0.36095238095238097	0.45714285714285713	0.7214285714285713	0.7214285714285713	0.7880952380952381	0.7214285714285713	0.9047619047619048
P09012_RRM1_3IRW_P_12-83_12-83_0-98_R	0.28125	0.14583333333333331	0.42380952380952375	0.10714285714285714	0.7708333333333333	0.13333333333333333	0.2031746031746032	0.11923076923076924	0.1607142857142857	0.125	0.1111111111111111	0.14126984126984127	0.15416666666666667	0.14821428571428572	0.14930555555555555	0.14444444444444446	0.14444444444444446	0.08333333333333333	0.28869047619047616	0.13333333333333333	0.16666666666666666	0.16666666666666666	0.17777777777777778	0.14583333333333331	0.13333333333333333	0.14821428571428572	0.7083333333333333	1.0	0.7142857142857142	0.9375	0.6208333333333332	0.7916666666666666	0.7916666666666666	0.7916666666666666	0.7916666666666666	0.7916666666666666	0.7666666666666666	0.8125	0.7976190476190476	0.7976190476190476	0.7708333333333333	0.29166666666666663	0.5333333333333333	0.5583333333333333	0.9375	0.9375	0.9375	0.9375	0.8452380952380952
P09012_RRM1_3MUM_P_12-83_12-83_0-98_R	0.18333333333333332	0.13392857142857142	0.32	0.09523809523809523	0.55	0.20000000000000004	0.2619047619047619	0.17083333333333334	0.11666666666666665	0.16666666666666666	0.1111111111111111	0.14821428571428572	0.1630952380952381	0.15714285714285714	0.15625	0.14814814814814814	0.14814814814814814	0.09523809523809523	0.275	0.0875	0.24444444444444446	0.24444444444444446	0.20000000000000004	0.21666666666666667	0.20000000000000004	0.15416666666666667	0.5133333333333333	0.7	0.5095238095238095	0.65	0.5633333333333334	0.58	0.58	0.58	0.58	0.58	0.5133333333333333	0.5966666666666667	0.7202380952380952	0.5761904761904761	0.5916666666666667	0.3611111111111111	0.38	0.475	0.65	0.65	0.65	0.65	0.5809523809523809
P09012_RRM1_3MUR_P_12-83_12-83_0-98_R	0.19444444444444445	0.11805555555555555	0.29500000000000004	0.125	0.5547619047619048	0.1619047619047619	0.18813131313131312	0.10555555555555556	0.13690476190476192	0.20833333333333334	0.1111111111111111	0.13571428571428573	0.14722222222222223	0.14126984126984127	0.14375	0.1414141414141414	0.1414141414141414	0.07792207792207792	0.24166666666666664	0.10795454545454546	0.2619047619047619	0.2619047619047619	0.1619047619047619	0.17857142857142858	0.1619047619047619	0.14375	0.518095238095238	0.7047619047619047	0.5666666666666667	0.6547619047619048	0.5176190476190475	0.5847619047619047	0.6514285714285715	0.5847619047619047	0.6514285714285715	0.5847619047619047	0.518095238095238	0.6014285714285714	0.7916666666666666	0.6333333333333333	0.4702380952380952	0.3611111111111111	0.39428571428571424	0.4988095238095238	0.6547619047619048	0.6547619047619048	0.7214285714285714	0.6547619047619048	0.638095238095238
P09012_RRM1_3MUV_P_12-83_12-83_0-98_R	0.20357142857142857	0.125	0.2857142857142857	0.14285714285714285	0.5533333333333333	0.16666666666666666	0.25277777777777777	0.10555555555555556	0.13571428571428573	0.19166666666666665	0.1111111111111111	0.13680555555555557	0.14821428571428572	0.14375	0.14583333333333331	0.14444444444444446	0.14444444444444446	0.08333333333333333	0.24642857142857144	0.1125	0.27777777777777773	0.27777777777777773	0.16666666666666666	0.17777777777777778	0.16666666666666666	0.13571428571428573	0.4966666666666666	0.6833333333333333	0.488095238095238	0.7333333333333333	0.5866666666666667	0.5633333333333332	0.63	0.5633333333333332	0.63	0.5633333333333332	0.5866666666666667	0.6	0.6934523809523809	0.5547619047619048	0.4611111111111111	0.3277777777777778	0.39999999999999997	0.5	0.7333333333333333	0.7333333333333333	0.8	0.7333333333333333	0.5595238095238095
P09012_RRM1_3MXH_P_12-83_12-83_0-98_R	0.18333333333333332	0.13392857142857142	0.32	0.09523809523809523	0.55	0.20000000000000004	0.2619047619047619	0.17083333333333334	0.11666666666666665	0.16666666666666666	0.1111111111111111	0.14821428571428572	0.1630952380952381	0.15714285714285714	0.15625	0.14814814814814814	0.14814814814814814	0.09523809523809523	0.275	0.0875	0.24444444444444446	0.24444444444444446	0.20000000000000004	0.21666666666666667	0.20000000000000004	0.15416666666666667	0.5133333333333333	0.7	0.5095238095238095	0.65	0.5633333333333334	0.58	0.58	0.58	0.58	0.58	0.5133333333333333	0.5966666666666667	0.7202380952380952	0.5761904761904761	0.5916666666666667	0.3611111111111111	0.38	0.475	0.65	0.65	0.65	0.65	0.5809523809523809
P09012_RRM1_3UCU_P_12-83_12-83_0-98_R	0.17333333333333334	0.12142857142857143	0.3	0.16666666666666666	0.53	0.20000000000000004	0.20370370370370372	0.11805555555555555	0.13523809523809524	0.16666666666666666	0.1111111111111111	0.17946428571428572	0.1943452380952381	0.18839285714285714	0.1875	0.125	0.1369047619047619	0.1369047619047619	0.19238095238095237	0.10555555555555556	0.24444444444444446	0.24444444444444446	0.20000000000000004	0.21666666666666667	0.20000000000000004	0.15416666666666667	0.5533333333333333	0.6666666666666667	0.48952380952380947	0.6166666666666667	0.5004761904761905	0.62	0.6866666666666668	0.62	0.6866666666666668	0.62	0.48	0.6366666666666667	0.6952380952380952	0.5561904761904761	0.49166666666666664	0.3444444444444444	0.4133333333333333	0.5166666666666666	0.6166666666666667	0.6166666666666667	0.6833333333333333	0.6166666666666667	0.6
P09012_RRM1_3UCZ_P_12-83_12-83_0-98_R	0.19166666666666665	0.1625	0.32571428571428573	0.14285714285714285	0.55	0.17777777777777778	0.22962962962962963	0.1111111111111111	0.12380952380952381	0.19999999999999998	0.1111111111111111	0.14126984126984127	0.15416666666666667	0.14821428571428572	0.14930555555555555	0.14444444444444446	0.14444444444444446	0.08333333333333333	0.24095238095238095	0.09166666666666667	0.2638888888888889	0.2638888888888889	0.17777777777777778	0.19444444444444442	0.17777777777777778	0.14821428571428572	0.6266666666666666	0.6799999999999999	0.5580952380952381	0.63	0.5499999999999999	0.6933333333333334	0.76	0.6933333333333334	0.76	0.6933333333333334	0.4933333333333333	0.71	0.780952380952381	0.6247619047619047	0.4583333333333333	0.3333333333333333	0.43238095238095237	0.475	0.63	0.63	0.6966666666666667	0.63	0.5561904761904761
P09012_RRM1_3UD3_P_12-83_12-83_0-98_R	0.20833333333333331	0.125	0.3057142857142857	0.14285714285714285	0.5833333333333333	0.17777777777777778	0.19722222222222222	0.1111111111111111	0.13690476190476192	0.20833333333333334	0.1111111111111111	0.14126984126984127	0.15416666666666667	0.14821428571428572	0.14930555555555555	0.14444444444444446	0.14444444444444446	0.08333333333333333	0.25595238095238093	0.1125	0.27777777777777773	0.27777777777777773	0.17777777777777778	0.19444444444444442	0.17777777777777778	0.14821428571428572	0.5466666666666666	0.7333333333333333	0.5380952380952381	0.6833333333333333	0.5366666666666666	0.6133333333333333	0.6633333333333333	0.6133333333333333	0.6633333333333333	0.6133333333333333	0.5466666666666666	0.63	0.7559523809523809	0.6047619047619047	0.4861111111111111	0.3611111111111111	0.4133333333333334	0.5166666666666666	0.6833333333333333	0.6833333333333333	0.7333333333333333	0.6833333333333333	0.6095238095238095
P09012_RRM1_3UD4_P_12-83_12-83_0-98_R	0.19833333333333333	0.1875	0.3557142857142857	0.14285714285714285	0.5633333333333332	0.17777777777777778	0.2388888888888889	0.1111111111111111	0.1019047619047619	0.20370370370370372	0.1111111111111111	0.14126984126984127	0.15416666666666667	0.14821428571428572	0.14930555555555555	0.14444444444444446	0.14444444444444446	0.08333333333333333	0.24761904761904757	0.1	0.2698412698412698	0.2698412698412698	0.17777777777777778	0.19444444444444442	0.17777777777777778	0.14821428571428572	0.5866666666666667	0.7	0.588095238095238	0.65	0.5766666666666665	0.6533333333333333	0.6533333333333333	0.6533333333333333	0.6533333333333333	0.6533333333333333	0.5133333333333333	0.67	0.8184523809523809	0.6547619047619048	0.4694444444444444	0.3444444444444444	0.4038095238095238	0.4916666666666667	0.65	0.65	0.65	0.65	0.5761904761904761
P09012_RRM1_3IWN_C_807-878_12-83_0-98_A	0.28125	0.14583333333333331	0.42380952380952375	0.10714285714285714	0.7708333333333333	0.13333333333333333	0.2031746031746032	0.11923076923076924	0.1607142857142857	0.125	0.1111111111111111	0.14126984126984127	0.15416666666666667	0.14821428571428572	0.14930555555555555	0.14444444444444446	0.14444444444444446	0.08333333333333333	0.28869047619047616	0.13333333333333333	0.16666666666666666	0.16666666666666666	0.17777777777777778	0.14583333333333331	0.13333333333333333	0.14821428571428572	0.7083333333333333	1.0	0.7142857142857142	0.9375	0.6208333333333332	0.7916666666666666	0.7916666666666666	0.7916666666666666	0.7916666666666666	0.7916666666666666	0.7666666666666666	0.8125	0.7976190476190476	0.7976190476190476	0.7708333333333333	0.29166666666666663	0.5333333333333333	0.5583333333333333	0.9375	0.9375	0.9375	0.9375	0.8452380952380952
P09012_RRM1_3IWN_D_907-978_12-83_0-98_B	0.2916666666666667	0.2222222222222222	0.4698412698412698	0.1111111111111111	0.6944444444444443	0.2333333333333333	0.1772486772486772	0.1693121693121693	0.2333333333333333	0.13333333333333333	0.06666666666666667	0.05555555555555555	0.05555555555555555	0.047619047619047616	0.05555555555555555	0.05555555555555555	0.047619047619047616	0.047619047619047616	0.2896825396825397	0.19444444444444442	0.16666666666666666	0.16666666666666666	0.2333333333333333	0.25	0.2333333333333333	0.15	0.7222222222222222	0.8888888888888888	0.746031746031746	0.8055555555555555	0.49444444444444446	0.7222222222222222	0.7222222222222222	0.7222222222222222	0.7222222222222222	0.7222222222222222	0.6888888888888888	0.6388888888888888	0.746031746031746	0.746031746031746	0.5833333333333334	0.27777777777777773	0.4666666666666666	0.48888888888888893	0.8055555555555555	0.8055555555555555	0.8055555555555555	0.8055555555555555	0.8095238095238096
Q7LL14_RRM1_3JB9_k_6-77_6-77_0-92_P	0.17380952380952377	0.16458333333333333	0.43714285714285717	0.42857142857142855	0.5133333333333334	0.4444444444444444	0.15132275132275133	0.19583333333333333	0.16666666666666666	0.09523809523809523	0.08333333333333333	0.1	0.10714285714285714	0.10267857142857142	0.1	0.13333333333333333	0.13333333333333333	0.13333333333333333	0.23285714285714282	0.1375	0.2333333333333333	0.2333333333333333	0.17777777777777778	0.45555555555555555	0.4444444444444444	0.125	0.8638888888888889	0.513888888888889	0.8107142857142856	0.38666666666666666	0.3976190476190476	0.5305555555555556	0.5305555555555556	0.5305555555555556	0.36388888888888893	0.5305555555555556	0.3333333333333333	0.5055555555555555	0.4660714285714286	0.4773809523809524	0.3055555555555555	0.20000000000000004	0.3933333333333333	0.33333333333333337	0.43333333333333335	0.43333333333333335	0.48888888888888893	0.43333333333333335	0.4702380952380952
P09012_RRM1_3P49_B_12-83_12-83_0-98_A	0.13518518518518519	0.1125	0.2857142857142857	0.12222222222222223	0.5728571428571428	0.17777777777777778	0.2388888888888889	0.25	0.06369047619047619	0.18703703703703703	0.09523809523809523	0.13293650793650794	0.14583333333333331	0.13988095238095238	0.13680555555555557	0.12857142857142856	0.12857142857142856	0.08333333333333333	0.28095238095238095	0.07291666666666666	0.242063492063492	0.242063492063492	0.17777777777777778	0.19444444444444442	0.17777777777777778	0.19821428571428573	0.380952380952381	0.6428571428571429	0.46530612244897956	0.5261904761904762	0.7100000000000001	0.6761904761904762	0.5634920634920636	0.6761904761904762	0.6095238095238096	0.6761904761904762	0.4895238095238096	0.5595238095238095	0.8142857142857143	0.7180952380952381	0.47222222222222215	0.31666666666666665	0.32285714285714284	0.39642857142857146	0.6595238095238095	0.6595238095238095	0.49404761904761907	0.6595238095238095	0.7095238095238096
P09012_RRM1_3R1H_D_12-83_12-83_0-98_F	0.17361111111111108	0.125	0.3057142857142857	0.14285714285714285	0.65	0.17777777777777778	0.19722222222222222	0.16666666666666666	0.08333333333333333	0.15	0.09523809523809523	0.13293650793650794	0.14583333333333331	0.13988095238095238	0.13680555555555557	0.12857142857142856	0.12857142857142856	0.08333333333333333	0.2253968253968254	0.1125	0.19444444444444442	0.19444444444444442	0.17777777777777778	0.19444444444444442	0.17777777777777778	0.19821428571428573	0.8166666666666667	0.7999999999999999	0.738095238095238	0.6166666666666666	0.6833333333333333	0.8833333333333334	0.8833333333333334	0.8833333333333334	0.75	0.8833333333333334	0.6466666666666666	0.7666666666666666	0.8392857142857143	0.8047619047619048	0.4305555555555555	0.3333333333333333	0.4333333333333333	0.475	0.8166666666666667	0.8166666666666667	0.7499999999999999	0.8166666666666667	0.8095238095238095
P09012_RRM1_3R1L_D_12-83_12-83_0-98_F	0.1537037037037037	0.18055555555555555	0.34500000000000003	0.125	0.5347619047619048	0.1619047619047619	0.22979797979797978	0.10555555555555556	0.125	0.20370370370370372	0.1111111111111111	0.13571428571428573	0.14722222222222223	0.14126984126984127	0.14375	0.1414141414141414	0.1414141414141414	0.07792207792207792	0.2333333333333333	0.09545454545454546	0.25396825396825395	0.25396825396825395	0.1619047619047619	0.17857142857142858	0.1619047619047619	0.14375	0.758095238095238	0.8714285714285716	0.8166666666666667	0.6214285714285714	0.7576190476190476	0.8247619047619047	0.8247619047619047	0.8247619047619047	0.6247619047619047	0.8247619047619047	0.5514285714285714	0.8414285714285714	0.8541666666666666	0.8833333333333332	0.4535714285714285	0.3444444444444444	0.38476190476190475	0.4738095238095238	0.7547619047619047	0.7547619047619047	0.8214285714285715	0.7547619047619047	0.8047619047619048
P09012_RRM1_4C4W_A_12-83_12-83_0-98_D	0.16527777777777777	0.1875	0.3557142857142857	0.14285714285714285	0.63	0.17777777777777778	0.2388888888888889	0.1111111111111111	0.125	0.15	0.09523809523809523	0.13293650793650794	0.14583333333333331	0.13988095238095238	0.13680555555555557	0.12857142857142856	0.12857142857142856	0.08333333333333333	0.22095238095238093	0.1	0.19444444444444442	0.19444444444444442	0.17777777777777778	0.19444444444444442	0.17777777777777778	0.19821428571428573	0.9333333333333332	0.8333333333333333	0.8547619047619047	0.5833333333333333	0.7833333333333333	1.0	1.0	1.0	0.8	1.0	0.5466666666666666	0.8833333333333332	0.9017857142857143	0.9214285714285715	0.4138888888888888	0.31666666666666665	0.4133333333333333	0.44999999999999996	0.7166666666666666	0.7166666666666666	0.7833333333333333	0.7166666666666666	0.8428571428571429
P09012_RRM1_5FJ4_A_12-83_12-83_0-98_D	0.16203703703703703	0.2222222222222222	0.395	0.125	0.6214285714285714	0.1619047619047619	0.24170274170274167	0.16666666666666666	0.08333333333333333	0.15	0.09523809523809523	0.12738095238095237	0.1388888888888889	0.13293650793650794	0.13125	0.12554112554112554	0.12554112554112554	0.07407407407407407	0.21111111111111108	0.10795454545454546	0.17857142857142858	0.17857142857142858	0.1619047619047619	0.17857142857142858	0.1619047619047619	0.19375	0.7880952380952381	0.7714285714285714	0.8666666666666666	0.588095238095238	0.7176190476190476	0.8547619047619047	0.8547619047619047	0.8547619047619047	0.7214285714285714	0.8547619047619047	0.618095238095238	0.738095238095238	1.0	0.9333333333333333	0.4146825396825397	0.3333333333333333	0.36095238095238097	0.45714285714285713	0.7880952380952381	0.7880952380952381	0.7214285714285713	0.7880952380952381	0.8380952380952381
P09012_RRM1_4C4W_E_12-83_12-83_0-98_H	0.25925925925925924	0.1388888888888889	0.39499999999999996	0.23611111111111108	0.8547619047619047	0.273015873015873	0.19408369408369408	0.11785714285714285	0.125	0.15	0.09523809523809523	0.12738095238095237	0.1388888888888889	0.13293650793650794	0.13125	0.12554112554112554	0.12554112554112554	0.07407407407407407	0.21666666666666665	0.19128787878787878	0.17857142857142858	0.17857142857142858	0.1619047619047619	0.2896825396825397	0.273015873015873	0.19375	0.6224489795918368	0.6462585034013605	0.6666666666666666	0.6547619047619048	0.5316326530612244	0.6224489795918368	0.7653061224489797	0.6224489795918368	0.8714285714285716	0.6224489795918368	0.4414965986394558	0.5391156462585034	0.9166666666666666	0.6666666666666666	0.6091269841269841	0.3611111111111111	0.5742857142857143	0.4988095238095238	0.5629251700680272	0.5629251700680272	0.7534013605442177	0.5629251700680272	0.6938775510204083
P09012_RRM1_5FJ4_E_12-83_12-83_0-98_H	0.15806878306878305	0.2222222222222222	0.375	0.125	0.5247619047619048	0.15079365079365079	0.23376623376623376	0.16666666666666666	0.08854166666666666	0.15	0.1111111111111111	0.13125	0.14126984126984127	0.13680555555555557	0.14027777777777778	0.1414141414141414	0.1414141414141414	0.07792207792207792	0.24444444444444446	0.10795454545454546	0.20634920634920637	0.20634920634920637	0.15079365079365079	0.1619047619047619	0.15079365079365079	0.13125	0.6714285714285714	0.7880952380952381	0.7499999999999999	0.6247619047619047	0.6209523809523809	0.738095238095238	0.738095238095238	0.738095238095238	0.6047619047619047	0.738095238095238	0.6914285714285714	0.8547619047619047	0.8541666666666666	0.8166666666666667	0.5119047619047619	0.3277777777777778	0.38095238095238093	0.48214285714285715	0.8247619047619047	0.8247619047619047	0.758095238095238	0.8247619047619047	0.7214285714285713
P08621_RRM1_4PKD_B_170-240_105-175_89-190_V	0.17619047619047615	0.1277777777777778	0.26706349206349206	0.09444444444444444	0.20857142857142855	0.13888888888888887	0.167989417989418	0.19642857142857142	0.12698412698412698	0.15	0.08333333333333333	0.15000000000000002	0.175	0.15000000000000002	0.14583333333333331	0.14814814814814814	0.17037037037037037	0.17037037037037037	0.31527777777777777	0.12797619047619047	0.19444444444444442	0.19444444444444442	0.1111111111111111	0.13888888888888887	0.13888888888888887	0.1625	0.25	0.19444444444444442	0.19365079365079366	0.19047619047619047	0.23214285714285712	0.16666666666666666	0.16666666666666666	0.16666666666666666	0.16666666666666666	0.16666666666666666	0.2638888888888889	0.19444444444444442	0.2488095238095238	0.16587301587301587	0.24722222222222223	0.3333333333333333	0.2419047619047619	0.25833333333333336	0.19047619047619047	0.19047619047619047	0.19047619047619047	0.19047619047619047	0.19444444444444442
Q06AA4_RRM1_4PKD_B_12-83_12-83_0-98_V	0.22083333333333333	0.14583333333333331	0.4057142857142857	0.25396825396825395	0.6833333333333333	0.2888888888888889	0.2031746031746032	0.16666666666666666	0.08333333333333333	0.16666666666666666	0.1111111111111111	0.14126984126984127	0.15416666666666667	0.14821428571428572	0.14930555555555555	0.14444444444444446	0.14444444444444446	0.08333333333333333	0.23095238095238094	0.19583333333333333	0.2222222222222222	0.2222222222222222	0.17777777777777778	0.3055555555555555	0.2888888888888889	0.14821428571428572	0.6388888888888888	0.7777777777777778	0.6428571428571428	0.75	0.5249999999999999	0.6388888888888888	0.6388888888888888	0.6388888888888888	0.6333333333333333	0.6388888888888888	0.6222222222222221	0.6527777777777778	0.7976190476190476	0.6428571428571428	0.5694444444444444	0.38888888888888884	0.49333333333333335	0.5583333333333333	0.7916666666666666	0.7916666666666666	0.7361111111111112	0.7916666666666666	0.6746031746031745
P09012_RRM1_4W92_B_12-83_12-83_0-98_C	0.20833333333333331	0.16666666666666666	0.42380952380952375	0.08333333333333333	0.7	0.1607142857142857	0.26785714285714285	0.12272727272727274	0.16458333333333333	0.10416666666666666	0.047619047619047616	0.0992063492063492	0.11458333333333333	0.1111111111111111	0.09642857142857142	0.09523809523809523	0.1111111111111111	0.1111111111111111	0.25	0.1111111111111111	0.20833333333333331	0.20833333333333331	0.21428571428571427	0.16666666666666666	0.1607142857142857	0.21666666666666667	0.6916666666666667	0.65	0.7095238095238096	0.7	0.7166666666666667	0.6083333333333333	0.6083333333333333	0.6083333333333333	0.6083333333333333	0.6083333333333333	0.6041666666666666	0.5	0.6261904761904762	0.6261904761904762	0.625	0.25	0.31726190476190474	0.4005952380952381	0.7	0.7	0.7	0.7	0.7333333333333333
P09012_RRM1_5DDO_C_12-83_12-83_0-98_B	0.2951388888888889	0.14583333333333331	0.3571428571428571	0.10714285714285714	0.7261904761904762	0.1111111111111111	0.22169312169312164	0.14646464646464646	0.1746031746031746	0.09375	0.1111111111111111	0.15555555555555556	0.16805555555555557	0.1625	0.163510101010101	0.14444444444444446	0.14444444444444446	0.1111111111111111	0.28869047619047616	0.13333333333333333	0.16666666666666666	0.16666666666666666	0.14814814814814814	0.11458333333333333	0.1111111111111111	0.11696428571428572	0.5654761904761905	0.8571428571428572	0.5714285714285714	0.8928571428571428	0.5761904761904761	0.6488095238095237	0.6488095238095237	0.6488095238095237	0.6488095238095237	0.6488095238095237	0.8095238095238095	0.7678571428571428	0.6547619047619047	0.6547619047619047	0.7261904761904762	0.2738095238095238	0.4888888888888888	0.5138888888888888	0.8928571428571428	0.8928571428571428	0.8928571428571428	0.8928571428571428	0.7023809523809523
P09012_RRM1_5DDP_C_11-82_12-83_0-98_B	0.24791666666666667	0.1125	0.3571428571428571	0.10714285714285714	0.7041666666666666	0.13333333333333333	0.19259259259259257	0.1111111111111111	0.12738095238095237	0.1527777777777778	0.1111111111111111	0.14126984126984127	0.15416666666666667	0.14821428571428572	0.14930555555555555	0.14444444444444446	0.14444444444444446	0.08333333333333333	0.3095238095238095	0.1	0.20238095238095238	0.20238095238095238	0.17777777777777778	0.14583333333333331	0.13333333333333333	0.14821428571428572	0.7333333333333333	0.875	0.6476190476190475	0.8125	0.6458333333333333	0.8166666666666667	0.8166666666666667	0.8166666666666667	0.8166666666666667	0.8166666666666667	0.6416666666666666	0.8375	0.7309523809523809	0.7309523809523809	0.7041666666666666	0.2583333333333333	0.5583333333333333	0.4916666666666667	0.8125	0.8125	0.8125	0.8125	0.7202380952380952
P09012_RRM1_5DDQ_C_11-82_12-83_0-98_B	0.2111111111111111	0.1388888888888889	0.3283333333333333	0.125	0.588095238095238	0.1619047619047619	0.19408369408369408	0.11785714285714285	0.15357142857142855	0.16666666666666666	0.1111111111111111	0.13571428571428573	0.14722222222222223	0.14126984126984127	0.14375	0.1414141414141414	0.1414141414141414	0.07792207792207792	0.21666666666666665	0.12878787878787878	0.20634920634920637	0.20634920634920637	0.1619047619047619	0.17857142857142858	0.1619047619047619	0.14375	0.5380952380952381	0.7714285714285715	0.5999999999999999	0.7214285714285714	0.4776190476190476	0.6047619047619047	0.6714285714285715	0.6047619047619047	0.6714285714285715	0.6047619047619047	0.5847619047619047	0.6214285714285714	0.8333333333333333	0.6666666666666666	0.49801587301587297	0.38888888888888884	0.4076190476190476	0.5404761904761904	0.7214285714285714	0.7214285714285714	0.7880952380952382	0.7214285714285714	0.7047619047619047
P09012_RRM1_5DDR_C_11-82_12-83_0-98_B	0.17361111111111108	0.125	0.3057142857142857	0.14285714285714285	0.5833333333333333	0.17777777777777778	0.19722222222222222	0.1111111111111111	0.125	0.16666666666666666	0.1111111111111111	0.14126984126984127	0.15416666666666667	0.14821428571428572	0.14930555555555555	0.14444444444444446	0.14444444444444446	0.08333333333333333	0.2253968253968254	0.1125	0.2222222222222222	0.2222222222222222	0.17777777777777778	0.19444444444444442	0.17777777777777778	0.14821428571428572	0.8166666666666667	0.9333333333333332	0.738095238095238	0.6833333333333333	0.6833333333333333	0.8833333333333332	0.8833333333333332	0.8833333333333332	0.6833333333333333	0.8833333333333332	0.6133333333333333	0.9	0.7559523809523809	0.8047619047619048	0.4861111111111111	0.3611111111111111	0.4666666666666667	0.5166666666666666	0.8166666666666667	0.8166666666666667	0.8833333333333332	0.8166666666666667	0.8095238095238095
P09012_RRM1_5DDO_G_12-83_12-83_0-98_A	0.14047619047619045	0.12142857142857143	0.27999999999999997	0.09523809523809523	0.5	0.18888888888888888	0.24206349206349206	0.16666666666666666	0.0875	0.15	0.1111111111111111	0.14375	0.15714285714285714	0.15267857142857144	0.1527777777777778	0.14814814814814814	0.14814814814814814	0.09523809523809523	0.29999999999999993	0.07500000000000001	0.24444444444444446	0.24444444444444446	0.18888888888888888	0.20000000000000004	0.18888888888888888	0.14166666666666666	0.6366666666666666	0.75	0.5728571428571427	0.5866666666666667	0.6466666666666666	0.7033333333333334	0.7033333333333334	0.7033333333333334	0.5700000000000001	0.7033333333333334	0.6533333333333333	0.8200000000000001	0.6327380952380952	0.6395238095238095	0.5916666666666667	0.3111111111111111	0.4	0.43333333333333335	0.7866666666666667	0.7866666666666667	0.72	0.7866666666666667	0.6309523809523809
P09012_RRM1_5DDP_D_11-82_12-83_0-98_A	0.17592592592592593	0.1388888888888889	0.3283333333333333	0.125	0.588095238095238	0.1619047619047619	0.19408369408369408	0.11785714285714285	0.125	0.16666666666666666	0.1111111111111111	0.13571428571428573	0.14722222222222223	0.14126984126984127	0.14375	0.1414141414141414	0.1414141414141414	0.07792207792207792	0.21666666666666665	0.12878787878787878	0.20634920634920637	0.20634920634920637	0.1619047619047619	0.17857142857142858	0.1619047619047619	0.14375	0.738095238095238	0.9714285714285715	0.7999999999999999	0.7214285714285714	0.6776190476190476	0.8047619047619048	0.8047619047619048	0.8047619047619048	0.6047619047619047	0.8047619047619048	0.6514285714285715	0.8214285714285715	0.8333333333333333	0.8666666666666666	0.49801587301587297	0.38888888888888884	0.4076190476190476	0.5404761904761904	0.8547619047619047	0.8547619047619047	0.9214285714285715	0.8547619047619047	0.9047619047619048
P09012_RRM1_5DDQ_D_11-82_12-83_0-98_A	0.17592592592592593	0.1388888888888889	0.3283333333333333	0.125	0.588095238095238	0.1619047619047619	0.19408369408369408	0.11785714285714285	0.125	0.16666666666666666	0.1111111111111111	0.13571428571428573	0.14722222222222223	0.14126984126984127	0.14375	0.1414141414141414	0.1414141414141414	0.07792207792207792	0.21666666666666665	0.12878787878787878	0.20634920634920637	0.20634920634920637	0.1619047619047619	0.17857142857142858	0.1619047619047619	0.14375	0.738095238095238	0.9714285714285715	0.7999999999999999	0.7214285714285714	0.6776190476190476	0.8047619047619048	0.8047619047619048	0.8047619047619048	0.6047619047619047	0.8047619047619048	0.6514285714285715	0.8214285714285715	0.8333333333333333	0.8666666666666666	0.49801587301587297	0.38888888888888884	0.4076190476190476	0.5404761904761904	0.8547619047619047	0.8547619047619047	0.9214285714285715	0.8547619047619047	0.9047619047619048
P09012_RRM1_5DDR_D_11-82_12-83_0-98_A	0.17361111111111108	0.125	0.3057142857142857	0.14285714285714285	0.5833333333333333	0.17777777777777778	0.19722222222222222	0.1111111111111111	0.125	0.16666666666666666	0.1111111111111111	0.14126984126984127	0.15416666666666667	0.14821428571428572	0.14930555555555555	0.14444444444444446	0.14444444444444446	0.08333333333333333	0.2253968253968254	0.1125	0.2222222222222222	0.2222222222222222	0.17777777777777778	0.19444444444444442	0.17777777777777778	0.14821428571428572	0.8166666666666667	0.9333333333333332	0.738095238095238	0.6833333333333333	0.6833333333333333	0.8833333333333332	0.8833333333333332	0.8833333333333332	0.6833333333333333	0.8833333333333332	0.6133333333333333	0.9	0.7559523809523809	0.8047619047619048	0.4861111111111111	0.3611111111111111	0.4666666666666667	0.5166666666666666	0.8166666666666667	0.8166666666666667	0.8833333333333332	0.8166666666666667	0.8095238095238095
Q93062_RRM1_5DET_A_26-89_26-89_11-104_P	0.3988095238095238	0.13095238095238096	0.38888888888888884	0.1111111111111111	0.3428571428571428	0.06666666666666667	0.14907407407407405	0.24621212121212122	0.20833333333333334	0.08333333333333333	0.06060606060606061	0.10833333333333334	0.12169312169312169	0.11428571428571428	0.10227272727272728	0.06944444444444443	0.07539682539682539	0.10822510822510822	0.1996151996151996	0.16666666666666666	0.07407407407407407	0.07407407407407407	0.09523809523809523	0.08333333333333333	0.06666666666666667	0.20833333333333334	0.31322751322751324	0.4021164021164021	0.3287037037037037	0.3984126984126984	0.25555555555555554	0.31322751322751324	0.31322751322751324	0.31322751322751324	0.31322751322751324	0.31322751322751324	0.4391534391534391	0.3502645502645502	0.3287037037037037	0.3287037037037037	0.35185185185185186	0.16666666666666666	0.2962962962962963	0.37407407407407406	0.3984126984126984	0.3984126984126984	0.3984126984126984	0.3984126984126984	0.4021164021164021
Q93062_RRM1_5DET_B_26-89_26-89_11-104_Q	0.27777777777777773	0.2222222222222222	0.35000000000000003	0.16666666666666666	0.34047619047619043	0.14814814814814814	0.2253968253968254	0.13888888888888887	0.1414141414141414	0.07407407407407407	0.13888888888888887	0.20346320346320346	0.1619047619047619	0.15584415584415584	0.1984126984126984	0.16849816849816848	0.12087912087912088	0.15079365079365079	0.20454545454545456	0.23611111111111108	0.12222222222222223	0.12222222222222223	0.19999999999999998	0.14814814814814814	0.14814814814814814	0.17777777777777778	0.2904761904761905	0.3349206349206349	0.2833333333333333	0.3318903318903319	0.25252525252525254	0.2904761904761905	0.2904761904761905	0.2904761904761905	0.2904761904761905	0.2904761904761905	0.3318903318903319	0.28744588744588745	0.2833333333333333	0.2833333333333333	0.28030303030303033	0.1851851851851852	0.25887445887445887	0.22474747474747472	0.3318903318903319	0.3318903318903319	0.3318903318903319	0.3318903318903319	0.3349206349206349
P08579_RRM1_5MQF_X_12-83_9-80_0-95_2	0.1840277777777778	0.10416666666666666	0.3020833333333333	0.10416666666666666	0.3392857142857143	0.16666666666666666	0.13095238095238096	0.16856060606060605	0.15	0.10833333333333334	0.16666666666666666	0.09642857142857142	0.1111111111111111	0.10833333333333334	0.09415584415584416	0.1111111111111111	0.1111111111111111	0.1111111111111111	0.18253968253968253	0.125	0.08333333333333333	0.08333333333333333	0.08333333333333333	0.16666666666666666	0.16666666666666666	0.24444444444444444	0.4452380952380952	0.34523809523809523	0.456845238095238	0.38095238095238093	0.2738095238095238	0.2785714285714286	0.2785714285714286	0.2785714285714286	0.2785714285714286	0.2785714285714286	0.33630952380952384	0.2696428571428572	0.2901785714285714	0.2901785714285714	0.2708333333333333	0.125	0.19444444444444442	0.25277777777777777	0.38095238095238093	0.38095238095238093	0.38095238095238093	0.38095238095238093	0.34523809523809523
Q99181_RRM1_5ZWO_4_11-82_11-82_0-110_G	0.19576719576719573	0.11428571428571428	0.37142857142857144	0.1037037037037037	0.21666666666666667	0.12222222222222223	0.23611111111111108	0.26666666666666666	0.21428571428571427	0.09523809523809523	0.05555555555555555	0.08333333333333333	0.08333333333333333	0.08333333333333333	0.0787037037037037	0.07407407407407407	0.08333333333333333	0.08333333333333333	0.18888888888888888	0.15	0.15873015873015872	0.15873015873015872	0.21428571428571427	0.13333333333333333	0.12222222222222223	0.25	0.20634920634920637	0.2619047619047619	0.22857142857142856	0.25	0.25	0.20634920634920637	0.20634920634920637	0.20634920634920637	0.20634920634920637	0.20634920634920637	0.25	0.19444444444444442	0.22857142857142856	0.22857142857142856	0.21666666666666667	0.16666666666666666	0.19166666666666665	0.21666666666666667	0.25	0.25	0.25	0.25	0.2619047619047619
P43332_RRM1_6F4G_B_9-80_9-80_0-95_C	0.19140211640211638	0.3055555555555555	0.575	0.4583333333333333	0.7380952380952381	0.48412698412698413	0.23376623376623376	0.18333333333333335	0.125	0.13333333333333333	0.09523809523809523	0.12291666666666666	0.13293650793650794	0.1284722222222222	0.12777777777777777	0.13333333333333333	0.13333333333333333	0.13333333333333333	0.2515873015873016	0.17045454545454547	0.17857142857142858	0.17857142857142858	0.15079365079365079	0.49523809523809526	0.48412698412698413	0.18125000000000002	0.8605442176870748	0.5629251700680272	0.9166666666666666	0.5580952380952381	0.5387755102040817	0.6224489795918368	0.6224489795918368	0.6224489795918368	0.6714285714285715	0.6224489795918368	0.3843537414965986	0.5534013605442177	0.9375	0.6785714285714286	0.4452380952380952	0.3	0.41428571428571426	0.44047619047619047	0.49387755102040815	0.49387755102040815	0.5414965986394558	0.49387755102040815	0.6105442176870748
P43332_RRM1_6F4G_E_9-80_9-80_0-95_F	0.19140211640211638	0.3055555555555555	0.575	0.4583333333333333	0.7380952380952381	0.48412698412698413	0.23376623376623376	0.18333333333333335	0.125	0.13333333333333333	0.09523809523809523	0.12291666666666666	0.13293650793650794	0.1284722222222222	0.12777777777777777	0.13333333333333333	0.13333333333333333	0.13333333333333333	0.2515873015873016	0.17045454545454547	0.17857142857142858	0.17857142857142858	0.15079365079365079	0.49523809523809526	0.48412698412698413	0.18125000000000002	0.8605442176870748	0.5629251700680272	0.9166666666666666	0.5580952380952381	0.5387755102040817	0.6224489795918368	0.6224489795918368	0.6224489795918368	0.6714285714285715	0.6224489795918368	0.3843537414965986	0.5534013605442177	0.9375	0.6785714285714286	0.4452380952380952	0.3	0.41428571428571426	0.44047619047619047	0.49387755102040815	0.49387755102040815	0.5414965986394558	0.49387755102040815	0.6105442176870748
P43332_RRM1_6F4H_A_9-80_9-80_0-95_B	0.1597222222222222	0.1625	0.32571428571428573	0.14285714285714285	0.6166666666666667	0.17777777777777778	0.22962962962962963	0.1111111111111111	0.07738095238095238	0.18333333333333335	0.09523809523809523	0.13293650793650794	0.14583333333333331	0.13988095238095238	0.13680555555555557	0.12857142857142856	0.12857142857142856	0.08333333333333333	0.24095238095238095	0.09166666666666667	0.23611111111111108	0.23611111111111108	0.17777777777777778	0.19444444444444442	0.17777777777777778	0.19821428571428573	0.6333333333333334	0.5666666666666667	0.5761904761904763	0.5633333333333332	0.5694444444444444	0.6888888888888888	0.7444444444444444	0.6888888888888888	0.8266666666666665	0.6888888888888888	0.5499999999999999	0.5916666666666667	0.8642857142857143	0.6317460317460318	0.40277777777777773	0.3055555555555555	0.39904761904761904	0.4333333333333333	0.5805555555555555	0.5805555555555555	0.5805555555555556	0.5805555555555555	0.5746031746031747
P43332_RRM1_6F4H_C_9-80_9-80_0-95_D	0.16527777777777777	0.1875	0.3557142857142857	0.14285714285714285	0.5633333333333332	0.17777777777777778	0.2388888888888889	0.14065934065934066	0.09077380952380952	0.17857142857142858	0.13333333333333333	0.14126984126984127	0.15416666666666667	0.14821428571428572	0.14930555555555555	0.14444444444444446	0.14444444444444446	0.09523809523809523	0.22095238095238093	0.1	0.2222222222222222	0.2222222222222222	0.17777777777777778	0.19444444444444442	0.17777777777777778	0.14821428571428572	0.6944444444444443	0.638888888888889	0.628968253968254	0.65	0.4861111111111111	0.6666666666666666	0.6666666666666666	0.6666666666666666	0.7333333333333333	0.6666666666666666	0.5944444444444444	0.6805555555555555	0.8184523809523809	0.6011904761904762	0.4694444444444444	0.3444444444444444	0.44666666666666666	0.4916666666666667	0.6527777777777778	0.6527777777777778	0.5972222222222222	0.6527777777777778	0.5357142857142857
P43332_RRM1_6F4H_E_9-80_9-80_0-95_F	0.23055555555555557	0.18055555555555555	0.43125	0.09375	0.7517857142857143	0.12142857142857143	0.22979797979797978	0.10555555555555556	0.12291666666666666	0.14027777777777778	0.09523809523809523	0.12738095238095237	0.1388888888888889	0.13293650793650794	0.13125	0.12554112554112554	0.12554112554112554	0.07407407407407407	0.29166666666666663	0.09545454545454546	0.16964285714285715	0.16964285714285715	0.1619047619047619	0.13392857142857142	0.12142857142857143	0.19375	0.780952380952381	0.7559523809523809	0.8541666666666666	0.6934523809523809	0.7803571428571427	0.8642857142857143	0.8642857142857143	0.8642857142857143	0.8642857142857143	0.8642857142857143	0.5642857142857143	0.718452380952381	0.9375	0.9375	0.5970238095238095	0.2375	0.4392857142857143	0.43214285714285716	0.6934523809523809	0.6934523809523809	0.6934523809523809	0.6934523809523809	0.8392857142857143
Q00916_RRM1_6G90_B_109-176_109-176_94-191_1	0.17777777777777778	0.25	0.26666666666666666	0.08333333333333333	0.2333333333333333	0.08333333333333333	0.17989417989417988	0.27777777777777773	0.13333333333333333	0.15277777777777776	0.05555555555555555	0.05555555555555555	0.06666666666666667	0.05555555555555555	0.047619047619047616	0.0	0.0	0.0	0.3138888888888889	0.13888888888888887	0.13095238095238096	0.13095238095238096	0.15	0.08333333333333333	0.08333333333333333	0.1111111111111111	0.3444444444444444	0.3055555555555555	0.35555555555555557	0.25	0.27777777777777773	0.27777777777777773	0.27777777777777773	0.27777777777777773	0.27777777777777773	0.27777777777777773	0.15	0.2222222222222222	0.2888888888888889	0.2888888888888889	0.2333333333333333	0.4444444444444444	0.21428571428571427	0.2333333333333333	0.25	0.25	0.25	0.25	0.3055555555555555
P08579_RRM1_6ICZ_p_9-80_9-80_0-95_H	0.125	0.10416666666666666	0.2333333333333333	0.13888888888888887	0.2657142857142857	0.16666666666666666	0.13095238095238096	0.16856060606060605	0.12	0.06666666666666667	0.16666666666666666	0.10714285714285714	0.125	0.11904761904761904	0.10267857142857142	0.1111111111111111	0.1111111111111111	0.1111111111111111	0.16825396825396827	0.125	0.08333333333333333	0.08333333333333333	0.08333333333333333	0.16666666666666666	0.16666666666666666	0.21666666666666667	0.46571428571428575	0.38571428571428573	0.475	0.36904761904761907	0.35	0.3323809523809524	0.3323809523809524	0.3323809523809524	0.26571428571428574	0.3323809523809524	0.29904761904761906	0.31238095238095237	0.34375	0.3416666666666667	0.20555555555555557	0.15	0.16666666666666666	0.26666666666666666	0.41904761904761906	0.41904761904761906	0.4357142857142858	0.41904761904761906	0.38571428571428573
P08579_RRM1_6ID0_p_9-80_9-80_0-95_H	0.09444444444444444	0.12142857142857143	0.14666666666666667	0.14444444444444446	0.18793650793650793	0.15277777777777776	0.18097643097643099	0.25	0.07407407407407407	0.19444444444444442	0.15	0.15328282828282827	0.14444444444444443	0.13989898989898988	0.14772727272727273	0.1606060606060606	0.14444444444444446	0.16363636363636366	0.11873015873015871	0.2954545454545454	0.10833333333333334	0.10833333333333334	0.12037037037037036	0.15277777777777776	0.15277777777777776	0.2450396825396825	0.2624338624338624	0.19067460317460316	0.26100288600288596	0.1907142857142857	0.21587301587301586	0.20687830687830688	0.20687830687830688	0.20687830687830688	0.15132275132275133	0.20687830687830688	0.18472222222222223	0.20092592592592592	0.22483766233766234	0.20544733044733043	0.11574074074074074	0.1369047619047619	0.185	0.14930555555555555	0.2700396825396825	0.2700396825396825	0.21448412698412697	0.2700396825396825	0.19067460317460316
P08579_RRM1_6ID1_p_9-80_9-80_0-95_H	0.125	0.11904761904761904	0.18928571428571428	0.14444444444444446	0.18571428571428572	0.15277777777777776	0.2111111111111111	0.25	0.07936507936507936	0.21944444444444444	0.15	0.10953282828282829	0.12094155844155843	0.11399711399711399	0.10397727272727272	0.12289562289562289	0.0925925925925926	0.10822510822510822	0.13235653235653236	0.32499999999999996	0.13333333333333333	0.13333333333333333	0.08333333333333333	0.15277777777777776	0.15277777777777776	0.23253968253968255	0.2628968253968254	0.19246031746031744	0.26719576719576715	0.19285714285714287	0.2063492063492063	0.20734126984126985	0.20734126984126985	0.20734126984126985	0.15178571428571427	0.20734126984126985	0.1865079365079365	0.20138888888888887	0.23412698412698413	0.21164021164021163	0.10714285714285714	0.1369047619047619	0.17357142857142857	0.19027777777777777	0.2718253968253968	0.2718253968253968	0.21626984126984128	0.2718253968253968	0.19246031746031744
P19339_RRM1_1B7F_A_127-197_127-197_112-213_P	0.15476190476190477	0.13214285714285715	0.21547619047619046	0.08928571428571429	0.21071428571428572	0.16666666666666666	0.17857142857142858	0.16666666666666666	0.14484126984126985	0.16125541125541124	0.11428571428571428	0.1	0.11309523809523808	0.10416666666666666	0.1	0.13333333333333333	0.13333333333333333	0.13333333333333333	0.3485449735449735	0.1369047619047619	0.13888888888888887	0.13888888888888887	0.16666666666666666	0.19444444444444442	0.16666666666666666	0.19642857142857142	0.21746031746031744	0.18253968253968253	0.1726190476190476	0.17956349206349206	0.14305555555555557	0.13809523809523808	0.13809523809523808	0.13809523809523808	0.13809523809523808	0.13809523809523808	0.17956349206349206	0.1619047619047619	0.2232142857142857	0.1488095238095238	0.22142857142857142	0.24206349206349206	0.289047619047619	0.30892857142857144	0.17956349206349206	0.17956349206349206	0.17956349206349206	0.17956349206349206	0.18253968253968253
P19339_RRM2_1B7F_A_213-281_213-281_197-296_P	0.2222222222222222	0.27777777777777773	0.47222222222222215	0.2222222222222222	0.375	0.18095238095238098	0.15277777777777776	0.18333333333333335	0.1111111111111111	0.1111111111111111	0.1111111111111111	0.16666666666666666	0.1369047619047619	0.125	0.1574074074074074	0.11666666666666665	0.075	0.075	0.25	0.4583333333333333	0.20000000000000004	0.20000000000000004	0.18095238095238098	0.18888888888888888	0.18095238095238098	0.2222222222222222	0.39166666666666666	0.4361111111111111	0.39444444444444443	0.40277777777777773	0.3888888888888889	0.39166666666666666	0.39166666666666666	0.39166666666666666	0.39166666666666666	0.39166666666666666	0.33134920634920634	0.35833333333333334	0.39444444444444443	0.39444444444444443	0.4166666666666667	0.2222222222222222	0.20634920634920637	0.2261904761904762	0.40277777777777773	0.40277777777777773	0.40277777777777773	0.40277777777777773	0.4361111111111111
P19339_RRM2_4QQB_A_213-281_213-281_197-296_P	0.16666666666666666	0.49999999999999994	0.5952380952380952	0.5	0.2518518518518518	0.3888888888888889	0.1263227513227513	0.19444444444444442	0.15277777777777776	0.10317460317460318	0.11666666666666665	0.037037037037037035	0.041666666666666664	0.037037037037037035	0.037037037037037035	0.037037037037037035	0.0	0.03333333333333333	0.19444444444444442	0.5833333333333334	0.16666666666666666	0.16666666666666666	0.1111111111111111	0.3888888888888889	0.3888888888888889	0.13888888888888887	0.5407407407407407	0.1574074074074074	0.5666666666666667	0.1574074074074074	0.15277777777777776	0.2074074074074074	0.2074074074074074	0.2074074074074074	0.2074074074074074	0.2074074074074074	0.1574074074074074	0.2074074074074074	0.2333333333333333	0.2333333333333333	0.21944444444444444	0.1111111111111111	0.20039682539682538	0.11428571428571428	0.1574074074074074	0.1574074074074074	0.1574074074074074	0.1574074074074074	0.1574074074074074
P19339_RRM1_1B7F_B_127-197_127-197_112-213_Q	0.1755952380952381	0.19821428571428573	0.24523809523809523	0.125	0.32571428571428573	0.2698412698412698	0.27976190476190477	0.16666666666666666	0.1865079365079365	0.16666666666666666	0.11428571428571428	0.13988095238095238	0.15476190476190474	0.14583333333333331	0.14126984126984127	0.15873015873015872	0.15873015873015872	0.15873015873015872	0.21825396825396823	0.11011904761904762	0.27777777777777773	0.27777777777777773	0.3055555555555555	0.2698412698412698	0.2698412698412698	0.13392857142857142	0.22936507936507936	0.2916666666666667	0.2341269841269841	0.28373015873015867	0.2615079365079365	0.23888888888888885	0.23888888888888885	0.23888888888888885	0.23888888888888885	0.23888888888888885	0.27539682539682536	0.27499999999999997	0.36547619047619045	0.24365079365079365	0.35714285714285715	0.27777777777777773	0.3857142857142857	0.4464285714285714	0.28373015873015867	0.28373015873015867	0.28373015873015867	0.28373015873015867	0.28333333333333327
P19339_RRM2_1B7F_B_213-281_213-281_197-296_Q	0.17698412698412697	0.25	0.7125	0.4	0.3333333333333333	0.33571428571428574	0.11574074074074074	0.18958333333333333	0.15000000000000002	0.11904761904761904	0.12037037037037036	0.13392857142857142	0.10714285714285714	0.09821428571428571	0.12698412698412698	0.12857142857142856	0.08095238095238096	0.08095238095238096	0.2589285714285714	0.41964285714285715	0.16666666666666666	0.16666666666666666	0.12222222222222223	0.3416666666666667	0.33571428571428574	0.175	0.5125	0.29583333333333334	0.5180555555555555	0.2708333333333333	0.24999999999999997	0.2625	0.2625	0.2625	0.2625	0.2625	0.21726190476190477	0.2375	0.26805555555555555	0.26805555555555555	0.35416666666666663	0.16666666666666666	0.20833333333333331	0.16666666666666666	0.2708333333333333	0.2708333333333333	0.2708333333333333	0.2708333333333333	0.29583333333333334
Q60900_RRM1_1FNX_H_41-111_41-111_26-127_R	0.11078042328042327	0.13333333333333333	0.1369047619047619	0.17777777777777778	0.11936507936507937	0.2638888888888889	0.1369047619047619	0.17738095238095236	0.12103174603174603	0.16666666666666666	0.09722222222222221	0.1294642857142857	0.10416666666666666	0.09821428571428571	0.125	0.16666666666666666	0.125	0.125	0.2099206349206349	0.10714285714285714	0.19444444444444442	0.19444444444444442	0.15277777777777776	0.2698412698412698	0.2638888888888889	0.2916666666666667	0.14186507936507933	0.08888888888888889	0.13888888888888887	0.10019841269841269	0.10899470899470898	0.07797619047619048	0.07797619047619048	0.07797619047619048	0.07797619047619048	0.07797619047619048	0.0988095238095238	0.10714285714285714	0.1125	0.075	0.17380952380952377	0.20833333333333334	0.165	0.20625	0.08888888888888889	0.08888888888888889	0.08888888888888889	0.08888888888888889	0.08888888888888889
P26378_RRM1_1FXL_A_41-111_53-123_38-139_B	0.15833333333333333	0.15000000000000002	0.23055555555555554	0.16666666666666666	0.2621428571428571	0.19444444444444442	0.16666666666666666	0.20833333333333331	0.10000000000000002	0.17857142857142858	0.09722222222222221	0.13392857142857142	0.1488095238095238	0.13988095238095238	0.14285714285714285	0.19047619047619047	0.19047619047619047	0.19047619047619047	0.1833333333333333	0.12261904761904763	0.18888888888888888	0.18888888888888888	0.15	0.19444444444444442	0.19444444444444442	0.18392857142857144	0.18253968253968253	0.1880952380952381	0.1876984126984127	0.18511904761904763	0.1628968253968254	0.15476190476190477	0.15476190476190477	0.15476190476190477	0.15476190476190477	0.15476190476190477	0.17956349206349206	0.1841269841269841	0.2398809523809524	0.15992063492063494	0.2698412698412698	0.28095238095238095	0.33714285714285713	0.3214285714285714	0.18511904761904763	0.18511904761904763	0.18511904761904763	0.18511904761904763	0.18253968253968256
P26378_RRM1_1G2E_A_41-111_53-123_38-139_B	0.1416666666666667	0.21250000000000002	0.21666666666666667	0.1619047619047619	0.2454761904761905	0.16666666666666666	0.16666666666666666	0.1875	0.10000000000000002	0.1726190476190476	0.09722222222222221	0.13392857142857142	0.1488095238095238	0.13988095238095238	0.14285714285714285	0.19047619047619047	0.19047619047619047	0.19047619047619047	0.2233333333333333	0.16428571428571428	0.17777777777777778	0.17777777777777778	0.15	0.16666666666666666	0.16666666666666666	0.18392857142857144	0.16865079365079363	0.1880952380952381	0.17380952380952383	0.18511904761904763	0.1628968253968254	0.15476190476190477	0.15476190476190477	0.15476190476190477	0.15476190476190477	0.15476190476190477	0.17956349206349206	0.1841269841269841	0.2398809523809524	0.15992063492063494	0.25595238095238093	0.28095238095238095	0.32047619047619047	0.3214285714285714	0.18511904761904763	0.18511904761904763	0.18511904761904763	0.18511904761904763	0.18253968253968256
Q15717_RRM1_4ED5_A_22-92_22-92_7-108_D	0.09444444444444444	0.16999999999999998	0.21666666666666665	0.10714285714285714	0.23928571428571427	0.16666666666666666	0.22023809523809523	0.1423611111111111	0.14714285714285716	0.13333333333333333	0.10000000000000002	0.125	0.13839285714285715	0.1294642857142857	0.13392857142857142	0.17857142857142858	0.17857142857142858	0.17857142857142858	0.1522222222222222	0.1	0.2222222222222222	0.2222222222222222	0.25	0.16666666666666666	0.16666666666666666	0.18392857142857144	0.19428571428571428	0.28095238095238095	0.20357142857142857	0.2773809523809524	0.24023809523809522	0.22285714285714286	0.22285714285714286	0.22285714285714286	0.22285714285714286	0.22285714285714286	0.27261904761904765	0.2561904761904762	0.2901785714285714	0.23214285714285712	0.31047619047619046	0.1865079365079365	0.31047619047619046	0.37976190476190474	0.2773809523809524	0.2773809523809524	0.2773809523809524	0.2773809523809524	0.2761904761904762
Q15717_RRM1_4ED5_B_22-92_22-92_7-108_C	0.13095238095238096	0.20416666666666666	0.21944444444444444	0.17857142857142858	0.2488095238095238	0.13888888888888887	0.17857142857142858	0.125	0.11706349206349205	0.16428571428571428	0.10000000000000002	0.13392857142857142	0.1488095238095238	0.13988095238095238	0.14285714285714285	0.19047619047619047	0.19047619047619047	0.19047619047619047	0.22777777777777777	0.14484126984126985	0.15079365079365079	0.15079365079365079	0.16666666666666666	0.15	0.13888888888888887	0.19642857142857142	0.16587301587301587	0.21587301587301586	0.1765873015873016	0.2128968253968254	0.1708333333333333	0.16587301587301587	0.16587301587301587	0.16587301587301587	0.16587301587301587	0.16587301587301587	0.20734126984126985	0.1952380952380952	0.2648809523809524	0.1765873015873016	0.25873015873015875	0.1976190476190476	0.3238095238095238	0.3464285714285714	0.2128968253968254	0.2128968253968254	0.2128968253968254	0.2128968253968254	0.21031746031746032
Q15717_RRM2_4ED5_B_108-176_108-176_92-191_C	0.2333333333333333	0.611111111111111	0.5555555555555555	0.5	0.14666666666666667	0.19444444444444442	0.0909090909090909	0.075	0.17037037037037037	0.1111111111111111	0.03333333333333333	0.045454545454545456	0.022727272727272728	0.022727272727272728	0.045454545454545456	0.06060606060606061	0.030303030303030304	0.030303030303030304	0.14393939393939395	0.47222222222222215	0.08333333333333333	0.08333333333333333	0.08333333333333333	0.19444444444444442	0.19444444444444442	0.08333333333333333	0.24444444444444446	0.13333333333333333	0.23232323232323235	0.13333333333333333	0.1111111111111111	0.13333333333333333	0.13333333333333333	0.13333333333333333	0.13333333333333333	0.13333333333333333	0.13333333333333333	0.13333333333333333	0.09090909090909091	0.12121212121212122	0.2222222222222222	0.07407407407407407	0.10666666666666666	0.08333333333333333	0.13333333333333333	0.13333333333333333	0.13333333333333333	0.13333333333333333	0.13333333333333333
P11940_RRM1_1CVJ_A_13-83_13-83_0-101_M	0.15944444444444444	0.17714285714285713	0.1907142857142857	0.08571428571428572	0.14714285714285716	0.13888888888888887	0.18333333333333335	0.15833333333333333	0.1388888888888889	0.1111111111111111	0.09722222222222221	0.08969155844155843	0.08125	0.08125	0.08522727272727273	0.09722222222222221	0.10833333333333334	0.10833333333333334	0.21904761904761907	0.19428571428571428	0.20833333333333334	0.20833333333333334	0.18055555555555555	0.15	0.13888888888888887	0.09375	0.19714285714285715	0.11547619047619047	0.19158730158730158	0.11071428571428572	0.1619047619047619	0.13333333333333333	0.13333333333333333	0.13333333333333333	0.13333333333333333	0.13333333333333333	0.1488095238095238	0.16666666666666666	0.17658730158730157	0.14126984126984127	0.15	0.13333333333333333	0.22380952380952382	0.225	0.11071428571428572	0.11071428571428572	0.11071428571428572	0.11071428571428572	0.11547619047619047
P11940_RRM1_1CVJ_B_13-83_13-83_0-101_N	0.16499999999999998	0.14666666666666667	0.16666666666666666	0.13333333333333333	0.19238095238095237	0.17777777777777778	0.19444444444444442	0.1572420634920635	0.17857142857142855	0.1111111111111111	0.125	0.10238095238095238	0.08333333333333333	0.07738095238095238	0.09791666666666667	0.08888888888888889	0.06666666666666667	0.09722222222222221	0.10500000000000001	0.14166666666666666	0.2261904761904762	0.2261904761904762	0.15	0.17777777777777778	0.17777777777777778	0.13333333333333333	0.26904761904761904	0.13571428571428573	0.2583333333333333	0.12571428571428572	0.1476190476190476	0.13571428571428573	0.13571428571428573	0.13571428571428573	0.13571428571428573	0.13571428571428573	0.13333333333333333	0.1392857142857143	0.15625	0.125	0.17333333333333334	0.16666666666666666	0.2333333333333333	0.225	0.12571428571428572	0.12571428571428572	0.12571428571428572	0.12571428571428572	0.13571428571428573
P11940_RRM1_1CVJ_C_13-83_13-83_0-101_O	0.12857142857142856	0.25	0.2711111111111111	0.14666666666666667	0.20714285714285713	0.375	0.2261904761904762	0.13333333333333333	0.14523809523809522	0.16666666666666666	0.125	0.07738095238095238	0.08333333333333333	0.07738095238095238	0.07291666666666666	0.08888888888888889	0.10000000000000002	0.10000000000000002	0.14357142857142854	0.29047619047619044	0.3333333333333333	0.3333333333333333	0.33055555555555555	0.38095238095238093	0.375	0.1125	0.24761904761904757	0.15428571428571428	0.2538095238095238	0.14714285714285716	0.18714285714285714	0.18095238095238092	0.18095238095238092	0.18095238095238092	0.18095238095238092	0.18095238095238092	0.14714285714285716	0.2095238095238095	0.23392857142857143	0.18714285714285714	0.2657142857142857	0.16666666666666666	0.19	0.19642857142857142	0.14714285714285716	0.14714285714285716	0.14714285714285716	0.14714285714285716	0.15428571428571428
P11940_RRM1_1CVJ_D_13-83_13-83_0-101_P	0.11499999999999999	0.16	0.25	0.13	0.14166666666666666	0.16666666666666666	0.20833333333333334	0.16765873015873015	0.11333333333333333	0.1111111111111111	0.10833333333333334	0.0992063492063492	0.07738095238095238	0.07142857142857142	0.09474206349206349	0.08465608465608465	0.06666666666666667	0.08928571428571429	0.11714285714285713	0.19047619047619047	0.125	0.125	0.13888888888888887	0.16666666666666666	0.16666666666666666	0.08333333333333333	0.19047619047619047	0.10714285714285714	0.1922222222222222	0.10500000000000001	0.11904761904761904	0.125	0.125	0.125	0.125	0.125	0.13833333333333334	0.15833333333333333	0.17777777777777776	0.1422222222222222	0.18333333333333332	0.13333333333333333	0.21333333333333332	0.25	0.10500000000000001	0.10500000000000001	0.10500000000000001	0.10500000000000001	0.10714285714285714
P11940_RRM1_1CVJ_E_13-83_13-83_0-101_Q	0.11857142857142858	0.25	0.27999999999999997	0.13	0.18714285714285714	0.3055555555555555	0.2857142857142857	0.11349206349206349	0.17	0.16666666666666666	0.10833333333333334	0.10267857142857142	0.07738095238095238	0.07142857142857142	0.09821428571428571	0.08928571428571429	0.06666666666666667	0.08928571428571429	0.09714285714285714	0.19714285714285715	0.2698412698412698	0.2698412698412698	0.2888888888888889	0.3055555555555555	0.3055555555555555	0.09166666666666667	0.22714285714285715	0.15714285714285714	0.25	0.15714285714285714	0.18	0.17714285714285713	0.17714285714285713	0.17714285714285713	0.17714285714285713	0.17714285714285713	0.19047619047619047	0.21047619047619043	0.25	0.2	0.24333333333333335	0.16666666666666666	0.22000000000000003	0.25	0.15714285714285714	0.15714285714285714	0.15714285714285714	0.15714285714285714	0.15714285714285714
P11940_RRM1_1CVJ_F_13-83_13-83_0-101_R	0.11857142857142858	0.25333333333333335	0.25	0.1	0.16333333333333333	0.2222222222222222	0.26785714285714285	0.1634920634920635	0.19333333333333333	0.13333333333333333	0.08465608465608465	0.09027777777777778	0.06349206349206349	0.059027777777777776	0.08680555555555555	0.0787037037037037	0.06666666666666667	0.07407407407407407	0.12214285714285715	0.21000000000000002	0.21428571428571427	0.21428571428571427	0.2333333333333333	0.2222222222222222	0.2222222222222222	0.09166666666666667	0.2033333333333333	0.15	0.22777777777777777	0.15	0.16666666666666666	0.16999999999999998	0.16999999999999998	0.16999999999999998	0.16999999999999998	0.16999999999999998	0.18333333333333332	0.2033333333333333	0.24305555555555555	0.19444444444444445	0.21333333333333332	0.15	0.22000000000000003	0.25	0.15	0.15	0.15	0.15	0.15
P11940_RRM1_1CVJ_G_13-83_13-83_0-101_S	0.11499999999999999	0.25	0.23666666666666666	0.11666666666666665	0.16666666666666666	0.25	0.25	0.15515873015873016	0.15333333333333335	0.13333333333333333	0.1037037037037037	0.09474206349206349	0.07142857142857142	0.06696428571428571	0.09126984126984126	0.08465608465608465	0.06666666666666667	0.08465608465608465	0.15357142857142855	0.32999999999999996	0.2619047619047619	0.2619047619047619	0.2222222222222222	0.25	0.25	0.09166666666666667	0.2	0.13	0.21444444444444444	0.13	0.15238095238095237	0.15	0.15	0.15	0.15	0.15	0.16333333333333333	0.18333333333333332	0.20555555555555555	0.16444444444444445	0.21666666666666665	0.15	0.21333333333333332	0.25	0.13	0.13	0.13	0.13	0.13
P11940_RRM1_1CVJ_H_13-83_13-83_0-101_T	0.19555555555555554	0.13714285714285715	0.19238095238095237	0.10158730158730159	0.15714285714285714	0.1369047619047619	0.15757575757575756	0.16508838383838384	0.17555555555555555	0.1111111111111111	0.10317460317460318	0.09564393939393939	0.08125	0.07291666666666666	0.08969155844155843	0.08585858585858586	0.09696969696969697	0.09696969696969697	0.19999999999999998	0.1657142857142857	0.125	0.125	0.15277777777777776	0.1369047619047619	0.1369047619047619	0.11458333333333333	0.20714285714285716	0.11000000000000001	0.2016883116883117	0.10158730158730159	0.14444444444444443	0.125	0.125	0.125	0.125	0.125	0.2	0.15	0.16964285714285715	0.13571428571428573	0.14158730158730157	0.17857142857142858	0.2015873015873016	0.1875	0.13333333333333333	0.13333333333333333	0.10158730158730159	0.13333333333333333	0.11000000000000001
P11940_RRM1_4F02_A_13-83_13-83_0-101_B	0.1611111111111111	0.15	0.18888888888888888	0.13333333333333333	0.2152777777777778	0.27499999999999997	0.1272727272727273	0.13333333333333333	0.1607142857142857	0.13333333333333333	0.041666666666666664	0.06666666666666667	0.07500000000000001	0.07500000000000001	0.06666666666666667	0.08888888888888889	0.10000000000000002	0.10000000000000002	0.125	0.125	0.16666666666666666	0.16666666666666666	0.20833333333333334	0.2809523809523809	0.27499999999999997	0.1125	0.16666666666666666	0.1125	0.18333333333333335	0.1	0.19642857142857142	0.15476190476190477	0.15476190476190477	0.15476190476190477	0.15476190476190477	0.15476190476190477	0.125	0.125	0.17142857142857143	0.17142857142857143	0.2708333333333333	0.2333333333333333	0.1875	0.19642857142857142	0.1	0.1	0.1	0.1	0.12142857142857143
P11940_RRM1_4F02_D_13-83_13-83_0-101_E	0.16499999999999998	0.13333333333333333	0.153015873015873	0.1	0.1622222222222222	0.13888888888888887	0.1851851851851852	0.24027777777777778	0.12857142857142856	0.17857142857142858	0.09696969696969697	0.06696428571428571	0.07500000000000001	0.07500000000000001	0.06666666666666667	0.08888888888888889	0.10000000000000002	0.10000000000000002	0.12871794871794873	0.15714285714285714	0.24206349206349206	0.24206349206349206	0.13888888888888887	0.15	0.13888888888888887	0.11904761904761904	0.16666666666666666	0.11666666666666665	0.1688888888888889	0.10666666666666666	0.19047619047619047	0.1488095238095238	0.1488095238095238	0.1488095238095238	0.1488095238095238	0.1488095238095238	0.10666666666666666	0.12023809523809523	0.19920634920634922	0.15936507936507938	0.19	0.2333333333333333	0.18888888888888888	0.19642857142857142	0.15	0.15	0.10666666666666666	0.15	0.12214285714285715
P04147_RRM1_6R5K_H_40-110_40-110_25-128_E	0.2583333333333333	0.13125	0.4416666666666667	0.19642857142857142	0.33125	0.21666666666666667	0.20555555555555557	0.16688311688311688	0.175	0.08571428571428572	0.06666666666666667	0.14285714285714285	0.11309523809523808	0.10714285714285714	0.13839285714285715	0.14285714285714285	0.09523809523809523	0.09523809523809523	0.3404761904761905	0.09722222222222221	0.2	0.2	0.2333333333333333	0.22916666666666666	0.21666666666666667	0.10416666666666666	0.5044642857142857	0.34375	0.5	0.28125	0.3839285714285714	0.3794642857142857	0.3794642857142857	0.3794642857142857	0.3794642857142857	0.3794642857142857	0.19375	0.3169642857142857	0.375	0.375	0.4041666666666667	0.175	0.23601190476190476	0.22142857142857142	0.28125	0.28125	0.28125	0.28125	0.34375
P11940_RRM2_1CVJ_A_101-168_101-168_83-183_M	0.2742063492063492	0.10416666666666666	0.25297619047619047	0.07291666666666666	0.41666666666666663	0.11904761904761904	0.22314814814814812	0.13055555555555554	0.15625	0.125	0.07407407407407407	0.11527777777777777	0.12698412698412698	0.11805555555555555	0.10833333333333332	0.1037037037037037	0.1074074074074074	0.1074074074074074	0.23125	0.10833333333333334	0.11458333333333333	0.11458333333333333	0.15873015873015872	0.125	0.11904761904761904	0.125	0.3464285714285714	0.375	0.3444444444444444	0.35	0.3392857142857143	0.3464285714285714	0.3464285714285714	0.3464285714285714	0.3464285714285714	0.3464285714285714	0.29642857142857143	0.3214285714285714	0.3444444444444444	0.3444444444444444	0.3988095238095238	0.19166666666666665	0.369047619047619	0.3464285714285714	0.35	0.35	0.35	0.35	0.375
P11940_RRM2_1CVJ_B_101-159_101-159_83-174_N	0.2814814814814815	0.2261904761904762	0.2333333333333333	0.2261904761904762	0.45555555555555555	0.19444444444444442	0.11574074074074074	0.10317460317460318	0.13227513227513227	0.16666666666666666	0.08585858585858586	0.08095238095238096	0.08465608465608465	0.08465608465608465	0.08095238095238096	0.08095238095238096	0.08465608465608465	0.08465608465608465	0.15833333333333333	0.26111111111111107	0.13333333333333333	0.13333333333333333	0.1111111111111111	0.19444444444444442	0.19444444444444442	0.21428571428571427	0.3055555555555555	0.25	0.2981481481481481	0.25	0.19047619047619047	0.2222222222222222	0.2222222222222222	0.2222222222222222	0.2222222222222222	0.2222222222222222	0.25	0.2222222222222222	0.2148148148148148	0.2148148148148148	0.4317460317460317	0.08333333333333333	0.4166666666666667	0.2619047619047619	0.25	0.25	0.25	0.25	0.25
P11940_RRM2_1CVJ_C_101-168_101-168_83-183_O	0.25555555555555554	0.18055555555555555	0.19444444444444442	0.08333333333333333	0.3703703703703703	0.09523809523809523	0.16666666666666666	0.1346153846153846	0.15079365079365079	0.14285714285714285	0.06944444444444443	0.06734006734006734	0.07037037037037037	0.07037037037037037	0.06734006734006734	0.06734006734006734	0.07037037037037037	0.07037037037037037	0.2111111111111111	0.15555555555555556	0.1369047619047619	0.1369047619047619	0.09523809523809523	0.09523809523809523	0.09523809523809523	0.20833333333333334	0.24338624338624337	0.2814814814814815	0.24444444444444446	0.2814814814814815	0.26785714285714285	0.24338624338624337	0.24338624338624337	0.24338624338624337	0.24338624338624337	0.24338624338624337	0.2814814814814815	0.24338624338624337	0.24444444444444446	0.24444444444444446	0.34722222222222215	0.05555555555555555	0.37896825396825395	0.3428571428571428	0.2814814814814815	0.2814814814814815	0.2814814814814815	0.2814814814814815	0.2814814814814815
P11940_RRM2_1CVJ_D_101-168_101-168_83-183_P	0.2888888888888889	0.1984126984126984	0.27777777777777773	0.12037037037037036	0.4444444444444444	0.19444444444444442	0.2222222222222222	0.1984126984126984	0.16666666666666666	0.16666666666666666	0.07196969696969698	0.07037037037037037	0.07407407407407407	0.07407407407407407	0.07037037037037037	0.07037037037037037	0.07407407407407407	0.07407407407407407	0.225	0.18888888888888888	0.13333333333333333	0.13333333333333333	0.1111111111111111	0.19444444444444442	0.19444444444444442	0.1865079365079365	0.2896825396825397	0.24444444444444446	0.29444444444444445	0.24444444444444446	0.2857142857142857	0.20634920634920637	0.20634920634920637	0.20634920634920637	0.20634920634920637	0.20634920634920637	0.24444444444444446	0.20634920634920637	0.2111111111111111	0.2111111111111111	0.565079365079365	0.05555555555555555	0.44841269841269843	0.29523809523809524	0.24444444444444446	0.24444444444444446	0.24444444444444446	0.24444444444444446	0.24444444444444446
P11940_RRM2_1CVJ_E_101-168_101-168_83-183_Q	0.34444444444444444	0.1125	0.35	0.125	0.5416666666666666	0.1875	0.2328042328042328	0.1388888888888889	0.16904761904761906	0.125	0.07792207792207792	0.12767857142857142	0.1423611111111111	0.1304563492063492	0.11875	0.075	0.0787037037037037	0.11574074074074074	0.21517857142857144	0.15000000000000002	0.1	0.1	0.16666666666666666	0.19583333333333333	0.1875	0.1125	0.4583333333333333	0.4375	0.46111111111111114	0.4	0.3285714285714285	0.3958333333333333	0.3958333333333333	0.3958333333333333	0.3958333333333333	0.3958333333333333	0.3333333333333333	0.35833333333333334	0.39861111111111114	0.39861111111111114	0.5238095238095237	0.2375	0.4821428571428571	0.3958333333333333	0.4	0.4	0.4	0.4	0.4375
P11940_RRM2_1CVJ_F_101-168_101-168_83-183_R	0.2740740740740741	0.17777777777777778	0.3277777777777778	0.13095238095238096	0.4984126984126984	0.25	0.16203703703703703	0.12554112554112554	0.14285714285714285	0.13333333333333333	0.047619047619047616	0.08333333333333333	0.08928571428571429	0.08928571428571429	0.08333333333333333	0.08333333333333333	0.08928571428571429	0.08928571428571429	0.1619047619047619	0.17037037037037037	0.16666666666666666	0.16666666666666666	0.16666666666666666	0.25	0.25	0.15	0.33730158730158727	0.30952380952380953	0.3416666666666666	0.30952380952380953	0.29523809523809524	0.25396825396825395	0.25396825396825395	0.25396825396825395	0.25396825396825395	0.25396825396825395	0.30952380952380953	0.25396825396825395	0.25833333333333336	0.25833333333333336	0.5555555555555555	0.06666666666666667	0.5	0.3833333333333333	0.30952380952380953	0.30952380952380953	0.30952380952380953	0.30952380952380953	0.30952380952380953
P11940_RRM2_1CVJ_G_101-168_101-168_83-183_S	0.25555555555555554	0.18055555555555555	0.19444444444444442	0.08333333333333333	0.3703703703703703	0.09523809523809523	0.16666666666666666	0.1346153846153846	0.15079365079365079	0.14285714285714285	0.06944444444444443	0.06734006734006734	0.07037037037037037	0.07037037037037037	0.06734006734006734	0.06734006734006734	0.07037037037037037	0.07037037037037037	0.2111111111111111	0.15555555555555556	0.1369047619047619	0.1369047619047619	0.09523809523809523	0.09523809523809523	0.09523809523809523	0.20833333333333334	0.24338624338624337	0.2814814814814815	0.24444444444444446	0.2814814814814815	0.26785714285714285	0.24338624338624337	0.24338624338624337	0.24338624338624337	0.24338624338624337	0.24338624338624337	0.2814814814814815	0.24338624338624337	0.24444444444444446	0.24444444444444446	0.34722222222222215	0.05555555555555555	0.37896825396825395	0.3428571428571428	0.2814814814814815	0.2814814814814815	0.2814814814814815	0.2814814814814815	0.2814814814814815
P11940_RRM2_1CVJ_H_101-152_101-152_83-167_T	0.14814814814814814	0.25	0.24444444444444446	0.13333333333333333	0.2619047619047619	0.2888888888888889	0.0925925925925926	0.08333333333333333	0.1984126984126984	0.16666666666666666	0.06666666666666667	0.05555555555555555	0.05555555555555555	0.05555555555555555	0.05555555555555555	0.05555555555555555	0.05555555555555555	0.05555555555555555	0.1111111111111111	0.16666666666666666	0.2222222222222222	0.2222222222222222	0.2222222222222222	0.2888888888888889	0.2888888888888889	0.15	0.17777777777777778	0.13333333333333333	0.20000000000000004	0.12222222222222223	0.2222222222222222	0.17777777777777778	0.17777777777777778	0.17777777777777778	0.17777777777777778	0.17777777777777778	0.12222222222222223	0.16666666666666666	0.20000000000000004	0.20000000000000004	0.3	0.13333333333333333	0.27777777777777773	0.18888888888888888	0.12222222222222223	0.12222222222222223	0.12222222222222223	0.12222222222222223	0.13333333333333333
P11940_RRM2_4F02_A_101-168_101-168_83-183_B	0.26904761904761904	0.10714285714285714	0.2261904761904762	0.07738095238095238	0.34851190476190474	0.15000000000000002	0.2888888888888889	0.13920454545454547	0.17738095238095236	0.15	0.07037037037037037	0.08849206349206348	0.09791666666666665	0.09196428571428572	0.08402777777777778	0.07037037037037037	0.075	0.11666666666666665	0.24285714285714285	0.13333333333333333	0.12777777777777777	0.12777777777777777	0.20000000000000004	0.1625	0.15000000000000002	0.125	0.28125	0.3020833333333333	0.27976190476190477	0.27708333333333335	0.3678571428571429	0.28125	0.28125	0.28125	0.28125	0.28125	0.27708333333333335	0.25625	0.27976190476190477	0.27976190476190477	0.4333333333333333	0.1607142857142857	0.2901785714285714	0.25	0.27708333333333335	0.27708333333333335	0.27708333333333335	0.27708333333333335	0.3020833333333333
P11940_RRM2_4F02_D_101-168_101-168_83-183_E	0.26666666666666666	0.16666666666666666	0.19047619047619047	0.125	0.29196428571428573	0.15000000000000002	0.2962962962962963	0.10795454545454546	0.18333333333333332	0.15	0.075	0.09126984126984126	0.10069444444444443	0.09474206349206349	0.08680555555555555	0.07407407407407407	0.0787037037037037	0.12037037037037036	0.21785714285714286	0.2222222222222222	0.13125	0.13125	0.20000000000000004	0.1625	0.15000000000000002	0.1875	0.25	0.2604166666666667	0.244047619047619	0.23541666666666666	0.33214285714285713	0.25	0.25	0.25	0.25	0.25	0.23541666666666666	0.225	0.244047619047619	0.244047619047619	0.37083333333333335	0.125	0.23809523809523808	0.20833333333333331	0.23541666666666666	0.23541666666666666	0.23541666666666666	0.23541666666666666	0.2604166666666667
P08199_RRM1_1FJE_B_16-84_310-378_295-396_A	0.09999999999999999	0.1851851851851852	0.16666666666666666	0.08333333333333333	0.12857142857142856	0.047619047619047616	0.12121212121212122	0.24444444444444446	0.21428571428571427	0.1369047619047619	0.10000000000000002	0.07407407407407407	0.07037037037037037	0.06666666666666667	0.07407407407407407	0.09696969696969697	0.10000000000000002	0.10000000000000002	0.24621212121212122	0.14393939393939395	0.047619047619047616	0.047619047619047616	0.047619047619047616	0.047619047619047616	0.047619047619047616	0.18452380952380953	0.2148148148148148	0.10833333333333334	0.14814814814814814	0.10833333333333334	0.19444444444444442	0.19894179894179895	0.19894179894179895	0.19894179894179895	0.19894179894179895	0.19894179894179895	0.10833333333333334	0.14761904761904762	0.14393939393939395	0.14393939393939395	0.16666666666666666	0.09523809523809523	0.1574074074074074	0.16666666666666666	0.10833333333333334	0.10833333333333334	0.10833333333333334	0.10833333333333334	0.13227513227513227
P08199_RRM1_1RKJ_A_16-84_310-378_295-396_B	0.09375	0.06696428571428571	0.10267857142857142	0.07142857142857142	0.14583333333333331	0.0625	0.09696969696969697	0.16875	0.10714285714285714	0.11904761904761904	0.11666666666666665	0.06944444444444445	0.07291666666666666	0.06944444444444445	0.06666666666666667	0.08888888888888889	0.08888888888888889	0.08888888888888889	0.20714285714285713	0.09126984126984126	0.041666666666666664	0.041666666666666664	0.08333333333333333	0.08333333333333333	0.0625	0.10714285714285714	0.13125	0.09375	0.1625	0.15625	0.12698412698412698	0.11458333333333333	0.11458333333333333	0.11458333333333333	0.11458333333333333	0.11458333333333333	0.15625	0.13125	0.14583333333333331	0.14583333333333331	0.14285714285714285	0.08333333333333333	0.17559523809523808	0.14285714285714285	0.15625	0.15625	0.15625	0.15625	0.15029761904761904
Q92879_RRM3_2RQC_A_403-473_403-473_388-486_B	0.19285714285714284	0.07857142857142857	0.2521428571428571	0.06666666666666667	0.19682539682539682	0.0925925925925926	0.2635281385281385	0.10902777777777778	0.15388888888888888	0.2037037037037037	0.06734006734006734	0.12351190476190475	0.13988095238095238	0.13541666666666666	0.12003968253968253	0.12301587301587301	0.13888888888888887	0.13888888888888887	0.26329670329670335	0.1	0.13333333333333333	0.13333333333333333	0.1037037037037037	0.1037037037037037	0.0925925925925926	0.16349206349206352	0.23238095238095235	0.2157142857142857	0.22999999999999998	0.20238095238095238	0.24666666666666667	0.23238095238095235	0.23238095238095235	0.23238095238095235	0.23238095238095235	0.23238095238095235	0.20238095238095238	0.27238095238095233	0.2875	0.22999999999999998	0.2844444444444444	0.23703703703703707	0.21746031746031744	0.26041666666666663	0.20238095238095238	0.20238095238095238	0.20238095238095238	0.20238095238095238	0.2157142857142857
P19339_RRM1_4QQB_A_127-197_127-197_112-213_P	0.10000000000000002	0.16666666666666666	0.18333333333333332	0.125	0.14444444444444443	0.1111111111111111	0.14285714285714285	0.19791666666666666	0.1111111111111111	0.1111111111111111	0.06060606060606061	0.15476190476190477	0.1294642857142857	0.11904761904761904	0.1464285714285714	0.12301587301587301	0.07539682539682539	0.10822510822510822	0.1738095238095238	0.19047619047619047	0.15277777777777776	0.15277777777777776	0.1111111111111111	0.1111111111111111	0.1111111111111111	0.18888888888888888	0.14404761904761904	0.16666666666666666	0.14444444444444443	0.18611111111111112	0.14444444444444443	0.13999999999999999	0.13999999999999999	0.13999999999999999	0.13999999999999999	0.13999999999999999	0.16111111111111112	0.16499999999999998	0.18055555555555555	0.14444444444444443	0.18055555555555555	0.4166666666666667	0.15666666666666665	0.20833333333333331	0.16111111111111112	0.16111111111111112	0.16111111111111112	0.16111111111111112	0.16666666666666666
P19339_RRM1_4QQB_B_127-197_127-197_112-213_C	0.1111111111111111	0.20833333333333331	0.15158730158730158	0.2222222222222222	0.18055555555555555	0.17500000000000002	0.1111111111111111	0.2013888888888889	0.06770833333333333	0.1111111111111111	0.08928571428571429	0.15376984126984128	0.1294642857142857	0.12251984126984126	0.15416666666666667	0.1369047619047619	0.1369047619047619	0.1369047619047619	0.14444444444444443	0.34375	0.20000000000000004	0.20000000000000004	0.17500000000000002	0.18095238095238098	0.17500000000000002	0.1875	0.13353174603174603	0.1722222222222222	0.11805555555555554	0.22888888888888886	0.1574074074074074	0.14444444444444446	0.14444444444444446	0.14444444444444446	0.17333333333333334	0.14444444444444446	0.22638888888888886	0.1708333333333333	0.21875	0.14583333333333334	0.22083333333333333	0.15873015873015872	0.146031746031746	0.2152777777777778	0.1699074074074074	0.1699074074074074	0.1699074074074074	0.1699074074074074	0.16666666666666666
P08199_RRM2_1FJE_B_102-167_396-461_378-476_A	0.14285714285714285	0.14285714285714285	0.08928571428571429	0.06666666666666667	0.13888888888888887	0.06666666666666667	0.09999999999999999	0.2518518518518518	0.4166666666666667	0.10317460317460318	0.1574074074074074	0.13055555555555556	0.1402116402116402	0.13425925925925927	0.1259259259259259	0.1259259259259259	0.12962962962962962	0.12962962962962962	0.18614718614718614	0.21428571428571427	0.06666666666666667	0.06666666666666667	0.06666666666666667	0.06666666666666667	0.06666666666666667	0.09523809523809523	0.15873015873015872	0.10833333333333334	0.16666666666666666	0.1037037037037037	0.0925925925925926	0.09722222222222221	0.11428571428571428	0.09722222222222221	0.1111111111111111	0.09722222222222221	0.1111111111111111	0.1037037037037037	0.09722222222222221	0.09722222222222221	0.1037037037037037	0.1619047619047619	0.09523809523809523	0.0925925925925926	0.1037037037037037	0.1037037037037037	0.11428571428571428	0.1037037037037037	0.09722222222222221
P08199_RRM2_1RKJ_A_102-167_396-461_378-476_B	0.13888888888888887	0.18055555555555555	0.2111111111111111	0.08333333333333333	0.10000000000000002	0.16666666666666666	0.15079365079365079	0.13095238095238096	0.2222222222222222	0.20833333333333334	0.1952380952380952	0.13347763347763347	0.08888888888888889	0.08585858585858586	0.14206349206349206	0.12554112554112554	0.12857142857142856	0.12857142857142856	0.16556776556776556	0.09523809523809523	0.11666666666666665	0.11666666666666665	0.125	0.16666666666666666	0.16666666666666666	0.2916666666666667	0.15833333333333333	0.12037037037037036	0.1574074074074074	0.11666666666666665	0.10000000000000002	0.1037037037037037	0.1037037037037037	0.1037037037037037	0.1037037037037037	0.1037037037037037	0.10000000000000002	0.11666666666666665	0.1037037037037037	0.1037037037037037	0.11666666666666665	0.16666666666666666	0.1111111111111111	0.1037037037037037	0.11666666666666665	0.11666666666666665	0.11666666666666665	0.11666666666666665	0.1037037037037037
P26599_RRM1_2AD9_A_49-146_49-146_34-161_B	0.1772486772486772	0.1619047619047619	0.19246031746031744	0.17777777777777778	0.22817460317460314	0.13333333333333333	0.16666666666666666	0.19444444444444442	0.24444444444444446	0.26666666666666666	0.037037037037037035	0.125	0.08928571428571429	0.08333333333333333	0.12037037037037036	0.08333333333333333	0.047619047619047616	0.047619047619047616	0.34920634920634913	0.14074074074074075	0.24444444444444446	0.24444444444444446	0.20000000000000004	0.13333333333333333	0.13333333333333333	0.1619047619047619	0.22817460317460317	0.24722222222222223	0.2222222222222222	0.23928571428571424	0.3095238095238095	0.22817460317460317	0.22817460317460317	0.22817460317460317	0.22817460317460317	0.22817460317460317	0.23928571428571424	0.28373015873015867	0.2222222222222222	0.2222222222222222	0.3333333333333333	0.18888888888888888	0.24801587301587302	0.27777777777777773	0.23928571428571424	0.23928571428571424	0.23928571428571424	0.23928571428571424	0.24722222222222223
P26599_RRM1_2N3O_A_41-152_41-152_26-167_B	0.25625	0.1125	0.35	0.25	0.30833333333333335	0.125	0.23148148148148148	0.19318181818181818	0.175	0.07142857142857142	0.15	0.1284722222222222	0.10416666666666666	0.09722222222222221	0.12291666666666667	0.1275252525252525	0.08585858585858586	0.12222222222222223	0.22619047619047616	0.3	0.1	0.1	0.16666666666666666	0.16666666666666666	0.125	0.05	0.29166666666666663	0.25	0.29444444444444445	0.25	0.17857142857142855	0.20833333333333331	0.20833333333333331	0.20833333333333331	0.20833333333333331	0.20833333333333331	0.25	0.20833333333333331	0.2111111111111111	0.2111111111111111	0.29047619047619044	0.125	0.2708333333333333	0.17142857142857143	0.25	0.25	0.25	0.25	0.25
P26599_RRM2_2ADB_A_186-252_186-252_171-267_B	0.17989417989417988	0.12037037037037036	0.1761904761904762	0.12037037037037036	0.19166666666666665	0.13095238095238096	0.1272727272727273	0.20833333333333334	0.18095238095238098	0.08928571428571429	0.041666666666666664	0.125	0.08333333333333333	0.08333333333333333	0.125	0.1553030303030303	0.11363636363636365	0.11363636363636365	0.18614718614718614	0.196969696969697	0.13095238095238096	0.13095238095238096	0.15873015873015872	0.13095238095238096	0.13095238095238096	0.2738095238095238	0.18703703703703703	0.11428571428571428	0.18560606060606064	0.11428571428571428	0.13425925925925927	0.125	0.125	0.125	0.125	0.125	0.11428571428571428	0.1037037037037037	0.12037037037037036	0.12037037037037036	0.16203703703703703	0.1111111111111111	0.24074074074074073	0.1369047619047619	0.11428571428571428	0.11428571428571428	0.11428571428571428	0.11428571428571428	0.125
P26368_RRM1_2G4B_A_151-225_151-225_136-261_B	0.09375	0.14583333333333331	0.3416666666666667	0.15	0.30714285714285716	0.1125	0.2333333333333333	0.2	0.14583333333333331	0.05	0.05555555555555555	0.11309523809523808	0.13333333333333333	0.125	0.10714285714285714	0.09523809523809523	0.1111111111111111	0.1111111111111111	0.26041666666666663	0.125	0.1	0.1	0.15	0.13333333333333333	0.1125	0.13333333333333333	0.33630952380952384	0.28214285714285714	0.33125	0.26964285714285713	0.38333333333333336	0.3113095238095238	0.3113095238095238	0.3113095238095238	0.3113095238095238	0.3113095238095238	0.2113095238095238	0.24880952380952379	0.30624999999999997	0.30624999999999997	0.375	0.35416666666666663	0.22142857142857142	0.2416666666666667	0.26964285714285713	0.26964285714285713	0.26964285714285713	0.26964285714285713	0.33214285714285713
P38996_RRM1_2L41_A_5-68_332-395_317-410_B	0.125	0.1125	0.17658730158730157	0.125	0.17777777777777776	0.125	0.13703703703703704	0.15625	0.10714285714285714	0.12142857142857143	0.18055555555555555	0.13809523809523808	0.14087301587301587	0.13809523809523808	0.1477272727272727	0.25	0.20833333333333334	0.1574074074074074	0.2048611111111111	0.1	0.16666666666666666	0.16666666666666666	0.17777777777777778	0.125	0.125	0.175	0.1607142857142857	0.175	0.15625	0.175	0.23809523809523808	0.18125	0.18125	0.18125	0.18125	0.18125	0.20625	0.1919642857142857	0.18125	0.18125	0.23958333333333331	0.08333333333333333	0.19047619047619047	0.19047619047619047	0.175	0.175	0.175	0.175	0.18125
P07910_RRM1_2MXY_A_18-81_18-81_3-96_B	0.15277777777777776	0.07638888888888888	0.22777777777777775	0.13888888888888887	0.23761904761904762	0.16666666666666666	0.20833333333333334	0.2013888888888889	0.10833333333333334	0.125	0.2222222222222222	0.14821428571428572	0.1630952380952381	0.15714285714285714	0.15625	0.125	0.1369047619047619	0.1369047619047619	0.1994047619047619	0.08194444444444444	0.2333333333333333	0.2333333333333333	0.19444444444444442	0.16666666666666666	0.16666666666666666	0.1625	0.2119047619047619	0.2257936507936508	0.20555555555555552	0.22023809523809523	0.20833333333333334	0.198015873015873	0.198015873015873	0.198015873015873	0.198015873015873	0.198015873015873	0.3146825396825397	0.24523809523809526	0.2875	0.19166666666666665	0.2388888888888889	0.24999999999999997	0.16904761904761903	0.2375	0.22023809523809523	0.22023809523809523	0.22023809523809523	0.22023809523809523	0.2119047619047619
P07910_RRM1_2MZ1_A_18-81_18-81_3-96_B	0.2152777777777778	0.11458333333333333	0.40119047619047615	0.20833333333333331	0.3	0.15625	0.23611111111111108	0.24583333333333335	0.13392857142857142	0.06696428571428571	0.2222222222222222	0.11805555555555555	0.13392857142857142	0.12698412698412698	0.1125	0.11363636363636365	0.12554112554112554	0.12554112554112554	0.35714285714285715	0.11805555555555555	0.14821428571428572	0.14821428571428572	0.19444444444444442	0.1607142857142857	0.15625	0.13571428571428573	0.39285714285714285	0.33035714285714285	0.3833333333333333	0.3125	0.31547619047619047	0.30952380952380953	0.30952380952380953	0.30952380952380953	0.30952380952380953	0.30952380952380953	0.3125	0.3511904761904762	0.3	0.3	0.3416666666666666	0.13392857142857142	0.22619047619047616	0.1958333333333333	0.3125	0.3125	0.3125	0.3125	0.33035714285714285
P38996_RRM1_2XNR_A_332-395_332-395_317-410_C	0.23611111111111108	0.15873015873015872	0.2896825396825397	0.15873015873015872	0.2738095238095238	0.17777777777777778	0.12169312169312169	0.1619047619047619	0.19999999999999998	0.11428571428571428	0.0	0.09523809523809523	0.047619047619047616	0.047619047619047616	0.09523809523809523	0.09523809523809523	0.047619047619047616	0.047619047619047616	0.22023809523809523	0.25396825396825395	0.13333333333333333	0.13333333333333333	0.06666666666666667	0.17777777777777778	0.17777777777777778	0.2222222222222222	0.2650793650793651	0.30952380952380953	0.2638888888888889	0.30158730158730157	0.2920634920634921	0.2650793650793651	0.2650793650793651	0.2650793650793651	0.2650793650793651	0.2650793650793651	0.36507936507936506	0.3206349206349206	0.2638888888888889	0.2638888888888889	0.35555555555555557	0.16666666666666666	0.27777777777777773	0.3277777777777778	0.30158730158730157	0.30158730158730157	0.30158730158730157	0.30158730158730157	0.30952380952380953
P26368_RRM1_2YH1_A_151-225_151-225_136-261_B	0.08444444444444445	0.1	0.2533333333333333	0.13333333333333333	0.15	0.3444444444444444	0.27579365079365076	0.13333333333333333	0.14523809523809522	0.11428571428571428	0.10833333333333334	0.07142857142857142	0.07738095238095238	0.07738095238095238	0.07142857142857142	0.09523809523809523	0.10317460317460318	0.10317460317460318	0.13015873015873014	0.12380952380952381	0.2333333333333333	0.2333333333333333	0.31666666666666665	0.39999999999999997	0.3444444444444444	0.11904761904761904	0.15666666666666668	0.1738095238095238	0.1511111111111111	0.1738095238095238	0.15333333333333335	0.13714285714285715	0.13714285714285715	0.13714285714285715	0.13714285714285715	0.13714285714285715	0.19238095238095237	0.1757142857142857	0.175	0.13999999999999999	0.20666666666666664	0.38888888888888884	0.2419047619047619	0.3482142857142857	0.1738095238095238	0.1738095238095238	0.1738095238095238	0.1738095238095238	0.1638095238095238
P26599_RRM3_2ADC_A_324-433_324-433_309-456_C	0.16888888888888887	0.06000000000000001	0.13636363636363638	0.10666666666666666	0.20076923076923076	0.2222222222222222	0.12454212454212454	0.175	0.13523809523809524	0.15	0.08333333333333333	0.13125	0.11071428571428571	0.10625	0.12777777777777777	0.13333333333333333	0.09999999999999999	0.09999999999999999	0.11168831168831168	0.1619047619047619	0.1111111111111111	0.1111111111111111	0.1111111111111111	0.2222222222222222	0.2222222222222222	0.19999999999999998	0.3141025641025641	0.18076923076923077	0.31190476190476185	0.15076923076923077	0.20636363636363636	0.23076923076923075	0.23076923076923075	0.23076923076923075	0.23076923076923075	0.23076923076923075	0.10666666666666666	0.15076923076923077	0.2857142857142857	0.22857142857142856	0.15636363636363634	0.13333333333333333	0.11666666666666665	0.10606060606060605	0.15076923076923077	0.15076923076923077	0.15076923076923077	0.15076923076923077	0.23076923076923075
Q99383_RRM1_2CJK_A_161-229_161-229_146-245_B	0.15	0.08	0.1957142857142857	0.13571428571428573	0.19	0.16428571428571428	0.15	0.30625	0.09	0.15277777777777776	0.10000000000000002	0.21875	0.1625	0.1875	0.22443181818181818	0.2159090909090909	0.17424242424242423	0.17424242424242423	0.3138888888888889	0.07857142857142857	0.17037037037037037	0.17037037037037037	0.2222222222222222	0.167989417989418	0.16428571428571428	0.08333333333333333	0.19444444444444445	0.2111111111111111	0.18333333333333332	0.20666666666666664	0.20904761904761907	0.19444444444444445	0.19444444444444445	0.19444444444444445	0.19444444444444445	0.19444444444444445	0.19	0.2333333333333333	0.22916666666666666	0.18333333333333332	0.21904761904761902	0.16666666666666666	0.12301587301587302	0.15665584415584416	0.20666666666666664	0.20666666666666664	0.20666666666666664	0.20666666666666664	0.19444444444444445
Q99383_RRM2_2CJK_A_245-314_245-314_229-329_B	0.19111111111111112	0.12857142857142856	0.19999999999999998	0.19	0.1857142857142857	0.12222222222222223	0.20502645502645503	0.16458333333333333	0.17	0.1037037037037037	0.05555555555555555	0.10267857142857142	0.11904761904761904	0.11458333333333333	0.0992063492063492	0.13227513227513227	0.14814814814814814	0.14814814814814814	0.23095238095238094	0.1	0.11428571428571428	0.11428571428571428	0.12222222222222223	0.13333333333333333	0.12222222222222223	0.125	0.19428571428571426	0.20571428571428568	0.18833333333333332	0.19238095238095237	0.2866666666666667	0.19428571428571426	0.19428571428571426	0.19428571428571426	0.19428571428571426	0.19428571428571426	0.2457142857142857	0.23428571428571426	0.23541666666666666	0.18833333333333332	0.32	0.16666666666666666	0.13714285714285715	0.1773809523809524	0.19238095238095237	0.19238095238095237	0.19238095238095237	0.19238095238095237	0.20571428571428568
P0DJD3_RRM1_2FY1_A_10-79_10-79_0-94_B	0.12484848484848485	0.06666666666666667	0.24000000000000005	0.05714285714285714	0.195	0.13888888888888887	0.1803030303030303	0.17045454545454547	0.16666666666666666	0.14074074074074075	0.13333333333333333	0.10795454545454546	0.09415584415584416	0.11688311688311688	0.10416666666666666	0.21666666666666667	0.22857142857142856	0.18614718614718614	0.24571428571428572	0.08444444444444445	0.10317460317460318	0.10317460317460318	0.1111111111111111	0.13888888888888887	0.13888888888888887	0.1111111111111111	0.18611111111111112	0.21944444444444447	0.19111111111111112	0.215	0.3	0.18611111111111112	0.18611111111111112	0.18611111111111112	0.18611111111111112	0.18611111111111112	0.255	0.18166666666666664	0.2388888888888889	0.19111111111111112	0.29	0.10000000000000002	0.16071428571428573	0.20684523809523808	0.215	0.215	0.215	0.215	0.21944444444444447
P84103_RRM1_2I2Y_A_76-141_12-77_0-92_B	0.2888888888888889	0.22857142857142856	0.4666666666666666	0.2619047619047619	0.325	0.2222222222222222	0.15277777777777776	0.393939393939394	0.3333333333333333	0.0925925925925926	0.05555555555555555	0.08333333333333333	0.09523809523809523	0.09523809523809523	0.08333333333333333	0.08333333333333333	0.09523809523809523	0.09523809523809523	0.4428571428571429	0.1962962962962963	0.26666666666666666	0.26666666666666666	0.2333333333333333	0.2222222222222222	0.2222222222222222	0.12222222222222223	0.40277777777777773	0.2916666666666667	0.41111111111111115	0.2916666666666667	0.3333333333333333	0.23611111111111108	0.23611111111111108	0.23611111111111108	0.23611111111111108	0.23611111111111108	0.2916666666666667	0.23611111111111108	0.24444444444444446	0.24444444444444446	0.48333333333333334	0.16666666666666666	0.3194444444444444	0.3	0.2916666666666667	0.2916666666666667	0.2916666666666667	0.2916666666666667	0.2916666666666667
Q99383_RRM1_2KM8_C_161-229_161-229_146-245_A	0.1	0.06666666666666667	0.18095238095238092	0.12380952380952381	0.275	0.16666666666666666	0.12169312169312169	0.31547619047619047	0.09523809523809523	0.12037037037037036	0.13095238095238096	0.21964285714285714	0.18839285714285714	0.18392857142857144	0.2286706349206349	0.22156084656084654	0.17394179894179893	0.17394179894179893	0.24	0.06666666666666667	0.15873015873015872	0.15873015873015872	0.17777777777777778	0.17777777777777778	0.16666666666666666	0.13333333333333333	0.28833333333333333	0.355	0.27999999999999997	0.3416666666666667	0.28214285714285714	0.28833333333333333	0.28833333333333333	0.28833333333333333	0.28833333333333333	0.28833333333333333	0.275	0.395	0.35	0.27999999999999997	0.3771428571428571	0.17777777777777778	0.21904761904761907	0.2857142857142857	0.3416666666666667	0.3416666666666667	0.3416666666666667	0.3416666666666667	0.28833333333333333
Q99383_RRM2_2KM8_C_245-314_245-314_229-329_A	0.1722222222222222	0.15	0.28571428571428564	0.0925925925925926	0.167989417989418	0.10317460317460318	0.13703703703703704	0.22685185185185186	0.1111111111111111	0.09523809523809523	0.06666666666666667	0.16666666666666666	0.19047619047619047	0.1726190476190476	0.15277777777777776	0.07196969696969698	0.07792207792207792	0.11428571428571428	0.26666666666666666	0.14458874458874457	0.10317460317460318	0.10317460317460318	0.11428571428571428	0.10317460317460318	0.10317460317460318	0.1984126984126984	0.17394179894179893	0.18783068783068782	0.17619047619047615	0.17592592592592593	0.21428571428571427	0.17394179894179893	0.17394179894179893	0.17394179894179893	0.17394179894179893	0.17394179894179893	0.17592592592592593	0.22156084656084654	0.17619047619047615	0.17619047619047615	0.23809523809523805	0.1111111111111111	0.18783068783068782	0.1402116402116402	0.17592592592592593	0.17592592592592593	0.17592592592592593	0.17592592592592593	0.18783068783068782
P38159_RRM1_2MB0_B_10-80_10-80_0-95_A	0.12857142857142856	0.13571428571428573	0.29714285714285715	0.1	0.2571428571428571	0.13888888888888887	0.2222222222222222	0.23125	0.14285714285714285	0.10833333333333334	0.08333333333333333	0.10416666666666666	0.1492063492063492	0.11309523809523808	0.09821428571428571	0.08333333333333333	0.09523809523809523	0.09523809523809523	0.3168253968253968	0.1511111111111111	0.24603174603174605	0.24603174603174605	0.1865079365079365	0.16666666666666666	0.13888888888888887	0.10515873015873016	0.2869047619047619	0.30357142857142855	0.2857142857142857	0.2702380952380952	0.3392857142857143	0.2833333333333333	0.2833333333333333	0.2833333333333333	0.2833333333333333	0.2833333333333333	0.20666666666666664	0.25357142857142856	0.3526785714285714	0.28214285714285714	0.32857142857142857	0.24206349206349206	0.16499999999999998	0.18839285714285714	0.2702380952380952	0.2702380952380952	0.2702380952380952	0.2702380952380952	0.29999999999999993
P22626_RRM1_5HO4_A_23-92_23-92_8-114_B	0.18055555555555555	0.11666666666666665	0.48761904761904756	0.2533333333333333	0.26142857142857145	0.33055555555555555	0.25727513227513227	0.2	0.11666666666666665	0.1369047619047619	0.1037037037037037	0.12698412698412698	0.14583333333333331	0.1388888888888889	0.12142857142857143	0.12554112554112554	0.1414141414141414	0.1414141414141414	0.3292857142857143	0.225	0.2642857142857143	0.2642857142857143	0.16666666666666666	0.3365079365079365	0.33055555555555555	0.125	0.35238095238095235	0.2357142857142857	0.34833333333333333	0.22142857142857145	0.27238095238095233	0.21904761904761907	0.21904761904761907	0.21904761904761907	0.21904761904761907	0.21904761904761907	0.22142857142857145	0.2523809523809524	0.26875	0.215	0.4033333333333333	0.17857142857142858	0.2704761904761904	0.32976190476190476	0.22142857142857145	0.22142857142857145	0.22142857142857145	0.22142857142857145	0.2357142857142857
P09651_RRM1_5MPG_A_16-85_16-85_1-100_B	0.14047619047619048	0.09047619047619046	0.15857142857142859	0.05833333333333333	0.30952380952380953	0.13095238095238096	0.2169312169312169	0.1919642857142857	0.14666666666666667	0.12222222222222223	0.1111111111111111	0.11349206349206349	0.12291666666666667	0.11944444444444444	0.1232142857142857	0.14814814814814814	0.15277777777777776	0.08928571428571429	0.3059523809523809	0.10833333333333332	0.23611111111111108	0.23611111111111108	0.13095238095238096	0.13888888888888887	0.13095238095238096	0.21666666666666667	0.21547619047619046	0.35714285714285715	0.2119047619047619	0.3476190476190476	0.3561904761904762	0.28214285714285714	0.28214285714285714	0.28214285714285714	0.28214285714285714	0.28214285714285714	0.28095238095238095	0.3821428571428571	0.3482142857142857	0.2785714285714286	0.48	0.21428571428571427	0.27936507936507937	0.32380952380952377	0.3476190476190476	0.3476190476190476	0.3476190476190476	0.3476190476190476	0.29047619047619044
O00425_RRM1_6GX6_A_4-69_4-69_0-83_B	0.34047619047619043	0.13095238095238096	0.3666666666666667	0.19999999999999998	0.38888888888888884	0.1111111111111111	0.11574074074074074	0.25252525252525254	0.13095238095238096	0.08333333333333333	0.06666666666666667	0.14285714285714285	0.15873015873015872	0.15873015873015872	0.14285714285714285	0.14285714285714285	0.15873015873015872	0.15873015873015872	0.24074074074074073	0.16666666666666666	0.1111111111111111	0.1111111111111111	0.1111111111111111	0.1111111111111111	0.1111111111111111	0.08333333333333333	0.35555555555555557	0.4444444444444444	0.35714285714285715	0.4444444444444444	0.3111111111111111	0.35555555555555557	0.35555555555555557	0.35555555555555557	0.35555555555555557	0.35555555555555557	0.4444444444444444	0.35555555555555557	0.35714285714285715	0.35714285714285715	0.3666666666666667	0.1111111111111111	0.2222222222222222	0.3	0.4444444444444444	0.4444444444444444	0.4444444444444444	0.4444444444444444	0.4444444444444444
Q9NWB1_RRM1_2ERR_A_119-187_119-187_104-202_B	0.08928571428571429	0.048611111111111105	0.19166666666666665	0.047619047619047616	0.21666666666666665	0.13333333333333333	0.14166666666666666	0.15277777777777776	0.08333333333333333	0.1111111111111111	0.25	0.14166666666666666	0.175	0.16666666666666666	0.13571428571428573	0.16666666666666666	0.16666666666666666	0.16666666666666666	0.29603174603174603	0.10416666666666667	0.13333333333333333	0.13333333333333333	0.17857142857142858	0.13333333333333333	0.13333333333333333	0.07291666666666666	0.25925925925925924	0.21428571428571427	0.20039682539682538	0.19444444444444445	0.25	0.20370370370370372	0.20370370370370372	0.20370370370370372	0.20370370370370372	0.20370370370370372	0.13888888888888887	0.1759259259259259	0.3005952380952381	0.20039682539682538	0.2380952380952381	0.16666666666666666	0.15833333333333333	0.175	0.19444444444444445	0.19444444444444445	0.19444444444444445	0.19444444444444445	0.21428571428571427
G5EEW7_RRM1_2MGZ_A_102-170_102-170_87-185_C	0.23253968253968252	0.09166666666666667	0.325	0.20000000000000004	0.3	0.15	0.2817460317460317	0.275	0.11666666666666665	0.13888888888888887	0.09722222222222221	0.16666666666666666	0.2	0.18333333333333335	0.15476190476190477	0.15277777777777776	0.17500000000000002	0.17500000000000002	0.21523809523809523	0.12083333333333335	0.13095238095238096	0.13095238095238096	0.15	0.15	0.15	0.1607142857142857	0.25555555555555554	0.25	0.2547619047619048	0.2333333333333333	0.27499999999999997	0.2222222222222222	0.2222222222222222	0.2222222222222222	0.2222222222222222	0.2222222222222222	0.19444444444444442	0.20555555555555557	0.3321428571428572	0.22142857142857145	0.35000000000000003	0.2333333333333333	0.2533333333333333	0.25	0.2333333333333333	0.2333333333333333	0.2333333333333333	0.2333333333333333	0.25
Q9NWB1_RRM1_2N82_B_119-187_119-187_104-202_A	0.19555555555555554	0.065	0.305	0.10714285714285714	0.29071428571428576	0.18055555555555555	0.23148148148148148	0.17045454545454547	0.12333333333333334	0.1111111111111111	0.10000000000000002	0.1572420634920635	0.1294642857142857	0.1259920634920635	0.16339285714285712	0.15	0.1619047619047619	0.12554112554112554	0.27499999999999997	0.18444444444444447	0.13888888888888887	0.13888888888888887	0.1638888888888889	0.1865079365079365	0.18055555555555555	0.1125	0.29166666666666663	0.275	0.2966666666666667	0.26071428571428573	0.2857142857142857	0.24166666666666664	0.24166666666666664	0.24166666666666664	0.24166666666666664	0.24166666666666664	0.26071428571428573	0.27499999999999997	0.30833333333333335	0.24666666666666667	0.4333333333333333	0.1619047619047619	0.18214285714285713	0.19821428571428573	0.26071428571428573	0.26071428571428573	0.26071428571428573	0.26071428571428573	0.275
P49960_RRM2_2KH9_A_119-189_119-189_104-204_B	0.21857142857142856	0.13333333333333333	0.1422222222222222	0.1	0.15499999999999997	0.1111111111111111	0.12962962962962962	0.19642857142857142	0.13999999999999999	0.21428571428571427	0.11428571428571428	0.13988095238095238	0.15714285714285714	0.14880952380952378	0.13392857142857142	0.13095238095238096	0.14285714285714285	0.19047619047619047	0.13015873015873014	0.13047619047619047	0.16984126984126982	0.16984126984126982	0.1111111111111111	0.1111111111111111	0.1111111111111111	0.18392857142857144	0.16	0.125	0.16444444444444445	0.125	0.15357142857142855	0.1288888888888889	0.1288888888888889	0.1288888888888889	0.1288888888888889	0.1288888888888889	0.125	0.145	0.18888888888888888	0.1511111111111111	0.13714285714285715	0.16666666666666666	0.1657142857142857	0.18333333333333335	0.125	0.125	0.125	0.125	0.15666666666666668
P49960_RRM2_4N0T_A_119-189_119-189_110-212_B	0.1111111111111111	0.15625	0.26190476190476186	0.27777777777777773	0.17619047619047618	0.16666666666666666	0.15873015873015872	0.21249999999999997	0.13055555555555554	0.08333333333333333	0.08928571428571429	0.17063492063492064	0.14087301587301587	0.1349206349206349	0.16617063492063494	0.2215608465608466	0.17394179894179893	0.17394179894179893	0.2120779220779221	0.13541666666666666	0.20555555555555557	0.20555555555555557	0.16666666666666666	0.16666666666666666	0.16666666666666666	0.10416666666666666	0.2382936507936508	0.15634920634920632	0.196031746031746	0.24761904761904757	0.12962962962962962	0.1494047619047619	0.1494047619047619	0.1494047619047619	0.1494047619047619	0.1494047619047619	0.15079365079365079	0.14384920634920634	0.2107142857142857	0.14047619047619045	0.19047619047619047	0.20000000000000004	0.20214285714285712	0.1607142857142857	0.15079365079365079	0.15079365079365079	0.15079365079365079	0.15079365079365079	0.15634920634920632
P49960_RRM2_5TF6_A_119-189_119-189_110-212_B	0.17619047619047618	0.07142857142857142	0.24380952380952384	0.19999999999999998	0.22380952380952382	0.06666666666666667	0.15993265993265993	0.11647727272727273	0.12857142857142856	0.08333333333333333	0.08333333333333333	0.13214285714285715	0.15	0.14404761904761904	0.12767857142857142	0.17023809523809522	0.18611111111111112	0.18611111111111112	0.20454545454545453	0.09821428571428571	0.13095238095238096	0.13095238095238096	0.11428571428571428	0.08333333333333333	0.06666666666666667	0.1125	0.2733333333333333	0.24	0.21142857142857138	0.2833333333333333	0.19777777777777777	0.22333333333333333	0.22333333333333333	0.22333333333333333	0.22333333333333333	0.22333333333333333	0.2333333333333333	0.21666666666666665	0.26428571428571423	0.21142857142857138	0.21706349206349204	0.17777777777777778	0.14444444444444443	0.2130952380952381	0.2333333333333333	0.2333333333333333	0.2333333333333333	0.2333333333333333	0.24
P49960_RRM2_5TF6_C_119-189_119-189_110-212_D	0.15238095238095237	0.07142857142857142	0.2571428571428571	0.19999999999999998	0.28047619047619043	0.06666666666666667	0.17104377104377103	0.11647727272727273	0.1126984126984127	0.1111111111111111	0.10833333333333334	0.13809523809523808	0.15833333333333333	0.15	0.13214285714285715	0.1761904761904762	0.19206349206349205	0.19206349206349205	0.20454545454545453	0.09821428571428571	0.15873015873015872	0.15873015873015872	0.11428571428571428	0.08333333333333333	0.06666666666666667	0.18333333333333335	0.2916666666666667	0.20833333333333334	0.24007936507936503	0.29	0.21203703703703702	0.23611111111111108	0.23611111111111108	0.23611111111111108	0.23611111111111108	0.23611111111111108	0.19999999999999998	0.18611111111111112	0.3392857142857143	0.2261904761904762	0.22261904761904763	0.19444444444444442	0.1511111111111111	0.22142857142857145	0.19999999999999998	0.19999999999999998	0.19999999999999998	0.19999999999999998	0.24999999999999997
P49960_RRM2_5VSU_A_119-189_119-189_110-212_I	0.1222222222222222	0.15666666666666668	0.3	0.2	0.16666666666666666	0.15873015873015872	0.15555555555555556	0.21388888888888885	0.15079365079365079	0.08333333333333333	0.11363636363636365	0.1607142857142857	0.13541666666666666	0.1294642857142857	0.15625	0.20833333333333334	0.16666666666666666	0.16666666666666666	0.205	0.13999999999999999	0.21666666666666667	0.21666666666666667	0.17777777777777778	0.15873015873015872	0.15873015873015872	0.09821428571428571	0.2752380952380952	0.18	0.22888888888888886	0.17333333333333334	0.14404761904761904	0.16857142857142854	0.16857142857142854	0.16857142857142854	0.16857142857142854	0.16857142857142854	0.17333333333333334	0.1619047619047619	0.20277777777777775	0.1622222222222222	0.15238095238095237	0.2333333333333333	0.19857142857142857	0.15476190476190474	0.17333333333333334	0.17333333333333334	0.17333333333333334	0.17333333333333334	0.18
P49960_RRM2_6ASO_A_119-189_119-189_110-212_I	0.18015873015873016	0.20238095238095238	0.35333333333333333	0.3111111111111111	0.22380952380952382	0.17777777777777778	0.19629629629629627	0.19981060606060608	0.10714285714285714	0.08333333333333333	0.08333333333333333	0.13214285714285715	0.15	0.14404761904761904	0.12767857142857142	0.17023809523809522	0.18611111111111112	0.18611111111111112	0.2545454545454545	0.09821428571428571	0.1976190476190476	0.1976190476190476	0.15873015873015872	0.17777777777777778	0.17777777777777778	0.1125	0.3130952380952381	0.19999999999999998	0.26746031746031745	0.2833333333333333	0.19027777777777777	0.21587301587301588	0.21587301587301588	0.21587301587301588	0.21587301587301588	0.21587301587301588	0.19444444444444442	0.21031746031746032	0.31785714285714284	0.2119047619047619	0.21706349206349204	0.17777777777777778	0.1622222222222222	0.2130952380952381	0.19444444444444442	0.19444444444444442	0.19444444444444442	0.19444444444444442	0.19999999999999998
P25299_RRM1_2KM8_B_28-98_20-90_5-105_A	0.18722943722943722	0.10267857142857142	0.13392857142857142	0.07142857142857142	0.1607142857142857	0.08571428571428572	0.1111111111111111	0.15000000000000002	0.16458333333333333	0.07291666666666666	0.09764309764309764	0.09415584415584416	0.10606060606060605	0.10606060606060605	0.09415584415584416	0.12554112554112554	0.1414141414141414	0.1414141414141414	0.13381410256410256	0.15625	0.08125	0.08125	0.06666666666666667	0.08571428571428572	0.08571428571428572	0.11458333333333333	0.15376984126984128	0.13392857142857142	0.15376984126984128	0.13392857142857142	0.13333333333333333	0.11805555555555555	0.11805555555555555	0.11805555555555555	0.11805555555555555	0.11805555555555555	0.13392857142857142	0.11805555555555555	0.11805555555555555	0.11805555555555555	0.181547619047619	0.05	0.12142857142857143	0.10416666666666666	0.13392857142857142	0.13392857142857142	0.13392857142857142	0.13392857142857142	0.13392857142857142
F1LQ48_RRM2_2MQP_A_181-267_181-267_166-282_B	0.2	0.13392857142857142	0.29464285714285715	0.0875	0.2465277777777778	0.19444444444444442	0.23468013468013468	0.14646464646464646	0.23363095238095238	0.17857142857142858	0.09444444444444444	0.19981060606060605	0.17897727272727273	0.16856060606060605	0.19147727272727275	0.18308080808080807	0.1414141414141414	0.17424242424242423	0.20625	0.14583333333333334	0.14444444444444446	0.14444444444444446	0.19444444444444442	0.20634920634920637	0.19444444444444442	0.09821428571428571	0.3501984126984127	0.26339285714285715	0.34325396825396826	0.25	0.34374999999999994	0.2876984126984127	0.2876984126984127	0.2876984126984127	0.2876984126984127	0.2876984126984127	0.21180555555555555	0.2743055555555556	0.28075396825396826	0.28075396825396826	0.32291666666666663	0.18452380952380953	0.2125	0.18948412698412698	0.25	0.25	0.25	0.25	0.26339285714285715
P62995_RRM1_2KXN_B_120-190_120-190_105-205_A	0.2361111111111111	0.1388888888888889	0.14583333333333331	0.08680555555555555	0.12291666666666666	0.12962962962962962	0.1111111111111111	0.13055555555555554	0.1472222222222222	0.1111111111111111	0.08333333333333333	0.06349206349206349	0.11458333333333333	0.06349206349206349	0.06666666666666667	0.12037037037037036	0.125	0.0787037037037037	0.22857142857142854	0.19166666666666665	0.09999999999999999	0.09999999999999999	0.12169312169312169	0.12962962962962962	0.12962962962962962	0.09642857142857142	0.19444444444444442	0.14126984126984127	0.18888888888888888	0.13680555555555557	0.17291666666666666	0.1523809523809524	0.1523809523809524	0.1523809523809524	0.1523809523809524	0.1523809523809524	0.16865079365079363	0.19642857142857142	0.1607142857142857	0.1607142857142857	0.17142857142857143	0.13333333333333333	0.14109848484848483	0.12291666666666666	0.13680555555555557	0.13680555555555557	0.13680555555555557	0.13680555555555557	0.13293650793650794
P62995_RRM1_2RRA_A_120-190_120-190_105-205_B	0.15277777777777776	0.20714285714285713	0.34791666666666665	0.13571428571428573	0.20238095238095238	0.14166666666666666	0.27314814814814814	0.13068181818181818	0.11309523809523808	0.07142857142857142	0.06666666666666667	0.08680555555555555	0.13392857142857142	0.09375	0.08333333333333333	0.0787037037037037	0.08465608465608465	0.08465608465608465	0.28928571428571426	0.125	0.10714285714285714	0.10714285714285714	0.10317460317460318	0.15000000000000002	0.14166666666666666	0.11309523809523808	0.25	0.225	0.26666666666666666	0.21904761904761905	0.30952380952380953	0.25	0.25	0.25	0.25	0.25	0.21904761904761905	0.29166666666666663	0.26666666666666666	0.26666666666666666	0.2738095238095238	0.13333333333333333	0.2123015873015873	0.1919642857142857	0.21904761904761905	0.21904761904761905	0.21904761904761905	0.21904761904761905	0.225
Q15717_RRM3_6GC5_C_246-316_246-316_231-326_G	0.2107142857142857	0.15476190476190477	0.29166666666666663	0.125	0.3654761904761905	0.11904761904761904	0.2888888888888889	0.11071428571428571	0.20238095238095238	0.16904761904761906	0.07407407407407407	0.0625	0.07142857142857142	0.07142857142857142	0.0625	0.08333333333333333	0.09523809523809523	0.09523809523809523	0.2488095238095238	0.1388888888888889	0.2488095238095238	0.2488095238095238	0.18095238095238098	0.125	0.11904761904761904	0.1919642857142857	0.41964285714285715	0.3958333333333333	0.40773809523809523	0.38333333333333336	0.42857142857142855	0.4136904761904762	0.4136904761904762	0.4136904761904762	0.4136904761904762	0.4136904761904762	0.4523809523809524	0.48214285714285715	0.4017857142857143	0.4017857142857143	0.4380952380952381	0.19821428571428573	0.3520833333333333	0.3547619047619047	0.38333333333333336	0.38333333333333336	0.38333333333333336	0.38333333333333336	0.3898809523809524
Q15717_RRM3_6GD3_B_246-316_246-316_231-326_P	0.27777777777777773	0.3119047619047619	0.45	0.25	0.30158730158730157	0.13888888888888887	0.15	0.25396825396825395	0.2222222222222222	0.05555555555555555	0.06666666666666667	0.08333333333333333	0.09523809523809523	0.09523809523809523	0.08333333333333333	0.08333333333333333	0.09523809523809523	0.09523809523809523	0.4576719576719577	0.25833333333333336	0.18888888888888888	0.18888888888888888	0.27777777777777773	0.13888888888888887	0.13888888888888887	0.1111111111111111	0.44047619047619047	0.3238095238095238	0.45	0.3238095238095238	0.30952380952380953	0.35714285714285715	0.35714285714285715	0.35714285714285715	0.35714285714285715	0.35714285714285715	0.3238095238095238	0.35714285714285715	0.3666666666666667	0.3666666666666667	0.27777777777777773	0.13333333333333333	0.25595238095238093	0.2222222222222222	0.3238095238095238	0.3238095238095238	0.3238095238095238	0.3238095238095238	0.3238095238095238
Q15717_RRM3_6GD3_C_246-316_246-316_231-326_P	0.22410714285714284	0.10714285714285714	0.2988095238095238	0.15	0.35059523809523807	0.10267857142857142	0.24074074074074073	0.13125	0.15625	0.16003787878787878	0.1111111111111111	0.0992063492063492	0.1111111111111111	0.1111111111111111	0.10267857142857142	0.09523809523809523	0.1111111111111111	0.1111111111111111	0.29166666666666663	0.13392857142857142	0.17946428571428572	0.17946428571428572	0.10833333333333334	0.10714285714285714	0.10267857142857142	0.1923611111111111	0.3586309523809524	0.3839285714285714	0.3482142857142857	0.37142857142857144	0.3964285714285714	0.3943452380952381	0.3943452380952381	0.3943452380952381	0.3943452380952381	0.3943452380952381	0.488095238095238	0.46875	0.38392857142857145	0.38392857142857145	0.4208333333333333	0.21726190476190474	0.3416666666666666	0.3375	0.37142857142857144	0.37142857142857144	0.37142857142857144	0.37142857142857144	0.37202380952380953
Q01130_RRM1_2LEB_A_16-86_16-86_1-101_B	0.225	0.075	0.24285714285714283	0.06666666666666667	0.24444444444444446	0.10317460317460318	0.18240740740740743	0.28214285714285714	0.19047619047619044	0.08928571428571429	0.075	0.1349206349206349	0.15625	0.1527777777777778	0.13214285714285715	0.1761904761904762	0.19999999999999998	0.16666666666666666	0.2603174603174603	0.12857142857142856	0.1111111111111111	0.1111111111111111	0.05555555555555555	0.1111111111111111	0.10317460317460318	0.13125	0.3049206349206349	0.24444444444444446	0.31	0.22444444444444445	0.24285714285714283	0.2215873015873016	0.2215873015873016	0.2215873015873016	0.2215873015873016	0.2215873015873016	0.22444444444444445	0.26158730158730154	0.2833333333333333	0.22666666666666666	0.3704761904761905	0.16666666666666666	0.18888888888888888	0.19047619047619047	0.22444444444444445	0.22444444444444445	0.22444444444444445	0.22444444444444445	0.24444444444444446
O45189_RRM1_2MGZ_B_37-104_37-104_22-119_C	0.2202380952380952	0.11857142857142858	0.26666666666666666	0.12	0.29238095238095235	0.08333333333333333	0.12261904761904763	0.23106060606060605	0.11857142857142858	0.10833333333333334	0.09722222222222221	0.10267857142857142	0.11904761904761904	0.10714285714285714	0.09375	0.125	0.13095238095238096	0.13095238095238096	0.19047619047619047	0.16904761904761906	0.12222222222222223	0.12222222222222223	0.08333333333333333	0.08333333333333333	0.08333333333333333	0.14583333333333331	0.2957142857142857	0.29904761904761906	0.305	0.2857142857142857	0.29333333333333333	0.28571428571428575	0.28571428571428575	0.28571428571428575	0.28571428571428575	0.28571428571428575	0.24761904761904763	0.23238095238095235	0.36875	0.29500000000000004	0.2333333333333333	0.21666666666666667	0.1619047619047619	0.25	0.2857142857142857	0.2857142857142857	0.2857142857142857	0.2857142857142857	0.3390476190476191
O45189_RRM1_2RU3_A_37-104_37-104_22-119_B	0.11547619047619047	0.11547619047619047	0.1707936507936508	0.12000000000000002	0.17023809523809522	0.13333333333333333	0.14444444444444446	0.125	0.16944444444444445	0.10317460317460318	0.09523809523809523	0.13541666666666666	0.1125	0.10416666666666666	0.13392857142857142	0.13095238095238096	0.10000000000000002	0.08928571428571429	0.23064935064935063	0.21650793650793648	0.2222222222222222	0.2222222222222222	0.1111111111111111	0.13333333333333333	0.13333333333333333	0.11458333333333331	0.16214285714285714	0.14166666666666666	0.16214285714285714	0.14166666666666666	0.1738095238095238	0.16666666666666666	0.16666666666666666	0.16666666666666666	0.16666666666666666	0.16666666666666666	0.175	0.13333333333333333	0.20238095238095238	0.1619047619047619	0.19714285714285712	0.20039682539682538	0.1757142857142857	0.20476190476190476	0.14166666666666666	0.14166666666666666	0.14166666666666666	0.14166666666666666	0.175
Q92879_RRM2_3NNC_A_110-178_110-178_88-193_B	0.2361111111111111	0.1875	0.3142857142857143	0.10714285714285714	0.3630952380952381	0.11904761904761904	0.1787037037037037	0.16875	0.10714285714285714	0.10416666666666666	0.1111111111111111	0.21875	0.19642857142857142	0.1875	0.18055555555555555	0.15833333333333333	0.11666666666666665	0.1574074074074074	0.2048611111111111	0.20833333333333331	0.16666666666666666	0.16666666666666666	0.15873015873015872	0.125	0.11904761904761904	0.15515873015873016	0.38095238095238093	0.3476190476190476	0.37529761904761905	0.3357142857142857	0.43452380952380953	0.4166666666666667	0.4166666666666667	0.4166666666666667	0.4166666666666667	0.4166666666666667	0.3714285714285714	0.369047619047619	0.41101190476190474	0.41101190476190474	0.31547619047619047	0.13333333333333333	0.20089285714285715	0.22916666666666666	0.3357142857142857	0.3357142857142857	0.3357142857142857	0.3357142857142857	0.38333333333333336
Q92879_RRM1_3NNH_C_18-88_18-88_3-103_E	0.3148148148148148	0.09523809523809523	0.2857142857142857	0.14285714285714285	0.5	0.15873015873015872	0.14166666666666666	0.225	0.15873015873015872	0.09523809523809523	0.1111111111111111	0.2638888888888889	0.2341269841269841	0.2222222222222222	0.2657407407407408	0.15833333333333333	0.11666666666666665	0.1574074074074074	0.23905723905723905	0.125	0.1111111111111111	0.1111111111111111	0.15873015873015872	0.16666666666666666	0.15873015873015872	0.15873015873015872	0.4325396825396825	0.4325396825396825	0.40277777777777773	0.4166666666666667	0.48412698412698413	0.5158730158730158	0.5158730158730158	0.5158730158730158	0.5158730158730158	0.5158730158730158	0.5	0.4166666666666667	0.4861111111111111	0.4861111111111111	0.40079365079365076	0.13333333333333333	0.2511904761904762	0.27499999999999997	0.4166666666666667	0.4166666666666667	0.4166666666666667	0.4166666666666667	0.5158730158730158
Q13148_RRM2_4BS2_A_193-243_193-243_172-258_B	0.1	0.1125	0.2	0.08333333333333333	0.13571428571428573	0.19444444444444442	0.14285714285714285	0.3125	0.14583333333333331	0.1111111111111111	0.08333333333333333	0.041666666666666664	0.05	0.041666666666666664	0.041666666666666664	0.05555555555555555	0.05555555555555555	0.05555555555555555	0.19027777777777777	0.14583333333333331	0.19444444444444442	0.19444444444444442	0.19444444444444442	0.2222222222222222	0.19444444444444442	0.16666666666666666	0.25	0.16666666666666666	0.25	0.14821428571428572	0.13571428571428573	0.16666666666666666	0.16666666666666666	0.16666666666666666	0.16666666666666666	0.16666666666666666	0.14821428571428572	0.12738095238095237	0.16666666666666666	0.16666666666666666	0.15000000000000002	0.3055555555555555	0.15416666666666667	0.1625	0.14821428571428572	0.14821428571428572	0.14821428571428572	0.14821428571428572	0.16666666666666666
O45189_RRM1_4CIO_A_37-104_37-104_22-119_B	0.14947089947089945	0.3125	0.2261904761904762	0.2261904761904762	0.25	0.19444444444444442	0.14166666666666666	0.2673611111111111	0.07936507936507936	0.10317460317460318	0.11428571428571428	0.20089285714285715	0.1875	0.16964285714285715	0.1875	0.15833333333333333	0.13333333333333333	0.1574074074074074	0.2767676767676768	0.14444444444444446	0.17777777777777778	0.17777777777777778	0.13888888888888887	0.19444444444444442	0.19444444444444442	0.15476190476190477	0.2496031746031746	0.23015873015873015	0.24305555555555555	0.2222222222222222	0.2253968253968254	0.20793650793650795	0.20793650793650795	0.20793650793650795	0.20793650793650795	0.20793650793650795	0.2222222222222222	0.23571428571428574	0.3020833333333333	0.20138888888888887	0.23611111111111108	0.3111111111111111	0.17619047619047618	0.2589285714285714	0.2222222222222222	0.2222222222222222	0.2222222222222222	0.2222222222222222	0.23015873015873015
P22626_RRM1_5EN1_A_23-92_23-92_8-114_B	0.09523809523809523	0.3333333333333333	0.2833333333333334	0.20000000000000004	0.1865079365079365	0.24444444444444446	0.19523809523809524	0.13333333333333333	0.19166666666666665	0.23611111111111108	0.047619047619047616	0.037037037037037035	0.041666666666666664	0.037037037037037035	0.037037037037037035	0.037037037037037035	0.037037037037037035	0.037037037037037035	0.25	0.2698412698412698	0.37777777777777777	0.37777777777777777	0.24444444444444446	0.24444444444444446	0.24444444444444446	0.27777777777777773	0.24761904761904763	0.15873015873015872	0.25833333333333336	0.15873015873015872	0.17037037037037037	0.13095238095238096	0.13095238095238096	0.13095238095238096	0.13095238095238096	0.13095238095238096	0.15873015873015872	0.11428571428571428	0.125	0.125	0.20555555555555557	0.3333333333333333	0.31666666666666665	0.2976190476190476	0.15873015873015872	0.15873015873015872	0.15873015873015872	0.15873015873015872	0.15873015873015872
P09651_RRM2_5MPL_A_107-176_107-176_92-191_B	0.11428571428571428	0.12857142857142856	0.24380952380952384	0.1	0.15873015873015872	0.23148148148148148	0.20952380952380953	0.20833333333333331	0.12301587301587302	0.21428571428571427	0.125	0.08571428571428572	0.06666666666666667	0.06439393939393939	0.08402777777777778	0.07539682539682539	0.08333333333333333	0.08333333333333333	0.3477777777777778	0.06666666666666667	0.19444444444444442	0.19444444444444442	0.12037037037037036	0.23611111111111108	0.23148148148148148	0.09126984126984126	0.22380952380952382	0.1738095238095238	0.22380952380952382	0.16825396825396824	0.23873015873015874	0.15714285714285714	0.15714285714285714	0.15714285714285714	0.15714285714285714	0.15714285714285714	0.16825396825396824	0.18214285714285713	0.19642857142857142	0.15714285714285714	0.255	0.15277777777777776	0.1222222222222222	0.17698412698412697	0.16825396825396824	0.16825396825396824	0.16825396825396824	0.16825396825396824	0.1738095238095238
P22626_RRM1_5WWE_A_23-92_23-92_8-114_B	0.242063492063492	0.2333333333333333	0.5	0.3333333333333333	0.2583333333333333	0.2222222222222222	0.20634920634920637	0.26060606060606056	0.25	0.1984126984126984	0.08888888888888889	0.1263227513227513	0.09523809523809523	0.09523809523809523	0.12261904761904763	0.08928571428571429	0.09523809523809523	0.09523809523809523	0.32341269841269843	0.18055555555555555	0.2833333333333333	0.2833333333333333	0.15	0.2222222222222222	0.2222222222222222	0.12222222222222223	0.34722222222222215	0.20833333333333334	0.3444444444444444	0.20833333333333334	0.27777777777777773	0.18055555555555555	0.18055555555555555	0.18055555555555555	0.18055555555555555	0.18055555555555555	0.20833333333333334	0.18055555555555555	0.17777777777777778	0.17777777777777778	0.39999999999999997	0.1111111111111111	0.3952380952380952	0.3888888888888889	0.20833333333333334	0.20833333333333334	0.20833333333333334	0.20833333333333334	0.20833333333333334
P22626_RRM1_5WWF_A_23-92_23-92_8-114_B	0.242063492063492	0.2333333333333333	0.5	0.3333333333333333	0.2583333333333333	0.2222222222222222	0.20634920634920637	0.26060606060606056	0.25	0.1984126984126984	0.08888888888888889	0.1263227513227513	0.09523809523809523	0.09523809523809523	0.12261904761904763	0.08928571428571429	0.09523809523809523	0.09523809523809523	0.32341269841269843	0.18055555555555555	0.2833333333333333	0.2833333333333333	0.15	0.2222222222222222	0.2222222222222222	0.12222222222222223	0.34722222222222215	0.20833333333333334	0.3444444444444444	0.20833333333333334	0.27777777777777773	0.18055555555555555	0.18055555555555555	0.18055555555555555	0.18055555555555555	0.18055555555555555	0.20833333333333334	0.18055555555555555	0.17777777777777778	0.17777777777777778	0.39999999999999997	0.1111111111111111	0.3952380952380952	0.3888888888888889	0.20833333333333334	0.20833333333333334	0.20833333333333334	0.20833333333333334	0.20833333333333334
P22626_RRM1_5WWF_C_23-92_23-92_8-114_D	0.1919642857142857	0.13333333333333333	0.325	0.20833333333333331	0.20714285714285713	0.175	0.1693121693121693	0.17272727272727273	0.2125	0.1125	0.05555555555555555	0.07142857142857142	0.08333333333333333	0.08333333333333333	0.07142857142857142	0.09523809523809523	0.1111111111111111	0.1111111111111111	0.31875	0.3125	0.2125	0.2125	0.25	0.175	0.175	0.125	0.27380952380952384	0.16964285714285715	0.26875	0.16964285714285715	0.23333333333333334	0.1488095238095238	0.1488095238095238	0.1488095238095238	0.1488095238095238	0.1488095238095238	0.16964285714285715	0.1488095238095238	0.14375	0.14375	0.325	0.08333333333333333	0.3214285714285714	0.3166666666666667	0.16964285714285715	0.16964285714285715	0.16964285714285715	0.16964285714285715	0.16964285714285715
P22626_RRM1_5WWG_A_23-92_23-92_8-114_B	0.18948412698412698	0.08571428571428572	0.40119047619047615	0.13333333333333333	0.27619047619047615	0.19791666666666666	0.22751322751322753	0.1746031746031746	0.20535714285714285	0.11458333333333333	0.041666666666666664	0.09722222222222221	0.1125	0.10555555555555556	0.09166666666666667	0.08585858585858586	0.09696969696969697	0.09696969696969697	0.3589285714285714	0.15476190476190477	0.2648809523809524	0.2648809523809524	0.19444444444444442	0.20238095238095238	0.19791666666666666	0.11904761904761904	0.3333333333333333	0.2708333333333333	0.32976190476190476	0.25297619047619047	0.31547619047619047	0.24999999999999997	0.24999999999999997	0.24999999999999997	0.24999999999999997	0.24999999999999997	0.25297619047619047	0.2916666666666667	0.24642857142857144	0.24642857142857144	0.45238095238095233	0.13392857142857142	0.3151785714285714	0.31785714285714284	0.25297619047619047	0.25297619047619047	0.25297619047619047	0.25297619047619047	0.2708333333333333
P09651_RRM1_6DCL_A_16-85_16-85_1-107_C	0.18333333333333335	0.20000000000000004	0.5499999999999999	0.13333333333333333	0.3535714285714286	0.12037037037037036	0.25952380952380955	0.3	0.19166666666666665	0.06666666666666667	0.06060606060606061	0.12261904761904763	0.12962962962962962	0.12222222222222223	0.12037037037037036	0.10822510822510822	0.11616161616161617	0.08333333333333333	0.38888888888888884	0.1619047619047619	0.10833333333333334	0.10833333333333334	0.12037037037037036	0.125	0.12037037037037036	0.14074074074074075	0.34920634920634913	0.4047619047619047	0.3595238095238096	0.38690476190476186	0.425	0.34920634920634913	0.34920634920634913	0.34920634920634913	0.34920634920634913	0.34920634920634913	0.38690476190476186	0.3968253968253968	0.3595238095238096	0.3595238095238096	0.5738095238095239	0.25	0.30952380952380953	0.33174603174603173	0.38690476190476186	0.38690476190476186	0.38690476190476186	0.38690476190476186	0.4047619047619047
P09651_RRM2_6DCL_A_107-176_107-176_85-191_D	0.10555555555555556	0.31333333333333335	0.3976190476190476	0.14666666666666667	0.2095238095238095	0.23611111111111108	0.25396825396825395	0.2222222222222222	0.11904761904761904	0.08095238095238096	0.125	0.09126984126984126	0.10416666666666666	0.09722222222222221	0.08571428571428572	0.07792207792207792	0.08585858585858586	0.08585858585858586	0.4	0.14047619047619048	0.16984126984126982	0.16984126984126982	0.16666666666666666	0.24206349206349206	0.23611111111111108	0.10416666666666666	0.28095238095238095	0.23714285714285716	0.2833333333333333	0.22285714285714286	0.29904761904761906	0.21428571428571427	0.21428571428571427	0.21428571428571427	0.21428571428571427	0.21428571428571427	0.22285714285714286	0.24761904761904763	0.2708333333333333	0.21666666666666665	0.3333333333333333	0.22857142857142856	0.18095238095238092	0.24047619047619045	0.22285714285714286	0.22285714285714286	0.22285714285714286	0.22285714285714286	0.23714285714285716
P09651_RRM1_6DCL_B_16-85_16-85_1-107_D	0.18703703703703703	0.20000000000000004	0.5738095238095239	0.13333333333333333	0.37142857142857144	0.125	0.2632275132275132	0.3	0.20952380952380953	0.06666666666666667	0.041666666666666664	0.12169312169312169	0.13888888888888887	0.12962962962962962	0.11428571428571428	0.07792207792207792	0.08585858585858586	0.08585858585858586	0.40277777777777773	0.1619047619047619	0.11428571428571428	0.11428571428571428	0.125	0.13095238095238096	0.125	0.15	0.373015873015873	0.42857142857142855	0.3833333333333333	0.4047619047619047	0.44285714285714284	0.373015873015873	0.373015873015873	0.373015873015873	0.373015873015873	0.373015873015873	0.4047619047619047	0.42857142857142855	0.3833333333333333	0.3833333333333333	0.6055555555555555	0.2619047619047619	0.29365079365079366	0.3428571428571428	0.4047619047619047	0.4047619047619047	0.4047619047619047	0.4047619047619047	0.42857142857142855
P09651_RRM2_6DCL_B_107-176_107-176_85-191_C	0.17989417989417988	0.11428571428571428	0.4523809523809524	0.14814814814814814	0.34920634920634913	0.15277777777777776	0.24338624338624337	0.19047619047619047	0.19047619047619047	0.08333333333333333	0.07196969696969698	0.12962962962962962	0.15	0.14074074074074075	0.12222222222222223	0.08585858585858586	0.09696969696969697	0.09696969696969697	0.4435185185185186	0.1111111111111111	0.19444444444444442	0.19444444444444442	0.20039682539682538	0.15873015873015872	0.15277777777777776	0.15873015873015872	0.3611111111111111	0.38888888888888884	0.35714285714285715	0.36507936507936506	0.5	0.3611111111111111	0.3611111111111111	0.3611111111111111	0.3611111111111111	0.3611111111111111	0.36507936507936506	0.4166666666666667	0.35714285714285715	0.35714285714285715	0.5555555555555555	0.20634920634920637	0.3345238095238095	0.32142857142857145	0.36507936507936506	0.36507936507936506	0.36507936507936506	0.36507936507936506	0.38888888888888884
Q17RY0_RRM1_2MKI_A_64-153_471-560_456-575_B	0.10555555555555556	0.08333333333333333	0.26666666666666666	0.16666666666666666	0.2361111111111111	0.19583333333333333	0.19047619047619047	0.09375	0.07142857142857142	0.1625	0.13888888888888887	0.11309523809523808	0.125	0.11309523809523808	0.10416666666666666	0.0925925925925926	0.0925925925925926	0.13888888888888887	0.22698412698412698	0.1875	0.09166666666666667	0.09166666666666667	0.15	0.21666666666666667	0.19583333333333333	0.1875	0.27777777777777773	0.19444444444444442	0.27499999999999997	0.1527777777777778	0.1607142857142857	0.19444444444444442	0.19444444444444442	0.19444444444444442	0.19444444444444442	0.19444444444444442	0.09375	0.1527777777777778	0.19166666666666665	0.19166666666666665	0.244047619047619	0.125	0.18154761904761904	0.1607142857142857	0.1527777777777778	0.1527777777777778	0.1527777777777778	0.1527777777777778	0.19444444444444442
Q9BZB8_RRM1_2MKK_A_235-330_310-410_295-425_B	0.09166666666666667	0.08333333333333333	0.125	0.0625	0.19166666666666668	0.06666666666666667	0.07407407407407407	0.10555555555555556	0.09821428571428571	0.15	0.06666666666666667	0.03571428571428571	0.041666666666666664	0.03571428571428571	0.03571428571428571	0.047619047619047616	0.047619047619047616	0.047619047619047616	0.060714285714285714	0.1111111111111111	0.13333333333333333	0.13333333333333333	0.06666666666666667	0.08333333333333333	0.06666666666666667	0.20833333333333331	0.2232142857142857	0.2375	0.22916666666666666	0.21250000000000002	0.18125000000000002	0.2107142857142857	0.2107142857142857	0.2107142857142857	0.2107142857142857	0.2107142857142857	0.14166666666666666	0.19821428571428573	0.21666666666666665	0.21666666666666665	0.20416666666666666	0.4555555555555555	0.25625	0.26666666666666666	0.21250000000000002	0.21250000000000002	0.21250000000000002	0.21250000000000002	0.22499999999999998
Q61474_RRM1_2RS2_A_22-91_22-91_7-106_B	0.1522222222222222	0.13333333333333333	0.29428571428571426	0.1	0.2828571428571428	0.23611111111111108	0.20370370370370372	0.16666666666666666	0.12571428571428572	0.08928571428571429	0.10833333333333334	0.1329365079365079	0.14583333333333331	0.13888888888888887	0.13571428571428573	0.07792207792207792	0.08585858585858586	0.08585858585858586	0.20833333333333331	0.15238095238095237	0.18095238095238098	0.18095238095238098	0.19166666666666665	0.24206349206349206	0.23611111111111108	0.09821428571428571	0.2523809523809524	0.2471428571428571	0.25	0.23285714285714287	0.2628571428571428	0.2257142857142857	0.2257142857142857	0.2257142857142857	0.2257142857142857	0.2257142857142857	0.22285714285714286	0.26904761904761904	0.2791666666666667	0.22333333333333333	0.41000000000000003	0.2222222222222222	0.2507142857142857	0.2755952380952381	0.23285714285714287	0.23285714285714287	0.23285714285714287	0.23285714285714287	0.23714285714285716
P26368_RRM2_2YH1_A_261-331_261-331_225-346_B	0.1986111111111111	0.06349206349206349	0.28214285714285714	0.10714285714285714	0.3	0.09375	0.17500000000000002	0.14646464646464646	0.11805555555555555	0.09375	0.07407407407407407	0.16666666666666666	0.14583333333333331	0.1736111111111111	0.16180555555555554	0.13468013468013468	0.14393939393939395	0.14393939393939395	0.3278769841269842	0.10654761904761904	0.13571428571428573	0.13571428571428573	0.167989417989418	0.09821428571428571	0.09375	0.1423611111111111	0.27380952380952384	0.33035714285714285	0.26825396825396824	0.3169642857142857	0.31547619047619047	0.30505952380952384	0.30505952380952384	0.30505952380952384	0.30505952380952384	0.30505952380952384	0.3125	0.34523809523809523	0.29950396825396824	0.29950396825396824	0.3357142857142857	0.07142857142857142	0.18501984126984128	0.20823412698412697	0.3169642857142857	0.3169642857142857	0.3169642857142857	0.3169642857142857	0.32589285714285715
Q92879_RRM2_3NMR_A_110-178_110-178_88-193_B	0.21222222222222223	0.1	0.3057142857142857	0.08571428571428572	0.38952380952380955	0.17777777777777778	0.19722222222222222	0.1858974358974359	0.17857142857142855	0.125	0.075	0.16269841269841268	0.17559523809523808	0.16964285714285715	0.12251984126984126	0.11574074074074074	0.125	0.125	0.22857142857142856	0.11666666666666665	0.16666666666666666	0.16666666666666666	0.17777777777777778	0.19444444444444442	0.17777777777777778	0.1294642857142857	0.35619047619047617	0.4095238095238095	0.3583333333333333	0.3895238095238095	0.4	0.3895238095238095	0.3895238095238095	0.3895238095238095	0.3895238095238095	0.3895238095238095	0.38476190476190475	0.33619047619047615	0.4895833333333333	0.39166666666666666	0.3466666666666667	0.2222222222222222	0.21428571428571427	0.3273809523809524	0.3895238095238095	0.3895238095238095	0.3895238095238095	0.3895238095238095	0.4428571428571428
Q92879_RRM2_3NNA_A_110-178_110-178_88-193_B	0.2604166666666667	0.125	0.34047619047619043	0.08333333333333333	0.4047619047619047	0.1607142857142857	0.24074074074074073	0.12987012987012986	0.14285714285714285	0.1	0.1111111111111111	0.20535714285714285	0.22619047619047616	0.21726190476190477	0.16269841269841268	0.12857142857142856	0.14444444444444446	0.1851851851851852	0.3090277777777778	0.1294642857142857	0.19642857142857142	0.19642857142857142	0.21428571428571427	0.16666666666666666	0.1607142857142857	0.16458333333333333	0.363095238095238	0.3916666666666666	0.35119047619047616	0.37976190476190474	0.5714285714285714	0.40476190476190477	0.40476190476190477	0.40476190476190477	0.40476190476190477	0.40476190476190477	0.3738095238095238	0.35119047619047616	0.39285714285714285	0.39285714285714285	0.513095238095238	0.125	0.21279761904761904	0.25029761904761905	0.37976190476190474	0.37976190476190474	0.37976190476190474	0.37976190476190474	0.43333333333333335
Q61474_RRM2_5X3Z_A_111-180_111-180_96-195_B	0.17047619047619048	0.10714285714285714	0.21857142857142856	0.09	0.16523809523809524	0.23148148148148148	0.22023809523809523	0.125	0.09714285714285714	0.13888888888888887	0.14761904761904762	0.09166666666666667	0.07500000000000001	0.1	0.08712121212121213	0.15555555555555556	0.16666666666666666	0.1272727272727273	0.2066666666666667	0.2166666666666667	0.20634920634920637	0.20634920634920637	0.2814814814814815	0.23611111111111108	0.23148148148148148	0.11458333333333333	0.1638888888888889	0.12714285714285714	0.15793650793650793	0.12714285714285714	0.16999999999999998	0.13904761904761903	0.13904761904761903	0.13904761904761903	0.13904761904761903	0.13904761904761903	0.173015873015873	0.13611111111111113	0.17987012987012985	0.14389610389610388	0.2611111111111111	0.17857142857142858	0.17928571428571427	0.24285714285714283	0.12714285714285714	0.12714285714285714	0.12714285714285714	0.12714285714285714	0.15571428571428572
Q8I3T5_RRM1_2N7C_A_10-77_10-77_0-92_B	0.2	0.08	0.125	0.11333333333333333	0.15333333333333332	0.15	0.20555555555555557	0.11688311688311688	0.15333333333333332	0.19444444444444442	0.05555555555555555	0.07142857142857142	0.07142857142857142	0.07142857142857142	0.07142857142857142	0.09523809523809523	0.09523809523809523	0.09523809523809523	0.11666666666666665	0.1	0.125	0.125	0.13888888888888887	0.15	0.15	0.12142857142857143	0.18857142857142856	0.1	0.1915151515151515	0.09333333333333334	0.15833333333333333	0.09523809523809523	0.09523809523809523	0.09523809523809523	0.09523809523809523	0.09523809523809523	0.09333333333333334	0.08722222222222223	0.125	0.1	0.205	0.12222222222222223	0.1716666666666667	0.14166666666666666	0.09333333333333334	0.09333333333333334	0.09333333333333334	0.09333333333333334	0.10666666666666666
Q64368_RRM1_2XS2_A_42-109_42-109_27-124_B	0.2770833333333333	0.13571428571428573	0.41666666666666663	0.20833333333333331	0.3071428571428571	0.175	0.2240740740740741	0.27272727272727276	0.22499999999999998	0.08333333333333333	0.05555555555555555	0.125	0.15	0.15	0.125	0.16666666666666666	0.19999999999999998	0.19999999999999998	0.3916666666666666	0.11944444444444444	0.2	0.2	0.2333333333333333	0.175	0.175	0.13333333333333333	0.37797619047619047	0.29464285714285715	0.38125	0.28214285714285714	0.325	0.25297619047619047	0.25297619047619047	0.25297619047619047	0.25297619047619047	0.25297619047619047	0.35714285714285715	0.31547619047619047	0.25625	0.25625	0.5125000000000001	0.1875	0.20714285714285713	0.19166666666666668	0.28214285714285714	0.28214285714285714	0.28214285714285714	0.28214285714285714	0.29464285714285715
Q64368_RRM1_2XS7_A_42-109_42-109_27-124_B	0.2270833333333333	0.13988095238095238	0.33749999999999997	0.14583333333333331	0.24047619047619045	0.1125	0.2148148148148148	0.2518939393939394	0.22916666666666666	0.10833333333333334	0.06666666666666667	0.125	0.15	0.15	0.125	0.16666666666666666	0.19999999999999998	0.19999999999999998	0.44791666666666663	0.07142857142857142	0.14166666666666666	0.14166666666666666	0.27777777777777773	0.1125	0.1125	0.13333333333333333	0.3035714285714286	0.2696428571428572	0.3020833333333333	0.2571428571428571	0.3666666666666667	0.24107142857142858	0.24107142857142858	0.24107142857142858	0.24107142857142858	0.24107142857142858	0.3321428571428572	0.3035714285714286	0.23958333333333331	0.23958333333333331	0.42500000000000004	0.1625	0.19047619047619047	0.175	0.2571428571428571	0.2571428571428571	0.2571428571428571	0.2571428571428571	0.2696428571428572
Q64368_RRM1_2XS5_A_42-109_42-109_27-124_C	0.20666666666666664	0.13047619047619047	0.2	0.08	0.22095238095238093	0.20000000000000004	0.30277777777777776	0.25297619047619047	0.20666666666666664	0.14444444444444446	0.06666666666666667	0.10714285714285714	0.125	0.125	0.10714285714285714	0.14285714285714285	0.16666666666666666	0.16666666666666666	0.24126984126984125	0.13333333333333336	0.22857142857142856	0.22857142857142856	0.18888888888888888	0.21666666666666667	0.20000000000000004	0.125	0.22142857142857145	0.2442857142857143	0.21666666666666665	0.23428571428571426	0.3333333333333333	0.22142857142857145	0.22142857142857145	0.22142857142857145	0.22142857142857145	0.22142857142857145	0.2942857142857143	0.27142857142857146	0.2708333333333333	0.21666666666666665	0.38	0.2222222222222222	0.22285714285714286	0.26666666666666666	0.23428571428571426	0.23428571428571426	0.23428571428571426	0.23428571428571426	0.2442857142857143
Q64368_RRM1_2XS5_B_42-109_42-109_27-124_D	0.262797619047619	0.12142857142857143	0.26309523809523805	0.08333333333333333	0.22857142857142856	0.08333333333333333	0.2518518518518518	0.2905844155844156	0.2107142857142857	0.10606060606060605	0.05555555555555555	0.125	0.15	0.15	0.125	0.16666666666666666	0.19999999999999998	0.19999999999999998	0.34722222222222227	0.1634920634920635	0.1125	0.1125	0.11428571428571428	0.08333333333333333	0.08333333333333333	0.13333333333333333	0.23214285714285715	0.25297619047619047	0.22767857142857142	0.24047619047619045	0.34285714285714286	0.23214285714285715	0.23214285714285715	0.23214285714285715	0.23214285714285715	0.23214285714285715	0.31547619047619047	0.29464285714285715	0.22767857142857142	0.22767857142857142	0.4	0.14583333333333331	0.17946428571428572	0.1630952380952381	0.24047619047619045	0.24047619047619045	0.24047619047619045	0.24047619047619045	0.25297619047619047
P26368_RRM1_3VAI_A_151-225_151-225_136-261_P	0.13888888888888887	0.16666666666666666	0.20634920634920637	0.16666666666666666	0.24722222222222223	0.3	0.2222222222222222	0.2169312169312169	0.21666666666666667	0.1111111111111111	0.06666666666666667	0.047619047619047616	0.05555555555555555	0.047619047619047616	0.047619047619047616	0.047619047619047616	0.047619047619047616	0.047619047619047616	0.2587301587301587	0.125	0.13333333333333333	0.13333333333333333	0.3	0.35555555555555557	0.3	0.18888888888888888	0.27499999999999997	0.2222222222222222	0.2611111111111111	0.18888888888888888	0.21746031746031746	0.25833333333333336	0.25833333333333336	0.25833333333333336	0.25833333333333336	0.25833333333333336	0.24722222222222223	0.2916666666666667	0.24444444444444446	0.24444444444444446	0.3611111111111111	0.3	0.20833333333333334	0.20833333333333334	0.18888888888888888	0.18888888888888888	0.18888888888888888	0.18888888888888888	0.25833333333333336
P26368_RRM1_3VAK_A_151-225_151-225_136-261_P	0.13888888888888887	0.16666666666666666	0.20634920634920637	0.16666666666666666	0.24722222222222223	0.3	0.2222222222222222	0.2169312169312169	0.21666666666666667	0.1111111111111111	0.06666666666666667	0.047619047619047616	0.05555555555555555	0.047619047619047616	0.047619047619047616	0.047619047619047616	0.047619047619047616	0.047619047619047616	0.2587301587301587	0.125	0.13333333333333333	0.13333333333333333	0.3	0.35555555555555557	0.3	0.18888888888888888	0.27499999999999997	0.2222222222222222	0.2611111111111111	0.18888888888888888	0.21746031746031746	0.25833333333333336	0.25833333333333336	0.25833333333333336	0.25833333333333336	0.25833333333333336	0.24722222222222223	0.2916666666666667	0.24444444444444446	0.24444444444444446	0.3611111111111111	0.3	0.20833333333333334	0.20833333333333334	0.18888888888888888	0.18888888888888888	0.18888888888888888	0.18888888888888888	0.25833333333333336
P26368_RRM1_3VAL_A_151-225_151-225_136-261_P	0.22916666666666666	0.20833333333333331	0.21726190476190477	0.125	0.38571428571428573	0.225	0.2698412698412698	0.16269841269841268	0.1625	0.08333333333333333	0.06666666666666667	0.03571428571428571	0.041666666666666664	0.03571428571428571	0.03571428571428571	0.047619047619047616	0.047619047619047616	0.047619047619047616	0.19404761904761902	0.10416666666666666	0.15000000000000002	0.15000000000000002	0.3	0.26666666666666666	0.225	0.14166666666666666	0.25625	0.16666666666666666	0.2583333333333333	0.14166666666666666	0.2630952380952381	0.24375000000000002	0.24375000000000002	0.24375000000000002	0.24375000000000002	0.24375000000000002	0.18541666666666667	0.21875	0.24583333333333335	0.24583333333333335	0.5208333333333333	0.225	0.37777777777777777	0.15625	0.14166666666666666	0.14166666666666666	0.14166666666666666	0.14166666666666666	0.19375
P26368_RRM1_4TU7_A_151-225_151-225_136-261_P	0.13888888888888887	0.16666666666666666	0.20634920634920637	0.16666666666666666	0.24722222222222223	0.3	0.2222222222222222	0.2169312169312169	0.21666666666666667	0.1111111111111111	0.06666666666666667	0.047619047619047616	0.05555555555555555	0.047619047619047616	0.047619047619047616	0.047619047619047616	0.047619047619047616	0.047619047619047616	0.2587301587301587	0.125	0.13333333333333333	0.13333333333333333	0.3	0.35555555555555557	0.3	0.18888888888888888	0.27499999999999997	0.2222222222222222	0.2611111111111111	0.18888888888888888	0.21746031746031746	0.25833333333333336	0.25833333333333336	0.25833333333333336	0.25833333333333336	0.25833333333333336	0.24722222222222223	0.2916666666666667	0.24444444444444446	0.24444444444444446	0.3611111111111111	0.3	0.20833333333333334	0.20833333333333334	0.18888888888888888	0.18888888888888888	0.18888888888888888	0.18888888888888888	0.25833333333333336
P26368_RRM1_3VAF_B_151-225_151-225_136-261_E	0.13333333333333333	0.4222222222222222	0.38888888888888884	0.19999999999999998	0.3428571428571428	0.16666666666666666	0.2222222222222222	0.1693121693121693	0.20000000000000004	0.13333333333333333	0.037037037037037035	0.047619047619047616	0.05555555555555555	0.047619047619047616	0.041666666666666664	0.0	0.0	0.037037037037037035	0.22685185185185186	0.2261904761904762	0.2222222222222222	0.2222222222222222	0.16666666666666666	0.16666666666666666	0.16666666666666666	0.15	0.4428571428571429	0.39285714285714285	0.4583333333333333	0.3595238095238095	0.4444444444444445	0.4428571428571429	0.4428571428571429	0.4428571428571429	0.4428571428571429	0.4428571428571429	0.3595238095238095	0.5261904761904762	0.4583333333333333	0.4583333333333333	0.42777777777777776	0.25	0.2920634920634921	0.3333333333333333	0.3595238095238095	0.3595238095238095	0.3595238095238095	0.3595238095238095	0.39285714285714285
P26368_RRM1_3VAJ_B_151-225_151-225_136-261_E	0.13888888888888887	0.19999999999999998	0.2222222222222222	0.19999999999999998	0.2650793650793651	0.3333333333333333	0.18055555555555555	0.1693121693121693	0.21666666666666667	0.13333333333333333	0.06666666666666667	0.047619047619047616	0.05555555555555555	0.047619047619047616	0.047619047619047616	0.047619047619047616	0.047619047619047616	0.047619047619047616	0.2253968253968254	0.14285714285714285	0.16666666666666666	0.16666666666666666	0.3333333333333333	0.38888888888888884	0.3333333333333333	0.12222222222222223	0.29285714285714287	0.20952380952380953	0.27499999999999997	0.1984126984126984	0.2333333333333333	0.27619047619047615	0.27619047619047615	0.27619047619047615	0.27619047619047615	0.27619047619047615	0.2650793650793651	0.25	0.25833333333333336	0.25833333333333336	0.3055555555555555	0.27777777777777773	0.21428571428571427	0.21428571428571427	0.1984126984126984	0.1984126984126984	0.1984126984126984	0.1984126984126984	0.27619047619047615
P26368_RRM1_3VAH_A_151-225_151-225_136-261_P	0.1800595238095238	0.09166666666666667	0.37083333333333335	0.2	0.26666666666666666	0.1625	0.1865079365079365	0.09722222222222221	0.13541666666666666	0.0625	0.1111111111111111	0.11904761904761904	0.14166666666666666	0.13571428571428573	0.11458333333333333	0.1111111111111111	0.13333333333333333	0.13333333333333333	0.2968253968253968	0.125	0.1125	0.1125	0.19444444444444442	0.1625	0.1625	0.125	0.35	0.25	0.3321428571428572	0.225	0.32916666666666666	0.25	0.25	0.25	0.25	0.25	0.225	0.3125	0.23214285714285715	0.23214285714285715	0.4791666666666667	0.125	0.21250000000000002	0.19821428571428573	0.225	0.225	0.225	0.225	0.25
P26368_RRM1_3VAJ_A_151-225_151-225_136-261_P	0.13888888888888887	0.19999999999999998	0.2222222222222222	0.19999999999999998	0.2650793650793651	0.3333333333333333	0.18055555555555555	0.1693121693121693	0.21666666666666667	0.13333333333333333	0.06666666666666667	0.047619047619047616	0.05555555555555555	0.047619047619047616	0.047619047619047616	0.047619047619047616	0.047619047619047616	0.047619047619047616	0.2253968253968254	0.14285714285714285	0.16666666666666666	0.16666666666666666	0.3333333333333333	0.38888888888888884	0.3333333333333333	0.12222222222222223	0.29285714285714287	0.20952380952380953	0.27499999999999997	0.1984126984126984	0.2333333333333333	0.27619047619047615	0.27619047619047615	0.27619047619047615	0.27619047619047615	0.27619047619047615	0.2650793650793651	0.25	0.25833333333333336	0.25833333333333336	0.3055555555555555	0.27777777777777773	0.21428571428571427	0.21428571428571427	0.1984126984126984	0.1984126984126984	0.1984126984126984	0.1984126984126984	0.27619047619047615
P26368_RRM1_3VAH_B_151-225_151-225_136-261_E	0.1597222222222222	0.09375	0.2708333333333333	0.09375	0.20277777777777778	0.125	0.1851851851851852	0.1111111111111111	0.19375	0.0625	0.06666666666666667	0.13571428571428573	0.16666666666666666	0.1607142857142857	0.13125	0.17500000000000002	0.20833333333333334	0.20833333333333334	0.22662337662337664	0.075	0.13392857142857142	0.13392857142857142	0.20833333333333334	0.16666666666666666	0.125	0.11309523809523808	0.2513888888888889	0.16458333333333333	0.24642857142857144	0.15625	0.3416666666666667	0.2388888888888889	0.2388888888888889	0.2388888888888889	0.2388888888888889	0.2388888888888889	0.20625	0.1875	0.23392857142857143	0.23392857142857143	0.2589285714285714	0.16666666666666666	0.23055555555555554	0.2375	0.15625	0.15625	0.15625	0.15625	0.21458333333333335
P26368_RRM1_3VAK_B_151-225_151-225_136-261_E	0.22916666666666666	0.20833333333333331	0.21726190476190477	0.125	0.38571428571428573	0.225	0.2698412698412698	0.16269841269841268	0.1625	0.08333333333333333	0.06666666666666667	0.03571428571428571	0.041666666666666664	0.03571428571428571	0.03571428571428571	0.047619047619047616	0.047619047619047616	0.047619047619047616	0.19404761904761902	0.10416666666666666	0.15000000000000002	0.15000000000000002	0.3	0.26666666666666666	0.225	0.14166666666666666	0.25625	0.16666666666666666	0.2583333333333333	0.14166666666666666	0.2630952380952381	0.24375000000000002	0.24375000000000002	0.24375000000000002	0.24375000000000002	0.24375000000000002	0.18541666666666667	0.21875	0.24583333333333335	0.24583333333333335	0.5208333333333333	0.225	0.37777777777777777	0.15625	0.14166666666666666	0.14166666666666666	0.14166666666666666	0.14166666666666666	0.19375
P26368_RRM1_4TU7_B_151-225_151-225_136-261_E	0.22916666666666666	0.20833333333333331	0.21726190476190477	0.125	0.38571428571428573	0.225	0.2698412698412698	0.16269841269841268	0.1625	0.08333333333333333	0.06666666666666667	0.03571428571428571	0.041666666666666664	0.03571428571428571	0.03571428571428571	0.047619047619047616	0.047619047619047616	0.047619047619047616	0.19404761904761902	0.10416666666666666	0.15000000000000002	0.15000000000000002	0.3	0.26666666666666666	0.225	0.14166666666666666	0.25625	0.16666666666666666	0.2583333333333333	0.14166666666666666	0.2630952380952381	0.24375000000000002	0.24375000000000002	0.24375000000000002	0.24375000000000002	0.24375000000000002	0.18541666666666667	0.21875	0.24583333333333335	0.24583333333333335	0.5208333333333333	0.225	0.37777777777777777	0.15625	0.14166666666666666	0.14166666666666666	0.14166666666666666	0.14166666666666666	0.19375
P26368_RRM1_3VAL_I_151-225_151-225_136-261_K	0.13888888888888887	0.16666666666666666	0.20634920634920637	0.16666666666666666	0.24722222222222223	0.3	0.2222222222222222	0.2169312169312169	0.21666666666666667	0.1111111111111111	0.06666666666666667	0.047619047619047616	0.05555555555555555	0.047619047619047616	0.047619047619047616	0.047619047619047616	0.047619047619047616	0.047619047619047616	0.2587301587301587	0.125	0.13333333333333333	0.13333333333333333	0.3	0.35555555555555557	0.3	0.18888888888888888	0.27499999999999997	0.2222222222222222	0.2611111111111111	0.18888888888888888	0.21746031746031746	0.25833333333333336	0.25833333333333336	0.25833333333333336	0.25833333333333336	0.25833333333333336	0.24722222222222223	0.2916666666666667	0.24444444444444446	0.24444444444444446	0.3611111111111111	0.3	0.20833333333333334	0.20833333333333334	0.18888888888888888	0.18888888888888888	0.18888888888888888	0.18888888888888888	0.25833333333333336
P26368_RRM1_3VAI_B_151-225_151-225_136-261_E	0.20416666666666666	0.31666666666666665	0.29166666666666663	0.15	0.26666666666666666	0.25	0.2222222222222222	0.12698412698412698	0.1625	0.1	0.06666666666666667	0.03571428571428571	0.041666666666666664	0.03571428571428571	0.03571428571428571	0.047619047619047616	0.047619047619047616	0.047619047619047616	0.16904761904761906	0.16964285714285715	0.16666666666666666	0.16666666666666666	0.3333333333333333	0.29166666666666663	0.25	0.10416666666666666	0.3196428571428571	0.21964285714285714	0.33125	0.2113095238095238	0.32499999999999996	0.30714285714285716	0.30714285714285716	0.30714285714285716	0.30714285714285716	0.30714285714285716	0.2613095238095238	0.2488095238095238	0.31875	0.31875	0.3958333333333333	0.20833333333333331	0.26666666666666666	0.1607142857142857	0.2113095238095238	0.2113095238095238	0.2113095238095238	0.2113095238095238	0.26964285714285713
Q13148_RRM1_4Y0F_B_106-172_106-172_91-187_D	0.1349206349206349	0.2777777777777778	0.32222222222222224	0.125	0.22698412698412698	0.13333333333333333	0.21428571428571427	0.16666666666666666	0.12777777777777777	0.07777777777777778	0.125	0.11904761904761904	0.14166666666666666	0.13571428571428573	0.11458333333333333	0.15277777777777776	0.17500000000000002	0.13333333333333333	0.5499999999999999	0.1388888888888889	0.1125	0.1125	0.19444444444444442	0.14583333333333331	0.13333333333333333	0.06944444444444445	0.32976190476190476	0.2589285714285714	0.3263888888888889	0.23392857142857143	0.3111111111111111	0.24642857142857144	0.24642857142857144	0.24642857142857144	0.24642857142857144	0.24642857142857144	0.19318181818181818	0.22142857142857142	0.24305555555555555	0.24305555555555555	0.29375	0.11805555555555555	0.25833333333333336	0.2222222222222222	0.23392857142857143	0.23392857142857143	0.23392857142857143	0.23392857142857143	0.2589285714285714
P26368_RRM1_4TU9_A_151-225_151-225_136-261_P	0.13888888888888887	0.16666666666666666	0.20634920634920637	0.16666666666666666	0.24722222222222223	0.3	0.2222222222222222	0.2169312169312169	0.21666666666666667	0.1111111111111111	0.06666666666666667	0.047619047619047616	0.05555555555555555	0.047619047619047616	0.047619047619047616	0.047619047619047616	0.047619047619047616	0.047619047619047616	0.2587301587301587	0.125	0.13333333333333333	0.13333333333333333	0.3	0.35555555555555557	0.3	0.18888888888888888	0.27499999999999997	0.2222222222222222	0.2611111111111111	0.18888888888888888	0.21746031746031746	0.25833333333333336	0.25833333333333336	0.25833333333333336	0.25833333333333336	0.25833333333333336	0.24722222222222223	0.2916666666666667	0.24444444444444446	0.24444444444444446	0.3611111111111111	0.3	0.20833333333333334	0.20833333333333334	0.18888888888888888	0.18888888888888888	0.18888888888888888	0.18888888888888888	0.25833333333333336
P26368_RRM1_4TU9_B_151-225_151-225_136-261_E	0.13888888888888887	0.16666666666666666	0.20634920634920637	0.16666666666666666	0.24722222222222223	0.3	0.2222222222222222	0.2169312169312169	0.21666666666666667	0.1111111111111111	0.06666666666666667	0.047619047619047616	0.05555555555555555	0.047619047619047616	0.047619047619047616	0.047619047619047616	0.047619047619047616	0.047619047619047616	0.2587301587301587	0.125	0.13333333333333333	0.13333333333333333	0.3	0.35555555555555557	0.3	0.18888888888888888	0.27499999999999997	0.2222222222222222	0.2611111111111111	0.18888888888888888	0.21746031746031746	0.25833333333333336	0.25833333333333336	0.25833333333333336	0.25833333333333336	0.25833333333333336	0.24722222222222223	0.2916666666666667	0.24444444444444446	0.24444444444444446	0.3611111111111111	0.3	0.20833333333333334	0.20833333333333334	0.18888888888888888	0.18888888888888888	0.18888888888888888	0.18888888888888888	0.25833333333333336
G5ECJ4_RRM1_5TKZ_A_33-102_33-102_18-117_C	0.3738095238095238	0.13095238095238096	0.5518518518518518	0.19999999999999998	0.4888888888888889	0.13333333333333333	0.17634680134680134	0.18055555555555558	0.14393939393939395	0.075	0.05128205128205129	0.18614718614718614	0.2111111111111111	0.202020202020202	0.17857142857142858	0.11904761904761903	0.1349206349206349	0.1623931623931624	0.38257575757575757	0.16666666666666666	0.12222222222222223	0.12222222222222223	0.13333333333333333	0.14074074074074075	0.13333333333333333	0.18333333333333335	0.4666666666666666	0.5555555555555555	0.4682539682539682	0.5444444444444444	0.5	0.4666666666666666	0.4666666666666666	0.4666666666666666	0.4666666666666666	0.4666666666666666	0.5444444444444444	0.5037037037037037	0.4682539682539682	0.4682539682539682	0.5148148148148147	0.19444444444444442	0.2828282828282828	0.3606060606060606	0.5444444444444444	0.5444444444444444	0.5444444444444444	0.5444444444444444	0.5555555555555555
G5ECJ4_RRM1_5TKZ_B_33-102_33-102_18-117_C	0.3261904761904762	0.13888888888888887	0.4851851851851852	0.14393939393939395	0.43333333333333335	0.15	0.18560606060606064	0.2294372294372294	0.18333333333333335	0.075	0.05128205128205129	0.13852813852813853	0.15555555555555556	0.14646464646464644	0.13095238095238096	0.07142857142857142	0.07936507936507936	0.10683760683760683	0.327020202020202	0.17857142857142858	0.13888888888888887	0.13888888888888887	0.15	0.1574074074074074	0.15	0.18333333333333335	0.41111111111111115	0.5	0.42063492063492064	0.48888888888888893	0.4333333333333333	0.41111111111111115	0.41111111111111115	0.41111111111111115	0.41111111111111115	0.41111111111111115	0.48888888888888893	0.4481481481481482	0.42063492063492064	0.42063492063492064	0.4481481481481482	0.19444444444444442	0.3444444444444444	0.43333333333333335	0.48888888888888893	0.48888888888888893	0.48888888888888893	0.48888888888888893	0.5
G5ECJ4_RRM1_6DG0_A_23-87_230-294_215-309_D	0.09722222222222221	0.27777777777777773	0.35000000000000003	0.1111111111111111	0.3277777777777778	0.3333333333333333	0.19841269841269837	0.12962962962962962	0.16666666666666666	0.2222222222222222	0.125	0.1111111111111111	0.13333333333333333	0.1111111111111111	0.09523809523809523	0.041666666666666664	0.041666666666666664	0.041666666666666664	0.167989417989418	0.15873015873015872	0.39999999999999997	0.39999999999999997	0.4444444444444444	0.3333333333333333	0.3333333333333333	0.19444444444444442	0.3444444444444444	0.38888888888888884	0.3452380952380952	0.35555555555555557	0.35555555555555557	0.3444444444444444	0.3444444444444444	0.3444444444444444	0.3444444444444444	0.3444444444444444	0.27777777777777773	0.3111111111111111	0.3452380952380952	0.3452380952380952	0.3833333333333333	0.27777777777777773	0.3333333333333333	0.3	0.35555555555555557	0.35555555555555557	0.35555555555555557	0.35555555555555557	0.38888888888888884
Q15717_RRM3_6GC5_B_246-316_246-316_231-326_F	0.2876984126984127	0.14285714285714285	0.45396825396825397	0.19999999999999998	0.3611111111111111	0.09523809523809523	0.22962962962962963	0.1414141414141414	0.17500000000000002	0.14393939393939395	0.0787037037037037	0.14285714285714285	0.16666666666666666	0.15873015873015872	0.1369047619047619	0.1369047619047619	0.15277777777777776	0.15277777777777776	0.38095238095238093	0.17857142857142858	0.19166666666666665	0.19166666666666665	0.10833333333333334	0.09523809523809523	0.09523809523809523	0.19166666666666665	0.4138888888888889	0.3841269841269841	0.39999999999999997	0.373015873015873	0.4222222222222222	0.4138888888888889	0.4138888888888889	0.4138888888888889	0.4138888888888889	0.4138888888888889	0.4507936507936508	0.48055555555555557	0.39999999999999997	0.39999999999999997	0.4166666666666667	0.1619047619047619	0.27777777777777773	0.2722222222222222	0.373015873015873	0.373015873015873	0.373015873015873	0.373015873015873	0.3841269841269841
Q15717_RRM3_6GC5_D_246-316_246-316_231-326_H	0.2876984126984127	0.14285714285714285	0.45396825396825397	0.19999999999999998	0.3611111111111111	0.09523809523809523	0.22962962962962963	0.1414141414141414	0.17500000000000002	0.14393939393939395	0.0787037037037037	0.14285714285714285	0.16666666666666666	0.15873015873015872	0.1369047619047619	0.1369047619047619	0.15277777777777776	0.15277777777777776	0.38095238095238093	0.17857142857142858	0.19166666666666665	0.19166666666666665	0.10833333333333334	0.09523809523809523	0.09523809523809523	0.19166666666666665	0.4138888888888889	0.3841269841269841	0.39999999999999997	0.373015873015873	0.4222222222222222	0.4138888888888889	0.4138888888888889	0.4138888888888889	0.4138888888888889	0.4138888888888889	0.4507936507936508	0.48055555555555557	0.39999999999999997	0.39999999999999997	0.4166666666666667	0.1619047619047619	0.27777777777777773	0.2722222222222222	0.373015873015873	0.373015873015873	0.373015873015873	0.373015873015873	0.3841269841269841
Q15717_RRM3_6GD2_A_246-316_246-316_231-326_D	0.2107142857142857	0.15476190476190477	0.29166666666666663	0.125	0.3575396825396825	0.14583333333333331	0.2888888888888889	0.09821428571428571	0.20238095238095238	0.1611111111111111	0.06060606060606061	0.0625	0.07142857142857142	0.07142857142857142	0.0625	0.08333333333333333	0.09523809523809523	0.09523809523809523	0.2488095238095238	0.1388888888888889	0.23839285714285713	0.23839285714285713	0.18095238095238098	0.15476190476190477	0.14583333333333331	0.18571428571428572	0.4092261904761905	0.3854166666666667	0.3973214285714286	0.3729166666666667	0.42063492063492064	0.40575396825396826	0.40575396825396826	0.40575396825396826	0.40575396825396826	0.40575396825396826	0.4444444444444445	0.4717261904761905	0.39384920634920634	0.39384920634920634	0.42767857142857146	0.16964285714285715	0.33125	0.33392857142857146	0.3729166666666667	0.3729166666666667	0.3729166666666667	0.3729166666666667	0.3819444444444444
Q15717_RRM3_6GD2_B_246-316_246-316_231-326_D	0.35555555555555557	0.17500000000000002	0.4777777777777777	0.16666666666666666	0.35714285714285715	0.05555555555555555	0.1962962962962963	0.20346320346320346	0.2222222222222222	0.11666666666666665	0.09523809523809523	0.19444444444444442	0.22857142857142856	0.20634920634920637	0.17857142857142858	0.125	0.1369047619047619	0.19047619047619047	0.291005291005291	0.2074074074074074	0.13888888888888887	0.13888888888888887	0.08333333333333333	0.05555555555555555	0.05555555555555555	0.19444444444444442	0.4238095238095238	0.3904761904761904	0.4333333333333333	0.37936507936507935	0.36507936507936506	0.4238095238095238	0.4238095238095238	0.4238095238095238	0.4238095238095238	0.4238095238095238	0.37936507936507935	0.41269841269841273	0.4333333333333333	0.4333333333333333	0.3333333333333333	0.3	0.2341269841269841	0.27777777777777773	0.37936507936507935	0.37936507936507935	0.37936507936507935	0.37936507936507935	0.3904761904761904
P26368_RRM2_3VAH_B_261-331_261-331_225-346_P	0.1074074074074074	0.08888888888888889	0.17777777777777778	0.08888888888888889	0.11666666666666665	0.1111111111111111	0.06666666666666667	0.17676767676767677	0.14484126984126985	0.041666666666666664	0.5333333333333333	0.6476190476190476	0.6666666666666666	0.7142857142857143	0.6178571428571429	0.6178571428571429	0.6845238095238094	0.6845238095238094	0.1619047619047619	0.07539682539682539	0.041666666666666664	0.041666666666666664	0.1111111111111111	0.13333333333333333	0.1111111111111111	0.07407407407407407	0.12037037037037036	0.12857142857142856	0.1111111111111111	0.13333333333333333	0.14444444444444446	0.12037037037037036	0.12037037037037036	0.12037037037037036	0.12037037037037036	0.12037037037037036	0.1761904761904762	0.12857142857142856	0.11363636363636365	0.11363636363636365	0.14444444444444446	0.08333333333333333	0.1726190476190476	0.13095238095238096	0.12857142857142856	0.12857142857142856	0.12857142857142856	0.12857142857142856	0.12037037037037036
P04147_RRM1_6R5K_D_40-110_40-110_25-128_E	0.19444444444444442	0.2333333333333333	0.2222222222222222	0.2222222222222222	0.2619047619047619	0.16666666666666666	0.19444444444444442	0.24761904761904763	0.1984126984126984	0.1111111111111111	0.05555555555555555	0.047619047619047616	0.05555555555555555	0.05555555555555555	0.047619047619047616	0.047619047619047616	0.05555555555555555	0.05555555555555555	0.15132275132275133	0.14074074074074075	0.3333333333333333	0.3333333333333333	0.20000000000000004	0.16666666666666666	0.16666666666666666	0.12222222222222223	0.2619047619047619	0.13333333333333333	0.25	0.09523809523809523	0.19047619047619047	0.13333333333333333	0.13333333333333333	0.13333333333333333	0.12169312169312169	0.13333333333333333	0.13333333333333333	0.1772486772486772	0.12222222222222223	0.13333333333333333	0.2222222222222222	0.05555555555555555	0.3	0.16666666666666666	0.19999999999999998	0.19999999999999998	0.13333333333333333	0.19999999999999998	0.13333333333333333
P04147_RRM1_6R5K_F_40-110_40-110_25-128_E	0.14166666666666666	0.125	0.3	0.16666666666666666	0.24583333333333335	0.2222222222222222	0.09722222222222221	0.11805555555555555	0.1875	0.1726190476190476	0.12222222222222223	0.11904761904761904	0.13571428571428573	0.11904761904761904	0.10714285714285714	0.047619047619047616	0.047619047619047616	0.08928571428571429	0.11071428571428571	0.07142857142857142	0.3333333333333333	0.3333333333333333	0.16666666666666666	0.2222222222222222	0.2222222222222222	0.13392857142857142	0.43333333333333335	0.16666666666666666	0.44166666666666665	0.14166666666666666	0.21904761904761905	0.24999999999999997	0.24999999999999997	0.24999999999999997	0.24999999999999997	0.24999999999999997	0.08125	0.18333333333333332	0.2583333333333333	0.2583333333333333	0.20416666666666666	0.5499999999999999	0.28154761904761905	0.23333333333333334	0.14166666666666666	0.14166666666666666	0.14166666666666666	0.14166666666666666	0.20833333333333331
P04147_RRM2_6R5K_D_128-197_128-197_110-221_E	0.07291666666666666	0.07142857142857142	0.125	0.041666666666666664	0.08333333333333333	0.10416666666666666	0.11666666666666665	0.13541666666666666	0.11805555555555555	0.10555555555555556	0.17857142857142858	0.19166666666666665	0.22916666666666666	0.19166666666666665	0.16666666666666666	0.09722222222222221	0.09722222222222221	0.15079365079365079	0.075	0.060714285714285714	0.13392857142857142	0.13392857142857142	0.13888888888888887	0.125	0.10416666666666666	0.08333333333333333	0.09166666666666667	0.0875	0.09166666666666667	0.1	0.08125	0.0875	0.1	0.0875	0.1	0.0875	0.125	0.07500000000000001	0.08522727272727273	0.08522727272727273	0.1	0.125	0.13392857142857142	0.13392857142857142	0.08333333333333333	0.08333333333333333	0.1	0.08333333333333333	0.0875
O95319_RRM2_4LMZ_A_99-167_134-202_113-217_B	0.14166666666666666	0.20833333333333331	0.2928571428571428	0.16666666666666666	0.33958333333333335	0.16666666666666666	0.23055555555555554	0.1388888888888889	0.125	0.09375	0.10833333333333334	0.15029761904761904	0.1284722222222222	0.12251984126984126	0.15029761904761904	0.15277777777777776	0.11574074074074074	0.11574074074074074	0.33035714285714285	0.15625	0.17142857142857143	0.17142857142857143	0.24523809523809526	0.16666666666666666	0.16666666666666666	0.125	0.32291666666666663	0.32291666666666663	0.3055555555555556	0.29791666666666666	0.3619047619047619	0.3645833333333333	0.3645833333333333	0.3645833333333333	0.3645833333333333	0.3645833333333333	0.33958333333333335	0.29791666666666666	0.3472222222222222	0.3472222222222222	0.2845238095238095	0.19444444444444442	0.20684523809523808	0.18452380952380953	0.29791666666666666	0.29791666666666666	0.29791666666666666	0.29791666666666666	0.3645833333333333
Q92879_RRM1_3NNH_A_18-88_18-88_3-103_E	0.1875	0.11309523809523808	0.20833333333333331	0.1	0.26785714285714285	0.041666666666666664	0.1619047619047619	0.17045454545454544	0.24583333333333332	0.08333333333333333	0.1111111111111111	0.18055555555555558	0.1423611111111111	0.1388888888888889	0.18611111111111112	0.1814814814814815	0.1259259259259259	0.1259259259259259	0.25	0.1388888888888889	0.08333333333333333	0.08333333333333333	0.10317460317460318	0.041666666666666664	0.041666666666666664	0.11309523809523808	0.21726190476190474	0.21726190476190474	0.20833333333333331	0.20535714285714285	0.23809523809523808	0.27976190476190477	0.27976190476190477	0.27976190476190477	0.27976190476190477	0.27976190476190477	0.26785714285714285	0.20535714285714285	0.2708333333333333	0.2708333333333333	0.25625	0.1	0.125	0.13125	0.20535714285714285	0.20535714285714285	0.20535714285714285	0.20535714285714285	0.27976190476190477
Q92879_RRM1_3NNH_B_18-88_18-88_3-103_F	0.27777777777777773	0.09523809523809523	0.38888888888888884	0.16666666666666666	0.38690476190476186	0.05555555555555555	0.14074074074074075	0.14393939393939395	0.24444444444444444	0.1111111111111111	0.1111111111111111	0.23544973544973544	0.19246031746031744	0.18783068783068782	0.24285714285714288	0.1761904761904762	0.12857142857142856	0.12857142857142856	0.20875420875420878	0.125	0.09722222222222221	0.09722222222222221	0.1111111111111111	0.05555555555555555	0.05555555555555555	0.1111111111111111	0.3194444444444444	0.3194444444444444	0.3055555555555555	0.30357142857142855	0.35714285714285715	0.40277777777777773	0.40277777777777773	0.40277777777777773	0.40277777777777773	0.40277777777777773	0.38690476190476186	0.30357142857142855	0.38888888888888884	0.38888888888888884	0.28611111111111115	0.18095238095238098	0.2035714285714286	0.21944444444444444	0.30357142857142855	0.30357142857142855	0.30357142857142855	0.30357142857142855	0.40277777777777773
Q92879_RRM1_3NNH_D_18-88_18-88_3-103_F	0.14583333333333331	0.16666666666666666	0.30000000000000004	0.1	0.27976190476190477	0.13333333333333333	0.13227513227513227	0.1701388888888889	0.3125	0.1	0.12037037037037036	0.15625	0.11904761904761904	0.11458333333333331	0.1611111111111111	0.14814814814814814	0.0925925925925926	0.0925925925925926	0.30625	0.08333333333333333	0.1875	0.1875	0.47222222222222215	0.13333333333333333	0.13333333333333333	0.15416666666666667	0.23392857142857143	0.23392857142857143	0.225	0.21726190476190474	0.30833333333333335	0.29642857142857143	0.29642857142857143	0.29642857142857143	0.29642857142857143	0.29642857142857143	0.27976190476190477	0.21726190476190474	0.2875	0.2875	0.24583333333333332	0.125	0.2	0.2	0.21726190476190474	0.21726190476190474	0.21726190476190474	0.21726190476190474	0.29642857142857143
P26599_RRM4_2ADC_A_456-521_456-521_433-531_B	0.17083333333333334	0.08333333333333333	0.1	0.06349206349206349	0.14126984126984127	0.08333333333333333	0.1111111111111111	0.09821428571428571	0.12777777777777777	0.07407407407407407	0.05555555555555555	0.17083333333333334	0.12083333333333333	0.12083333333333333	0.17083333333333334	0.22777777777777777	0.16111111111111112	0.16111111111111112	0.14102564102564102	0.15625	0.08333333333333333	0.08333333333333333	0.11428571428571428	0.08333333333333333	0.08333333333333333	0.03125	0.1388888888888889	0.09027777777777778	0.14444444444444443	0.09027777777777778	0.12083333333333333	0.10515873015873015	0.10515873015873015	0.10515873015873015	0.10515873015873015	0.10515873015873015	0.1259920634920635	0.125	0.11071428571428571	0.11071428571428571	0.16666666666666666	0.05555555555555555	0.1349206349206349	0.12738095238095237	0.09027777777777778	0.09027777777777778	0.09027777777777778	0.09027777777777778	0.1259920634920635
P31483_RRM2_5O3J_A_2-72_108-178_93-193_B	0.14074074074074075	0.1111111111111111	0.19999999999999998	0.1111111111111111	0.2222222222222222	0.16666666666666666	0.14074074074074075	0.16666666666666666	0.2333333333333333	0.24444444444444446	0.08333333333333333	0.16666666666666666	0.19999999999999998	0.16666666666666666	0.14285714285714285	0.09523809523809523	0.1111111111111111	0.1111111111111111	0.25925925925925924	0.047619047619047616	0.16666666666666666	0.16666666666666666	0.16666666666666666	0.16666666666666666	0.16666666666666666	0.15873015873015872	0.24444444444444446	0.2222222222222222	0.24444444444444446	0.2222222222222222	0.3333333333333333	0.2222222222222222	0.2222222222222222	0.2222222222222222	0.2222222222222222	0.2222222222222222	0.2222222222222222	0.2222222222222222	0.21666666666666667	0.21666666666666667	0.3333333333333333	0.16666666666666666	0.13333333333333333	0.13333333333333333	0.2222222222222222	0.2222222222222222	0.2222222222222222	0.2222222222222222	0.2222222222222222
O95319_RRM3_5M8I_A_31-101_425-495_410-508_B	0.2121428571428571	0.05714285714285714	0.18	0.06666666666666667	0.2833333333333333	0.06666666666666667	0.2240740740740741	0.22142857142857142	0.2	0.14814814814814814	0.09722222222222221	0.15476190476190477	0.175	0.16666666666666666	0.15714285714285714	0.09523809523809523	0.1111111111111111	0.1111111111111111	0.26666666666666666	0.08571428571428572	0.12222222222222223	0.12222222222222223	0.12222222222222223	0.06666666666666667	0.06666666666666667	0.125	0.26190476190476186	0.2733333333333333	0.2611111111111111	0.24	0.36666666666666664	0.31190476190476185	0.31190476190476185	0.31190476190476185	0.31190476190476185	0.31190476190476185	0.17	0.22857142857142856	0.3888888888888889	0.3111111111111111	0.2966666666666667	0.2222222222222222	0.19357142857142856	0.2583333333333333	0.24	0.24	0.24	0.24	0.3233333333333333
Q15717_RRM3_6G2K_A_246-316_246-316_231-326_R	0.3682539682539682	0.17777777777777778	0.3507936507936508	0.21428571428571427	0.3253968253968254	0.16666666666666666	0.20502645502645503	0.15277777777777776	0.17777777777777778	0.1037037037037037	0.13888888888888887	0.19047619047619047	0.2222222222222222	0.20634920634920637	0.17857142857142858	0.13227513227513227	0.14814814814814814	0.19444444444444442	0.3194444444444444	0.13888888888888887	0.17777777777777778	0.17777777777777778	0.13333333333333333	0.16666666666666666	0.16666666666666666	0.13333333333333333	0.32539682539682535	0.3444444444444444	0.30158730158730157	0.3365079365079365	0.3428571428571428	0.32539682539682535	0.32539682539682535	0.32539682539682535	0.32539682539682535	0.32539682539682535	0.39999999999999997	0.38095238095238093	0.30158730158730157	0.30158730158730157	0.3666666666666667	0.20000000000000004	0.25396825396825395	0.23650793650793653	0.3365079365079365	0.3365079365079365	0.3365079365079365	0.3365079365079365	0.3444444444444444
Q15717_RRM3_6G2K_B_246-316_246-316_231-326_R	0.21428571428571427	0.11190476190476191	0.30333333333333334	0.16999999999999998	0.1952380952380952	0.15	0.2037037037037037	0.14930555555555555	0.2633333333333333	0.1574074074074074	0.06666666666666667	0.10714285714285714	0.125	0.11904761904761904	0.10267857142857142	0.1369047619047619	0.15277777777777776	0.15277777777777776	0.31746031746031744	0.08333333333333333	0.2722222222222222	0.2722222222222222	0.27777777777777773	0.15	0.15	0.15416666666666667	0.28047619047619043	0.2066666666666667	0.27095238095238094	0.19999999999999998	0.23904761904761904	0.23047619047619045	0.23047619047619045	0.23047619047619045	0.23047619047619045	0.23047619047619045	0.24666666666666667	0.2704761904761905	0.27619047619047615	0.22095238095238093	0.22857142857142856	0.12222222222222223	0.16023809523809524	0.17738095238095236	0.19999999999999998	0.19999999999999998	0.19999999999999998	0.19999999999999998	0.2066666666666667
Q15717_RRM3_6GC5_A_246-316_246-316_231-326_E	0.25142857142857145	0.08	0.21999999999999997	0.15333333333333332	0.265	0.1619047619047619	0.2240740740740741	0.13582251082251082	0.1733333333333333	0.1898148148148148	0.05555555555555555	0.07142857142857142	0.08333333333333333	0.08333333333333333	0.07142857142857142	0.09523809523809523	0.1111111111111111	0.1111111111111111	0.26666666666666666	0.21000000000000002	0.2253968253968254	0.2253968253968254	0.13333333333333333	0.17777777777777778	0.1619047619047619	0.21111111111111108	0.27380952380952384	0.2519047619047619	0.25952380952380955	0.2419047619047619	0.21000000000000002	0.23690476190476187	0.23690476190476187	0.23690476190476187	0.23690476190476187	0.23690476190476187	0.2983333333333333	0.29047619047619044	0.27827380952380953	0.22261904761904763	0.31523809523809526	0.26111111111111107	0.25428571428571434	0.2630952380952381	0.2419047619047619	0.2419047619047619	0.2419047619047619	0.2419047619047619	0.2483333333333333
P08579_RRM1_5Z58_p_9-80_9-80_0-153_H	0.2048611111111111	0.1125	0.2013888888888889	0.1125	0.2767857142857143	0.19444444444444442	0.11798941798941798	0.1268939393939394	0.15	0.08333333333333333	0.16666666666666666	0.12698412698412698	0.14583333333333331	0.1388888888888889	0.12142857142857143	0.1111111111111111	0.1111111111111111	0.1414141414141414	0.15476190476190477	0.13333333333333333	0.1111111111111111	0.1111111111111111	0.1111111111111111	0.19444444444444442	0.19444444444444442	0.13333333333333333	0.39523809523809517	0.26190476190476186	0.3943452380952381	0.2976190476190476	0.23214285714285712	0.22857142857142854	0.22857142857142854	0.22857142857142854	0.22857142857142854	0.22857142857142854	0.25297619047619047	0.21964285714285714	0.22767857142857142	0.22767857142857142	0.20833333333333331	0.10317460317460318	0.15277777777777776	0.19027777777777777	0.2976190476190476	0.2976190476190476	0.2976190476190476	0.2976190476190476	0.26190476190476186
Q9UNP9_RRM1_6ID1_y_8-78_8-78_0-93_G	0.09375	0.05	0.1	0.041666666666666664	0.13125	0.08333333333333333	0.19047619047619047	0.1111111111111111	0.3482142857142857	0.22916666666666666	0.08333333333333333	0.1130952380952381	0.13333333333333333	0.08125	0.1130952380952381	0.09523809523809523	0.08333333333333333	0.047619047619047616	0.26041666666666663	0.125	0.08333333333333333	0.08333333333333333	0.1111111111111111	0.08333333333333333	0.08333333333333333	0.1875	0.18333333333333335	0.13333333333333333	0.13333333333333333	0.125	0.13333333333333333	0.13125	0.13125	0.13125	0.13125	0.13125	0.19642857142857142	0.125	0.12777777777777777	0.12777777777777777	0.21071428571428572	0.14583333333333331	0.10416666666666666	0.1125	0.125	0.125	0.125	0.125	0.13125
P52597_RRM2_2KG1_A_291-358_291-358_276-373_B	0.051515151515151514	0.03333333333333333	0.08333333333333333	0.03333333333333333	0.09	0.08333333333333333	0.05555555555555555	0.0625	0.06666666666666667	0.12222222222222223	0.1111111111111111	0.08333333333333333	0.08333333333333333	0.08333333333333333	0.060714285714285714	0.12169312169312169	0.12962962962962962	0.12962962962962962	0.18888888888888888	0.02	0.08333333333333333	0.08333333333333333	0.08333333333333333	0.08333333333333333	0.08333333333333333	0.14166666666666666	0.10357142857142856	0.065	0.1007936507936508	0.065	0.09833333333333334	0.09357142857142857	0.09357142857142857	0.09357142857142857	0.09357142857142857	0.09357142857142857	0.09	0.08	0.11349206349206349	0.09079365079365079	0.08	0.08333333333333333	0.11333333333333333	0.15000000000000002	0.065	0.065	0.065	0.065	0.09357142857142857
F1LQ48_RRM1_2MQO_A_99-157_101-159_86-181_B	0.24888888888888888	0.1	0.2119047619047619	0.18333333333333332	0.18333333333333332	0.3333333333333333	0.2037037037037037	0.21180555555555555	0.19666666666666668	0.16666666666666666	0.15252525252525254	0.12698412698412698	0.10515873015873016	0.0992063492063492	0.12251984126984126	0.12169312169312169	0.08585858585858586	0.1263227513227513	0.16357142857142856	0.15666666666666665	0.16666666666666666	0.16666666666666666	0.1111111111111111	0.3333333333333333	0.3333333333333333	0.1607142857142857	0.2733333333333333	0.13999999999999999	0.2622222222222222	0.15333333333333332	0.11904761904761904	0.13999999999999999	0.13999999999999999	0.13999999999999999	0.13999999999999999	0.13999999999999999	0.20857142857142857	0.18	0.1611111111111111	0.1288888888888889	0.2157142857142857	0.16666666666666666	0.16904761904761906	0.16666666666666666	0.13333333333333333	0.13333333333333333	0.13333333333333333	0.13333333333333333	0.13999999999999999
Q01130_RRM1_2LEC_A_16-86_16-86_1-101_B	0.14523809523809522	0.05	0.15833333333333333	0.1	0.12333333333333334	0.25	0.21666666666666667	0.26180555555555557	0.17857142857142855	0.15595238095238095	0.09722222222222221	0.10833333333333334	0.1	0.08333333333333333	0.09642857142857142	0.08095238095238096	0.08888888888888889	0.08888888888888889	0.2111111111111111	0.06666666666666667	0.15873015873015872	0.15873015873015872	0.11428571428571428	0.27777777777777773	0.25	0.09027777777777778	0.19722222222222224	0.08	0.19722222222222224	0.07333333333333333	0.09079365079365079	0.10857142857142858	0.10857142857142858	0.10857142857142858	0.10857142857142858	0.10857142857142858	0.12222222222222223	0.10555555555555556	0.15625	0.125	0.13047619047619047	0.125	0.19047619047619047	0.12777777777777777	0.07333333333333333	0.07333333333333333	0.1	0.07333333333333333	0.08722222222222223
F1LQ48_RRM1_2MQQ_A_372-477_409-514_394-529_B	0.34375	0.09375	0.29166666666666663	0.15476190476190477	0.2326388888888889	0.16666666666666666	0.14444444444444446	0.19128787878787878	0.23958333333333331	0.1111111111111111	0.16666666666666666	0.15714285714285714	0.12698412698412698	0.12142857142857143	0.1525974025974026	0.14285714285714285	0.09523809523809523	0.12301587301587301	0.21666666666666667	0.11805555555555555	0.1111111111111111	0.1111111111111111	0.08333333333333333	0.16666666666666666	0.16666666666666666	0.07291666666666666	0.3020833333333333	0.15625	0.29166666666666663	0.14962121212121213	0.18055555555555555	0.15625	0.16666666666666666	0.15625	0.16666666666666666	0.15625	0.14930555555555555	0.1875	0.14583333333333331	0.14583333333333331	0.3020833333333333	0.14285714285714285	0.1701388888888889	0.09821428571428571	0.14930555555555555	0.14930555555555555	0.16666666666666666	0.14930555555555555	0.15625
P26368_RRM1_3VAM_A_151-225_151-225_136-261_P	0.13888888888888887	0.25	0.24444444444444446	0.13333333333333333	0.21746031746031746	0.38888888888888884	0.1984126984126984	0.16666666666666666	0.21666666666666667	0.16666666666666666	0.06666666666666667	0.047619047619047616	0.05555555555555555	0.047619047619047616	0.047619047619047616	0.047619047619047616	0.047619047619047616	0.047619047619047616	0.19206349206349205	0.09523809523809523	0.2222222222222222	0.2222222222222222	0.38888888888888884	0.4444444444444444	0.38888888888888884	0.13888888888888887	0.24523809523809526	0.16666666666666666	0.2333333333333333	0.15079365079365079	0.2555555555555556	0.22857142857142856	0.22857142857142856	0.22857142857142856	0.22857142857142856	0.22857142857142856	0.21746031746031746	0.25	0.21666666666666667	0.21666666666666667	0.25	0.2888888888888889	0.2222222222222222	0.2222222222222222	0.15079365079365079	0.15079365079365079	0.15079365079365079	0.15079365079365079	0.22857142857142856
P26368_RRM1_4TU8_A_151-225_151-225_136-261_P	0.13888888888888887	0.19999999999999998	0.2222222222222222	0.1111111111111111	0.20555555555555557	0.3333333333333333	0.24603174603174602	0.15	0.21666666666666667	0.13333333333333333	0.06666666666666667	0.047619047619047616	0.05555555555555555	0.047619047619047616	0.047619047619047616	0.047619047619047616	0.047619047619047616	0.047619047619047616	0.2253968253968254	0.09722222222222221	0.16666666666666666	0.16666666666666666	0.3333333333333333	0.38888888888888884	0.3333333333333333	0.12222222222222223	0.2333333333333333	0.16666666666666666	0.2240740740740741	0.13888888888888887	0.2333333333333333	0.21666666666666667	0.21666666666666667	0.21666666666666667	0.21666666666666667	0.21666666666666667	0.20555555555555557	0.25	0.2074074074074074	0.2074074074074074	0.25	0.27777777777777773	0.21428571428571427	0.21428571428571427	0.13888888888888887	0.13888888888888887	0.13888888888888887	0.13888888888888887	0.21666666666666667
P26368_RRM1_3VAM_B_151-225_151-225_136-261_E	0.22916666666666666	0.2708333333333333	0.24583333333333335	0.1	0.35	0.29166666666666663	0.24603174603174605	0.125	0.1625	0.125	0.06666666666666667	0.03571428571428571	0.041666666666666664	0.03571428571428571	0.03571428571428571	0.047619047619047616	0.047619047619047616	0.047619047619047616	0.14404761904761904	0.08333333333333333	0.21666666666666667	0.21666666666666667	0.38888888888888884	0.3333333333333333	0.29166666666666663	0.10416666666666666	0.23392857142857143	0.125	0.2375	0.11309523809523808	0.2916666666666667	0.22142857142857142	0.22142857142857142	0.22142857142857142	0.22142857142857142	0.22142857142857142	0.1630952380952381	0.1875	0.225	0.225	0.4375	0.21666666666666667	0.35	0.16666666666666666	0.11309523809523808	0.11309523809523808	0.11309523809523808	0.11309523809523808	0.17142857142857143
P26368_RRM1_4TU8_B_151-225_151-225_136-261_E	0.13888888888888887	0.19999999999999998	0.2222222222222222	0.1111111111111111	0.20555555555555557	0.3333333333333333	0.24603174603174602	0.15	0.21666666666666667	0.13333333333333333	0.06666666666666667	0.047619047619047616	0.05555555555555555	0.047619047619047616	0.047619047619047616	0.047619047619047616	0.047619047619047616	0.047619047619047616	0.2253968253968254	0.09722222222222221	0.16666666666666666	0.16666666666666666	0.3333333333333333	0.38888888888888884	0.3333333333333333	0.12222222222222223	0.2333333333333333	0.16666666666666666	0.2240740740740741	0.13888888888888887	0.2333333333333333	0.21666666666666667	0.21666666666666667	0.21666666666666667	0.21666666666666667	0.21666666666666667	0.20555555555555557	0.25	0.2074074074074074	0.2074074074074074	0.25	0.27777777777777773	0.21428571428571427	0.21428571428571427	0.13888888888888887	0.13888888888888887	0.13888888888888887	0.13888888888888887	0.21666666666666667
Q13148_RRM1_4Y00_C_106-172_106-172_91-187_G	0.23809523809523805	0.14285714285714285	0.3527777777777778	0.1111111111111111	0.31785714285714284	0.13333333333333333	0.23611111111111108	0.19166666666666665	0.16984126984126982	0.18095238095238098	0.06666666666666667	0.14285714285714285	0.16666666666666666	0.15873015873015872	0.1369047619047619	0.09523809523809523	0.1111111111111111	0.1111111111111111	0.6	0.2380952380952381	0.15	0.15	0.24444444444444446	0.15	0.13333333333333333	0.09523809523809523	0.34656084656084657	0.35714285714285715	0.3333333333333333	0.32380952380952377	0.40740740740740744	0.34656084656084657	0.34656084656084657	0.34656084656084657	0.34656084656084657	0.34656084656084657	0.32380952380952377	0.42989417989417994	0.3333333333333333	0.3333333333333333	0.5452380952380952	0.1619047619047619	0.2611111111111111	0.273015873015873	0.32380952380952377	0.32380952380952377	0.32380952380952377	0.32380952380952377	0.35714285714285715
P08579_RRM1_6AH0_p_9-80_9-80_0-95_H	0.14393939393939395	0.06666666666666667	0.16666666666666666	0.16666666666666666	0.23809523809523805	0.16666666666666666	0.12301587301587301	0.1515151515151515	0.15	0.08333333333333333	0.13333333333333333	0.1388888888888889	0.10416666666666666	0.09722222222222221	0.13333333333333333	0.1111111111111111	0.09523809523809523	0.09523809523809523	0.12169312169312169	0.13333333333333333	0.1111111111111111	0.1111111111111111	0.06666666666666667	0.16666666666666666	0.16666666666666666	0.0	0.35714285714285715	0.19047619047619047	0.3452380952380952	0.23809523809523805	0.1984126984126984	0.19047619047619047	0.19047619047619047	0.19047619047619047	0.19047619047619047	0.19047619047619047	0.17857142857142858	0.17857142857142858	0.13392857142857142	0.17857142857142858	0.2333333333333333	0.09523809523809523	0.17037037037037037	0.1527777777777778	0.23809523809523805	0.23809523809523805	0.23809523809523805	0.23809523809523805	0.19047619047619047
P52597_RRM1_2KG0_A_113-182_113-182_98-197_B	0.07407407407407407	0.047619047619047616	0.09523809523809523	0.047619047619047616	0.08	0.05555555555555555	0.047619047619047616	0.08333333333333333	0.16666666666666666	0.05555555555555555	0.05555555555555555	0.03125	0.03571428571428571	0.03571428571428571	0.03125	0.041666666666666664	0.047619047619047616	0.047619047619047616	0.16666666666666666	0.037037037037037035	0.06666666666666667	0.06666666666666667	0.06666666666666667	0.06666666666666667	0.05555555555555555	0.08333333333333333	0.16666666666666666	0.16666666666666666	0.16666666666666666	0.1111111111111111	0.16666666666666666	0.16666666666666666	0.16666666666666666	0.16666666666666666	0.13333333333333333	0.16666666666666666	0.06666666666666667	0.16666666666666666	0.1	0.16666666666666666	0.1111111111111111	0.06666666666666667	0.06666666666666667	0.08333333333333333	0.13333333333333333	0.13333333333333333	0.16666666666666666	0.13333333333333333	0.16666666666666666
P08579_RRM1_5O9Z_1_9-80_9-80_0-95_2	0.16666666666666666	0.0625	0.13333333333333333	0.2222222222222222	0.08571428571428572	0.2222222222222222	0.17777777777777778	0.25	0.1875	0.047619047619047616	0.16666666666666666	0.1488095238095238	0.125	0.10714285714285714	0.13541666666666666	0.08888888888888889	0.047619047619047616	0.07407407407407407	0.07222222222222222	0.125	0.13333333333333333	0.13333333333333333	0.08333333333333333	0.2222222222222222	0.2222222222222222	0.03125	0.2648809523809524	0.20238095238095238	0.26041666666666663	0.12857142857142856	0.20833333333333331	0.20238095238095238	0.20238095238095238	0.20238095238095238	0.11904761904761904	0.20238095238095238	0.19047619047619047	0.19047619047619047	0.11458333333333333	0.19791666666666666	0.15277777777777776	0.13333333333333333	0.11666666666666665	0.09375	0.32738095238095233	0.32738095238095233	0.244047619047619	0.32738095238095233	0.20238095238095238
Q07955_RRM2_2M8D_B_123-186_123-186_108-201_A	0.1	0.08333333333333333	0.06666666666666667	0.1111111111111111	0.06666666666666667	0.19444444444444442	0.06666666666666667	0.08333333333333333	0.11904761904761904	0.1111111111111111	0.08333333333333333	0.05	0.05	0.05	0.0625	0.05555555555555555	0.05555555555555555	0.05555555555555555	0.06666666666666667	0.16666666666666666	0.06666666666666667	0.06666666666666667	0.1111111111111111	0.2222222222222222	0.19444444444444442	0.08333333333333333	0.16666666666666666	0.08333333333333333	0.16666666666666666	0.2	0.08333333333333333	0.08333333333333333	0.08333333333333333	0.08333333333333333	0.08333333333333333	0.08333333333333333	0.0625	0.08333333333333333	0.0625	0.08333333333333333	0.16666666666666666	0.0	0.06666666666666667	0.0625	0.08333333333333333	0.08333333333333333	0.08333333333333333	0.08333333333333333	0.08333333333333333
Q12046_RRM1_5GMK_R_149-206_149-206_134-221_N	0.16666666666666666	0.16666666666666666	0.12222222222222223	0.1111111111111111	0.17777777777777778	0.5555555555555555	0.20952380952380953	0.2222222222222222	0.17777777777777778	0.2222222222222222	0.08333333333333333	0.05555555555555555	0.06666666666666667	0.05555555555555555	0.05555555555555555	0.05555555555555555	0.05555555555555555	0.05555555555555555	0.25925925925925924	0.1111111111111111	0.5	0.5	0.8888888888888888	0.6666666666666666	0.5555555555555555	0.1111111111111111	0.19444444444444442	0.19444444444444442	0.17857142857142858	0.17777777777777778	0.2333333333333333	0.19444444444444442	0.19444444444444442	0.19444444444444442	0.19444444444444442	0.19444444444444442	0.17777777777777778	0.17777777777777778	0.17857142857142858	0.17857142857142858	0.2333333333333333	0.1111111111111111	0.15	0.15	0.17777777777777778	0.17777777777777778	0.17777777777777778	0.17777777777777778	0.19444444444444442
Q12046_RRM1_5Y88_N_149-206_149-206_134-221_E	0.16666666666666666	0.16666666666666666	0.12222222222222223	0.1111111111111111	0.17777777777777778	0.5555555555555555	0.20952380952380953	0.2222222222222222	0.17777777777777778	0.2222222222222222	0.08333333333333333	0.05555555555555555	0.06666666666666667	0.05555555555555555	0.05555555555555555	0.05555555555555555	0.05555555555555555	0.05555555555555555	0.25925925925925924	0.1111111111111111	0.5	0.5	0.8888888888888888	0.6666666666666666	0.5555555555555555	0.1111111111111111	0.19444444444444442	0.19444444444444442	0.17857142857142858	0.17777777777777778	0.2333333333333333	0.19444444444444442	0.19444444444444442	0.19444444444444442	0.19444444444444442	0.19444444444444442	0.17777777777777778	0.17777777777777778	0.17857142857142858	0.17857142857142858	0.2333333333333333	0.1111111111111111	0.15	0.15	0.17777777777777778	0.17777777777777778	0.17777777777777778	0.17777777777777778	0.19444444444444442
[truncated: 222 more columns]
