# Supplementary material for: Deciphering the RRM-RNA recognition code: A computational analysis
Source: PLoS Comput Biol. 2023 Jan 23;19(1):e1010859. doi: 10.1371/journal.pcbi.1010859 (PMC9894542; doi:10.1371/journal.pcbi.1010859)
Supplement: S8 Dataset — (FASTA) [file pcbi.1010859.s016.fasta]

>P26378_RRM2_1G2E_A_127-195_139-207_123-222_B
-UAUU
>P09012_RRM1_4PRF_A_12-83_12-83_0-98_B
UGCAC
>Q13148_RRM1_4BS2_A_106-172_106-172_91-193_B
UGUGA
>P08579_RRM1_1A9N_B_12-83_9-80_0-95_Q
UUGCA
>P09012_RRM1_1URN_B_12-83_12-83_0-98_Q
UGCAC
>P08579_RRM1_1A9N_D_12-83_9-80_0-95_R
UGCAG
>P09012_RRM1_1URN_C_12-83_12-83_0-98_R
UGCAC
>P09012_RRM1_1DRZ_A_12-83_12-83_0-98_B
UGCAC
>P09012_RRM1_1SJF_A_12-83_12-83_0-98_B
UGCAC
>P09012_RRM1_1VBX_A_12-83_12-83_0-98_B
UGCAC
>P09012_RRM1_1VBY_A_12-83_12-83_0-98_B
UGCAC
>P09012_RRM1_1VBZ_A_12-83_12-83_0-98_B
UGCAC
>P09012_RRM1_1VC0_A_12-83_12-83_0-98_B
UGCAC
>P09012_RRM1_1VC5_A_12-83_12-83_0-98_B
UGCAC
>P09012_RRM1_1VC6_A_12-83_12-83_0-98_B
UGCAC
>P09012_RRM1_2OIH_A_12-83_12-83_0-98_B
UGCA-
>P09012_RRM1_2OJ3_A_12-83_12-83_0-98_B
UGCAC
>P09012_RRM1_4PR6_A_12-83_12-83_0-98_B
UGCAC
>P09012_RRM1_1DZ5_A_11-82_12-83_0-98_D
UGCAC
>P09012_RRM1_1DZ5_B_11-82_12-83_0-98_C
UGCA-
>P09012_RRM1_1M5K_C_12-83_12-83_0-98_B
UGCAC
>P09012_RRM1_1M5O_C_12-83_12-83_0-98_B
UGCAC
>P09012_RRM1_1M5P_C_12-83_12-83_0-98_B
UGCAC
>P09012_RRM1_1M5V_C_12-83_12-83_0-98_B
UGCAC
>P09012_RRM1_3EGZ_A_207-278_12-83_0-98_B
UGCAC
>P09012_RRM1_1M5K_F_12-83_12-83_0-98_E
UGCAC
>P09012_RRM1_1M5O_F_12-83_12-83_0-98_E
UGCAC
>P09012_RRM1_1M5P_F_12-83_12-83_0-98_E
UGCAC
>P09012_RRM1_1M5V_F_12-83_12-83_0-98_E
UGCAC
>P09012_RRM1_1SJ3_P_12-83_12-83_0-98_R
UGCAC
>P09012_RRM1_1SJ4_P_12-83_12-83_0-98_R
UGCAC
>P09012_RRM1_1U6B_A_12-83_12-83_0-98_B
UGCAC
>P09012_RRM1_1ZZN_A_12-83_12-83_0-98_B
UGCAC
>P09012_RRM1_3BO2_A_12-83_12-83_0-98_B
UGCAC
>P09012_RRM1_3BO3_A_12-83_12-83_0-98_B
UGCAC
>P09012_RRM1_3BO4_A_12-83_12-83_0-98_B
UGCAC
>P09012_RRM1_3IIN_A_12-83_12-83_0-98_B
UGCAC
>P09012_RRM1_1URN_A_12-83_12-83_0-98_P
UGCAC
>P09012_RRM1_3CUL_A_307-378_12-83_0-98_C
UGCAC
>P09012_RRM1_3CUN_A_307-378_12-83_0-98_C
UGCAC
>P09012_RRM1_3CUL_B_407-478_12-83_0-98_D
UGCAC
>P09012_RRM1_3CUN_B_407-478_12-83_0-98_D
UGCAC
>P09012_RRM1_3HHN_B_12-83_12-83_0-98_C
UGCAC
>P09012_RRM1_3R1H_A_12-83_12-83_0-98_C
UGCA-
>P09012_RRM1_3R1L_A_12-83_12-83_0-98_C
UGCAC
>P09012_RRM1_3HHN_D_12-83_12-83_0-98_E
UGCAC
>P09012_RRM1_3IRW_P_12-83_12-83_0-98_R
UGCA-
>P09012_RRM1_3MUM_P_12-83_12-83_0-98_R
UGCAC
>P09012_RRM1_3MUR_P_12-83_12-83_0-98_R
UGCAC
>P09012_RRM1_3MUV_P_12-83_12-83_0-98_R
UGCAC
>P09012_RRM1_3MXH_P_12-83_12-83_0-98_R
UGCAC
>P09012_RRM1_3UCU_P_12-83_12-83_0-98_R
UGCAC
>P09012_RRM1_3UCZ_P_12-83_12-83_0-98_R
UGCAC
>P09012_RRM1_3UD3_P_12-83_12-83_0-98_R
UGCAC
>P09012_RRM1_3UD4_P_12-83_12-83_0-98_R
UGCAC
>P09012_RRM1_3IWN_C_807-878_12-83_0-98_A
UGCA-
>P09012_RRM1_3IWN_D_907-978_12-83_0-98_B
-GCA-
>Q7LL14_RRM1_3JB9_k_6-77_6-77_0-92_P
-GCAC
>P09012_RRM1_3P49_B_12-83_12-83_0-98_A
AUUGC
>P09012_RRM1_3R1H_D_12-83_12-83_0-98_F
UGCAC
>P09012_RRM1_3R1L_D_12-83_12-83_0-98_F
UGCAC
>P09012_RRM1_4C4W_A_12-83_12-83_0-98_D
UGCAC
>P09012_RRM1_5FJ4_A_12-83_12-83_0-98_D
UGCAC
>P09012_RRM1_4C4W_E_12-83_12-83_0-98_H
UGCAC
>P09012_RRM1_5FJ4_E_12-83_12-83_0-98_H
UGCAC
>P08621_RRM1_4PKD_B_170-240_105-175_89-190_V
AUCAC
>Q06AA4_RRM1_4PKD_B_12-83_12-83_0-98_V
UGCAC
>P09012_RRM1_4W92_B_12-83_12-83_0-98_C
UGCA-
>P09012_RRM1_5DDO_C_12-83_12-83_0-98_B
UGCA-
>P09012_RRM1_5DDP_C_11-82_12-83_0-98_B
UGCA-
>P09012_RRM1_5DDQ_C_11-82_12-83_0-98_B
UGCAC
>P09012_RRM1_5DDR_C_11-82_12-83_0-98_B
UGCAC
>P09012_RRM1_5DDO_G_12-83_12-83_0-98_A
UGCAC
>P09012_RRM1_5DDP_D_11-82_12-83_0-98_A
UGCAC
>P09012_RRM1_5DDQ_D_11-82_12-83_0-98_A
UGCAC
>P09012_RRM1_5DDR_D_11-82_12-83_0-98_A
UGCAC
>Q93062_RRM1_5DET_A_26-89_26-89_11-104_P
-UCA-
>Q93062_RRM1_5DET_B_26-89_26-89_11-104_Q
-UCA-
>P08579_RRM1_5MQF_X_12-83_9-80_0-95_2
-GCAG
>Q99181_RRM1_5ZWO_4_11-82_11-82_0-110_G
-AAA-
>P43332_RRM1_6F4G_B_9-80_9-80_0-95_C
UGCAG
>P43332_RRM1_6F4G_E_9-80_9-80_0-95_F
UGCAG
>P43332_RRM1_6F4H_A_9-80_9-80_0-95_B
UGCAC
>P43332_RRM1_6F4H_C_9-80_9-80_0-95_D
UGCAC
>P43332_RRM1_6F4H_E_9-80_9-80_0-95_F
UGCA-
>Q00916_RRM1_6G90_B_109-176_109-176_94-191_1
-UCAA
>P08579_RRM1_6ICZ_p_9-80_9-80_0-95_H
-GCAG
>P19339_RRM1_1B7F_A_127-197_127-197_112-213_P
UUUUU
>P19339_RRM2_1B7F_A_213-281_213-281_197-296_P
-UGU-
>P19339_RRM1_1B7F_B_127-197_127-197_112-213_Q
UUUUU
>P19339_RRM2_1B7F_B_213-281_213-281_197-296_Q
-UGUU
>P26378_RRM1_1FXL_A_41-111_53-123_38-139_B
AUUUU
>P26378_RRM1_1G2E_A_41-111_53-123_38-139_B
AUUUA
>Q15717_RRM1_4ED5_A_22-92_22-92_7-108_D
AUUU-
>Q15717_RRM1_4ED5_B_22-92_22-92_7-108_C
AUUUU
>P11940_RRM1_1CVJ_C_13-83_13-83_0-101_O
AAAAA
>P11940_RRM1_1CVJ_E_13-83_13-83_0-101_Q
AAAAA
>P04147_RRM1_6R5K_H_40-110_40-110_25-128_E
-AAAA
>P11940_RRM2_1CVJ_A_101-168_101-168_83-183_M
-AAAA
>P11940_RRM2_1CVJ_C_101-168_101-168_83-183_O
--AAA
>P11940_RRM2_1CVJ_D_101-168_101-168_83-183_P
--AAA
>P11940_RRM2_1CVJ_E_101-168_101-168_83-183_Q
-AAAA
>P11940_RRM2_1CVJ_F_101-168_101-168_83-183_R
--AAA
>P11940_RRM2_1CVJ_G_101-168_101-168_83-183_S
--AAA
>P11940_RRM2_4F02_A_101-168_101-168_83-183_B
-AAAA
>P11940_RRM2_4F02_D_101-168_101-168_83-183_E
-AAAA
>Q92879_RRM3_2RQC_A_403-473_403-473_388-486_B
UGUGU
>P26599_RRM1_2AD9_A_49-146_49-146_34-161_B
-UCU-
>P26599_RRM1_2N3O_A_41-152_41-152_26-167_B
--CUU
>P26368_RRM1_2G4B_A_151-225_151-225_136-261_B
UUUU-
>P07910_RRM1_2MXY_A_18-81_18-81_3-96_B
UUUUU
>P07910_RRM1_2MZ1_A_18-81_18-81_3-96_B
-UUUU
>P38996_RRM1_2XNR_A_332-395_332-395_317-410_C
-UCU-
>P26368_RRM1_2YH1_A_151-225_151-225_136-261_B
UUUU-
>P0DJD3_RRM1_2FY1_A_10-79_10-79_0-94_B
ACAAG
>P84103_RRM1_2I2Y_A_76-141_12-77_0-92_B
--CAU
>Q99383_RRM1_2KM8_C_161-229_161-229_146-245_A
AUAUA
>P38159_RRM1_2MB0_B_10-80_10-80_0-95_A
UCAAA
>P22626_RRM1_5HO4_A_23-92_23-92_8-114_B
-AAGG
>P09651_RRM1_5MPG_A_16-85_16-85_1-100_B
UUAGG
>O00425_RRM1_6GX6_A_4-69_4-69_0-83_B
--CAC
>G5EEW7_RRM1_2MGZ_A_102-170_102-170_87-185_C
CAUGG
>Q9NWB1_RRM1_2N82_B_119-187_119-187_104-202_A
CAUGA
>P49960_RRM2_5TF6_A_119-189_119-189_110-212_B
ACAGA
>P49960_RRM2_5TF6_C_119-189_119-189_110-212_D
ACAGA
>P49960_RRM2_6ASO_A_119-189_119-189_110-212_I
ACAGA
>F1LQ48_RRM2_2MQP_A_181-267_181-267_166-282_B
-ACAC
>P62995_RRM1_2RRA_A_120-190_120-190_105-205_B
AGAA-
>Q15717_RRM3_6GC5_C_246-316_246-316_231-326_G
UUUA-
>Q15717_RRM3_6GD3_B_246-316_246-316_231-326_P
--UAU
>Q15717_RRM3_6GD3_C_246-316_246-316_231-326_P
UUUA-
>Q01130_RRM1_2LEB_A_16-86_16-86_1-101_B
-UCCA
>O45189_RRM1_2MGZ_B_37-104_37-104_22-119_C
UGUGC
>O45189_RRM1_2RU3_A_37-104_37-104_22-119_B
UGUGC
>Q92879_RRM2_3NNC_A_110-178_110-178_88-193_B
UGUG-
>Q92879_RRM1_3NNH_C_18-88_18-88_3-103_E
UGU--
>O45189_RRM1_4CIO_A_37-104_37-104_22-119_B
UGUGC
>P22626_RRM1_5WWE_A_23-92_23-92_8-114_B
--AGG
>P22626_RRM1_5WWF_A_23-92_23-92_8-114_B
--AAG
>P22626_RRM1_5WWF_C_23-92_23-92_8-114_D
--AAG
>P22626_RRM1_5WWG_A_23-92_23-92_8-114_B
-AAGG
>P09651_RRM1_6DCL_A_16-85_16-85_1-107_C
-UAG-
>P09651_RRM2_6DCL_A_107-176_107-176_85-191_D
UUAGC
>P09651_RRM1_6DCL_B_16-85_16-85_1-107_D
-UAG-
>P09651_RRM2_6DCL_B_107-176_107-176_85-191_C
-UAG-
>Q61474_RRM1_2RS2_A_22-91_22-91_7-106_B
GUAGU
>P26368_RRM2_2YH1_A_261-331_261-331_225-346_B
UUUU-
>Q92879_RRM2_3NMR_A_110-178_110-178_88-193_B
UGUUU
>Q92879_RRM2_3NNA_A_110-178_110-178_88-193_B
UGUU-
>Q64368_RRM1_2XS2_A_42-109_42-109_27-124_B
-GUUC
>Q64368_RRM1_2XS7_A_42-109_42-109_27-124_B
-GUUU
>Q64368_RRM1_2XS5_A_42-109_42-109_27-124_C
UGUUC
>Q64368_RRM1_2XS5_B_42-109_42-109_27-124_D
-GUUC
>P26368_RRM1_3VAI_A_151-225_151-225_136-261_P
UUU--
>P26368_RRM1_3VAK_A_151-225_151-225_136-261_P
UUU--
>P26368_RRM1_3VAL_A_151-225_151-225_136-261_P
UUUU-
>P26368_RRM1_4TU7_A_151-225_151-225_136-261_P
UUU--
>P26368_RRM1_3VAF_B_151-225_151-225_136-261_E
-UUU-
>P26368_RRM1_3VAJ_B_151-225_151-225_136-261_E
UUC--
>P26368_RRM1_3VAH_A_151-225_151-225_136-261_P
-UCUU
>P26368_RRM1_3VAJ_A_151-225_151-225_136-261_P
UUC--
>P26368_RRM1_3VAH_B_151-225_151-225_136-261_E
UUCU-
>P26368_RRM1_3VAK_B_151-225_151-225_136-261_E
UUUU-
>P26368_RRM1_4TU7_B_151-225_151-225_136-261_E
UUUU-
>P26368_RRM1_3VAL_I_151-225_151-225_136-261_K
UUU--
>P26368_RRM1_3VAI_B_151-225_151-225_136-261_E
UUUC-
>Q13148_RRM1_4Y0F_B_106-172_106-172_91-187_D
-GAGC
>P26368_RRM1_4TU9_A_151-225_151-225_136-261_P
UUG--
>P26368_RRM1_4TU9_B_151-225_151-225_136-261_E
UUG--
>G5ECJ4_RRM1_5TKZ_A_33-102_33-102_18-117_C
-GCA-
>G5ECJ4_RRM1_5TKZ_B_33-102_33-102_18-117_C
-GCA-
>G5ECJ4_RRM1_6DG0_A_23-87_230-294_215-309_D
-GCA-
>Q15717_RRM3_6GC5_B_246-316_246-316_231-326_F
-UUU-
>Q15717_RRM3_6GC5_D_246-316_246-316_231-326_H
-UUU-
>Q15717_RRM3_6GD2_A_246-316_246-316_231-326_D
AUUU-
>Q15717_RRM3_6GD2_B_246-316_246-316_231-326_D
-UUU-
>O95319_RRM2_4LMZ_A_99-167_134-202_113-217_B
UGUU-
>Q92879_RRM1_3NNH_A_18-88_18-88_3-103_E
UGUU-
>Q92879_RRM1_3NNH_B_18-88_18-88_3-103_F
UGU--
>Q92879_RRM1_3NNH_D_18-88_18-88_3-103_F
UGUU-
>O95319_RRM3_5M8I_A_31-101_425-495_410-508_B
UUUAA
>Q15717_RRM3_6G2K_A_246-316_246-316_231-326_R
-UUU-
>Q15717_RRM3_6G2K_B_246-316_246-316_231-326_R
-UUUU
>Q15717_RRM3_6GC5_A_246-316_246-316_231-326_E
AUUUU
>P26368_RRM1_4TU8_A_151-225_151-225_136-261_P
UUA--
>P26368_RRM1_4TU8_B_151-225_151-225_136-261_E
UUA--
>Q13148_RRM1_4Y00_C_106-172_106-172_91-187_G
-AGC-
