# Supplementary material for: Deciphering the RRM-RNA recognition code: A computational analysis
Source: PLoS Comput Biol. 2023 Jan 23;19(1):e1010859. doi: 10.1371/journal.pcbi.1010859 (PMC9894542; doi:10.1371/journal.pcbi.1010859)
Supplement: S10 Dataset — (JSON) [file pcbi.1010859.s018.json]

{
    "T32682_0.6-single_rrm-RRM1": {
        "AAAAA": {
            "bits_avg": 0.10492127264108371,
            "score": -0.8474136787482729
        },
        "AAAAG": {
            "bits_avg": 0.0839243929152475,
            "score": -0.7106054149607219
        },
        "AAACA": {
            "bits_avg": 0.10492127264108371,
            "score": -0.8078441215186803
        },
        "AAACG": {
            "bits_avg": 0.0839243929152475,
            "score": -0.6710358577311295
        },
        "AAAGA": {
            "bits_avg": 0.43350315766627395,
            "score": -0.5130130298264394
        },
        "AAAGC": {
            "bits_avg": 0.39862128530600244,
            "score": -0.5676492192012106
        },
        "AAAGG": {
            "bits_avg": 0.4125062779404378,
            "score": -0.3762047660388884
        },
        "AAAGU": {
            "bits_avg": 0.4052362927931326,
            "score": -0.6035818543940645
        },
        "AAAUA": {
            "bits_avg": 0.10492127264108371,
            "score": -0.6989568084962892
        },
        "AAAUG": {
            "bits_avg": 0.0839243929152475,
            "score": -0.5621485447087382
        },
        "AAAAC": {
            "bits_avg": 0.07003940028081215,
            "score": -0.902049868123044
        },
        "AACAA": {
            "bits_avg": 0.10492127264108371,
            "score": -0.9487058074032207
        },
        "AACAG": {
            "bits_avg": 0.0839243929152475,
            "score": -0.81189754361567
        },
        "AACCA": {
            "bits_avg": 0.10492127264108371,
            "score": -0.9091362501736281
        },
        "AACCG": {
            "bits_avg": 0.0839243929152475,
            "score": -0.7723279863860774
        },
        "AACGA": {
            "bits_avg": 0.43350315766627395,
            "score": -0.6143051584813873
        },
        "AACGC": {
            "bits_avg": 0.39862128530600244,
            "score": -0.6689413478561587
        },
        "AACGG": {
            "bits_avg": 0.4125062779404378,
            "score": -0.47749689469383644
        },
        "AACGU": {
            "bits_avg": 0.4052362927931326,
            "score": -0.7048739830490125
        },
        "AACUA": {
            "bits_avg": 0.10492127264108371,
            "score": -0.8002489371512371
        },
        "AACUG": {
            "bits_avg": 0.0839243929152475,
            "score": -0.6634406733636863
        },
        "AAGAA": {
            "bits_avg": 0.10492127264108371,
            "score": -0.9226147571121994
        },
        "AAGAG": {
            "bits_avg": 0.0839243929152475,
            "score": -0.7858064933246485
        },
        "AAGCA": {
            "bits_avg": 0.10492127264108371,
            "score": -0.8830451998826069
        },
        "AAGCG": {
            "bits_avg": 0.0839243929152475,
            "score": -0.7462369360950561
        },
        "AAGGA": {
            "bits_avg": 0.43350315766627395,
            "score": -0.588214108190366
        },
        "AAGGC": {
            "bits_avg": 0.39862128530600244,
            "score": -0.6428502975651373
        },
        "AAGGG": {
            "bits_avg": 0.4125062779404378,
            "score": -0.4514058444028151
        },
        "AAGGU": {
            "bits_avg": 0.4052362927931326,
            "score": -0.6787829327579912
        },
        "AAGUA": {
            "bits_avg": 0.10492127264108371,
            "score": -0.7741578868602157
        },
        "AAGUG": {
            "bits_avg": 0.0839243929152475,
            "score": -0.637349623072665
        },
        "AAAAU": {
            "bits_avg": 0.07665440776794231,
            "score": -0.9379825033158979
        },
        "AAUAA": {
            "bits_avg": 0.43350315766627395,
            "score": -0.6968343003565058
        },
        "AAUAG": {
            "bits_avg": 0.4125062779404378,
            "score": -0.560026036568955
        },
        "AAUCA": {
            "bits_avg": 0.43350315766627395,
            "score": -0.6572647431269132
        },
        "AAUCG": {
            "bits_avg": 0.4125062779404378,
            "score": -0.5204564793393625
        },
        "AAUGA": {
            "bits_avg": 0.7620850426914643,
            "score": -0.3624336514346723
        },
        "AAUGC": {
            "bits_avg": 0.7272031703311927,
            "score": -0.41706984080944365
        },
        "AAUGG": {
            "bits_avg": 0.7410881629656282,
            "score": -0.22562538764712137
        },
        "AAUGU": {
            "bits_avg": 0.7338181778183229,
            "score": -0.4530024760022976
        },
        "AAUUA": {
            "bits_avg": 0.43350315766627395,
            "score": -0.5483774301045221
        },
        "AAUUG": {
            "bits_avg": 0.4125062779404378,
            "score": -0.41156916631697127
        },
        "ACAAA": {
            "bits_avg": 0.10492127264108371,
            "score": -0.7528795537951353
        },
        "ACAAG": {
            "bits_avg": 0.0839243929152475,
            "score": -0.6160712900075843
        },
        "ACACA": {
            "bits_avg": 0.10492127264108371,
            "score": -0.7133099965655426
        },
        "ACACG": {
            "bits_avg": 0.0839243929152475,
            "score": -0.5765017327779917
        },
        "ACAGA": {
            "bits_avg": 0.43350315766627395,
            "score": -0.41847890487330175
        },
        "ACAGC": {
            "bits_avg": 0.39862128530600244,
            "score": -0.473115094248073
        },
        "ACAGG": {
            "bits_avg": 0.4125062779404378,
            "score": -0.28167064108575085
        },
        "ACAGU": {
            "bits_avg": 0.4052362927931326,
            "score": -0.5090477294409269
        },
        "ACAUA": {
            "bits_avg": 0.10492127264108371,
            "score": -0.6044226835431514
        },
        "ACAUG": {
            "bits_avg": 0.0839243929152475,
            "score": -0.46761441975560064
        },
        "AAACC": {
            "bits_avg": 0.07003940028081215,
            "score": -0.8624803108934515
        },
        "ACCAA": {
            "bits_avg": 0.10492127264108371,
            "score": -0.8541716824500832
        },
        "ACCAG": {
            "bits_avg": 0.0839243929152475,
            "score": -0.7173634186625324
        },
        "ACCCA": {
            "bits_avg": 0.10492127264108371,
            "score": -0.8146021252204908
        },
        "ACCCG": {
            "bits_avg": 0.0839243929152475,
            "score": -0.6777938614329397
        },
        "ACCGA": {
            "bits_avg": 0.43350315766627395,
            "score": -0.5197710335282496
        },
        "ACCGC": {
            "bits_avg": 0.39862128530600244,
            "score": -0.5744072229030209
        },
        "ACCGG": {
            "bits_avg": 0.4125062779404378,
            "score": -0.3829627697406988
        },
        "ACCGU": {
            "bits_avg": 0.4052362927931326,
            "score": -0.6103398580958748
        },
        "ACCUA": {
            "bits_avg": 0.10492127264108371,
            "score": -0.7057148121980994
        },
        "ACCUG": {
            "bits_avg": 0.0839243929152475,
            "score": -0.5689065484105484
        },
        "ACGAA": {
            "bits_avg": 0.10492127264108371,
            "score": -0.8280806321590619
        },
        "ACGAG": {
            "bits_avg": 0.0839243929152475,
            "score": -0.6912723683715111
        },
        "ACGCA": {
            "bits_avg": 0.10492127264108371,
            "score": -0.7885110749294693
        },
        "ACGCG": {
            "bits_avg": 0.0839243929152475,
            "score": -0.6517028111419184
        },
        "ACGGA": {
            "bits_avg": 0.43350315766627395,
            "score": -0.4936799832372284
        },
        "ACGGC": {
            "bits_avg": 0.39862128530600244,
            "score": -0.5483161726119997
        },
        "ACGGG": {
            "bits_avg": 0.4125062779404378,
            "score": -0.3568717194496775
        },
        "ACGGU": {
            "bits_avg": 0.4052362927931326,
            "score": -0.5842488078048536
        },
        "ACGUA": {
            "bits_avg": 0.10492127264108371,
            "score": -0.6796237619070781
        },
        "ACGUG": {
            "bits_avg": 0.0839243929152475,
            "score": -0.5428154981195273
        },
        "AAACU": {
            "bits_avg": 0.07665440776794231,
            "score": -0.8984129460863054
        },
        "ACUAA": {
            "bits_avg": 0.43350315766627395,
            "score": -0.6023001754033682
        },
        "ACUAG": {
            "bits_avg": 0.4125062779404378,
            "score": -0.4654919116158174
        },
        "ACUCA": {
            "bits_avg": 0.43350315766627395,
            "score": -0.5627306181737757
        },
        "ACUCG": {
            "bits_avg": 0.4125062779404378,
            "score": -0.4259223543862248
        },
        "ACUGA": {
            "bits_avg": 0.7620850426914643,
            "score": -0.26789952648153476
        },
        "ACUGC": {
            "bits_avg": 0.7272031703311927,
            "score": -0.32253571585630597
        },
        "ACUGG": {
            "bits_avg": 0.7410881629656282,
            "score": -0.13109126269398383
        },
        "ACUGU": {
            "bits_avg": 0.7338181778183229,
            "score": -0.3584683510491598
        },
        "ACUUA": {
            "bits_avg": 0.43350315766627395,
            "score": -0.4538433051513845
        },
        "ACUUG": {
            "bits_avg": 0.4125062779404378,
            "score": -0.31703504136383354
        },
        "AGAAA": {
            "bits_avg": 0.27630368598046895,
            "score": -0.9789204138813984
        },
        "AGAAG": {
            "bits_avg": 0.25530680625463276,
            "score": -0.8421121500938475
        },
        "AGACA": {
            "bits_avg": 0.27630368598046895,
            "score": -0.9393508566518057
        },
        "AGACG": {
            "bits_avg": 0.25530680625463276,
            "score": -0.8025425928642548
        },
        "AGAGA": {
            "bits_avg": 0.6048855710056593,
            "score": -0.6445197649595648
        },
        "AGAGC": {
            "bits_avg": 0.5700036986453877,
            "score": -0.699155954334336
        },
        "AGAGG": {
            "bits_avg": 0.583888691279823,
            "score": -0.5077115011720138
        },
        "AGAGU": {
            "bits_avg": 0.5766187061325179,
            "score": -0.7350885895271899
        },
        "AGAUA": {
            "bits_avg": 0.27630368598046895,
            "score": -0.8304635436294145
        },
        "AGAUG": {
            "bits_avg": 0.25530680625463276,
            "score": -0.6936552798418635
        },
        "AGCAA": {
            "bits_avg": 0.27630368598046895,
            "score": -1.0802125425363462
        },
        "AGCAG": {
            "bits_avg": 0.25530680625463276,
            "score": -0.9434042787487954
        },
        "AGCCA": {
            "bits_avg": 0.27630368598046895,
            "score": -1.0406429853067536
        },
        "AGCCG": {
            "bits_avg": 0.25530680625463276,
            "score": -0.9038347215192029
        },
        "AGCGA": {
            "bits_avg": 0.6048855710056593,
            "score": -0.7458118936145126
        },
        "AGCGC": {
            "bits_avg": 0.5700036986453877,
            "score": -0.8004480829892838
        },
        "AGCGG": {
            "bits_avg": 0.583888691279823,
            "score": -0.6090036298269618
        },
        "AGCGU": {
            "bits_avg": 0.5766187061325179,
            "score": -0.8363807181821378
        },
        "AGCUA": {
            "bits_avg": 0.27630368598046895,
            "score": -0.9317556722843625
        },
        "AGCUG": {
            "bits_avg": 0.25530680625463276,
            "score": -0.7949474084968114
        },
        "AGGAA": {
            "bits_avg": 0.27630368598046895,
            "score": -1.054121492245325
        },
        "AGGAG": {
            "bits_avg": 0.25530680625463276,
            "score": -0.917313228457774
        },
        "AGGCA": {
            "bits_avg": 0.27630368598046895,
            "score": -1.0145519350157322
        },
        "AGGCG": {
            "bits_avg": 0.25530680625463276,
            "score": -0.8777436712281813
        },
        "AGGGA": {
            "bits_avg": 0.6048855710056593,
            "score": -0.7197208433234914
        },
        "AGGGC": {
            "bits_avg": 0.5700036986453877,
            "score": -0.7743570326982627
        },
        "AGGGG": {
            "bits_avg": 0.583888691279823,
            "score": -0.5829125795359404
        },
        "AGGGU": {
            "bits_avg": 0.5766187061325179,
            "score": -0.8102896678911166
        },
        "AGGUA": {
            "bits_avg": 0.27630368598046895,
            "score": -0.9056646219933411
        },
        "AGGUG": {
            "bits_avg": 0.25530680625463276,
            "score": -0.7688563582057901
        },
        "AGUAA": {
            "bits_avg": 0.6048855710056593,
            "score": -0.8283410354896311
        },
        "AGUAG": {
            "bits_avg": 0.583888691279823,
            "score": -0.6915327717020804
        },
        "AGUCA": {
            "bits_avg": 0.6048855710056593,
            "score": -0.7887714782600387
        },
        "AGUCG": {
            "bits_avg": 0.583888691279823,
            "score": -0.6519632144724878
        },
        "AGUGA": {
            "bits_avg": 0.9334674560308495,
            "score": -0.4939403865677977
        },
        "AGUGC": {
            "bits_avg": 0.898585583670578,
            "score": -0.5485765759425689
        },
        "AGUGG": {
            "bits_avg": 0.9124705763050132,
            "score": -0.3571321227802468
        },
        "AGUGU": {
            "bits_avg": 0.905200591157708,
            "score": -0.5845092111354229
        },
        "AGUUA": {
            "bits_avg": 0.6048855710056593,
            "score": -0.6798841652376475
        },
        "AGUUG": {
            "bits_avg": 0.583888691279823,
            "score": -0.5430759014500965
        },
        "AUAAA": {
            "bits_avg": 0.14557424016188159,
            "score": -0.8238261834972767
        },
        "AUAAG": {
            "bits_avg": 0.12457736043604536,
            "score": -0.6870179197097255
        },
        "AUACA": {
            "bits_avg": 0.14557424016188159,
            "score": -0.7842566262676839
        },
        "AUACG": {
            "bits_avg": 0.12457736043604536,
            "score": -0.6474483624801329
        },
        "AUAGA": {
            "bits_avg": 0.4741561251870719,
            "score": -0.48942553457544297
        },
        "AUAGC": {
            "bits_avg": 0.4392742528268004,
            "score": -0.5440617239502141
        },
        "AUAGG": {
            "bits_avg": 0.45315924546123576,
            "score": -0.35261727078789207
        },
        "AUAGU": {
            "bits_avg": 0.4458892603139305,
            "score": -0.5799943591430682
        },
        "AUAUA": {
            "bits_avg": 0.14557424016188159,
            "score": -0.6753693132452926
        },
        "AUAUG": {
            "bits_avg": 0.12457736043604536,
            "score": -0.5385610494577417
        },
        "AAAUC": {
            "bits_avg": 0.07003940028081215,
            "score": -0.7535929978710605
        },
        "AUCAA": {
            "bits_avg": 0.14557424016188159,
            "score": -0.9251183121522245
        },
        "AUCAG": {
            "bits_avg": 0.12457736043604536,
            "score": -0.7883100483646736
        },
        "AUCCA": {
            "bits_avg": 0.14557424016188159,
            "score": -0.8855487549226319
        },
        "AUCCG": {
            "bits_avg": 0.12457736043604536,
            "score": -0.7487404911350809
        },
        "AUCGA": {
            "bits_avg": 0.4741561251870719,
            "score": -0.590717663230391
        },
        "AUCGC": {
            "bits_avg": 0.4392742528268004,
            "score": -0.6453538526051621
        },
        "AUCGG": {
            "bits_avg": 0.45315924546123576,
            "score": -0.4539093994428399
        },
        "AUCGU": {
            "bits_avg": 0.4458892603139305,
            "score": -0.681286487798016
        },
        "AUCUA": {
            "bits_avg": 0.14557424016188159,
            "score": -0.7766614419002407
        },
        "AUCUG": {
            "bits_avg": 0.12457736043604536,
            "score": -0.6398531781126897
        },
        "AUGAA": {
            "bits_avg": 0.14557424016188159,
            "score": -0.8990272618612032
        },
        "AUGAG": {
            "bits_avg": 0.12457736043604536,
            "score": -0.7622189980736521
        },
        "AUGCA": {
            "bits_avg": 0.14557424016188159,
            "score": -0.8594577046316104
        },
        "AUGCG": {
            "bits_avg": 0.12457736043604536,
            "score": -0.7226494408440596
        },
        "AUGGA": {
            "bits_avg": 0.4741561251870719,
            "score": -0.5646266129393696
        },
        "AUGGC": {
            "bits_avg": 0.4392742528268004,
            "score": -0.6192628023141409
        },
        "AUGGG": {
            "bits_avg": 0.45315924546123576,
            "score": -0.42781834915181866
        },
        "AUGGU": {
            "bits_avg": 0.4458892603139305,
            "score": -0.6551954375069947
        },
        "AUGUA": {
            "bits_avg": 0.14557424016188159,
            "score": -0.7505703916092193
        },
        "AUGUG": {
            "bits_avg": 0.12457736043604536,
            "score": -0.6137621278216685
        },
        "AAAUU": {
            "bits_avg": 0.07665440776794231,
            "score": -0.7895256330639143
        },
        "AUUAA": {
            "bits_avg": 0.4741561251870719,
            "score": -0.6732468051055095
        },
        "AUUAG": {
            "bits_avg": 0.45315924546123565,
            "score": -0.5364385413179587
        },
        "AUUCA": {
            "bits_avg": 0.4741561251870719,
            "score": -0.6336772478759168
        },
        "AUUCG": {
            "bits_avg": 0.45315924546123565,
            "score": -0.496868984088366
        },
        "AUUGA": {
            "bits_avg": 0.8027380102122621,
            "score": -0.338846156183676
        },
        "AUUGC": {
            "bits_avg": 0.7678561378519906,
            "score": -0.3934823455584472
        },
        "AUUGG": {
            "bits_avg": 0.7817411304864259,
            "score": -0.20203789239612507
        },
        "AUUGU": {
            "bits_avg": 0.7744711453391206,
            "score": -0.4294149807513011
        },
        "AUUUA": {
            "bits_avg": 0.4741561251870719,
            "score": -0.5247899348535257
        },
        "AUUUG": {
            "bits_avg": 0.45315924546123565,
            "score": -0.3879816710659748
        },
        "CAAAA": {
            "bits_avg": 0.05223777557693621,
            "score": -0.980763068639976
        },
        "CAAAG": {
            "bits_avg": 0.031240895851099994,
            "score": -0.843954804852425
        },
        "CAACA": {
            "bits_avg": 0.05223777557693621,
            "score": -0.9411935114103834
        },
        "CAACG": {
            "bits_avg": 0.031240895851099994,
            "score": -0.8043852476228324
        },
        "CAAGA": {
            "bits_avg": 0.3808196606021265,
            "score": -0.6463624197181425
        },
        "CAAGC": {
            "bits_avg": 0.34593778824185495,
            "score": -0.7009986090929137
        },
        "CAAGG": {
            "bits_avg": 0.3598227808762903,
            "score": -0.5095541559305915
        },
        "CAAGU": {
            "bits_avg": 0.3525527957289851,
            "score": -0.7369312442857676
        },
        "CAAUA": {
            "bits_avg": 0.05223777557693621,
            "score": -0.832306198387992
        },
        "CAAUG": {
            "bits_avg": 0.031240895851099994,
            "score": -0.6954979346004413
        },
        "AACAC": {
            "bits_avg": 0.07003940028081215,
            "score": -1.003341996777992
        },
        "CACAA": {
            "bits_avg": 0.05223777557693621,
            "score": -1.0820551972949237
        },
        "CACAG": {
            "bits_avg": 0.031240895851099994,
            "score": -0.9452469335073729
        },
        "CACCA": {
            "bits_avg": 0.05223777557693621,
            "score": -1.042485640065331
        },
        "CACCG": {
            "bits_avg": 0.031240895851099994,
            "score": -0.9056773762777803
        },
        "CACGA": {
            "bits_avg": 0.3808196606021265,
            "score": -0.7476545483730904
        },
        "CACGC": {
            "bits_avg": 0.34593778824185495,
            "score": -0.8022907377478617
        },
        "CACGG": {
            "bits_avg": 0.3598227808762903,
            "score": -0.6108462845855395
        },
        "CACGU": {
            "bits_avg": 0.3525527957289851,
            "score": -0.8382233729407155
        },
        "CACUA": {
            "bits_avg": 0.05223777557693621,
            "score": -0.9335983270429401
        },
        "CACUG": {
            "bits_avg": 0.031240895851099994,
            "score": -0.7967900632553893
        },
        "CAGAA": {
            "bits_avg": 0.05223777557693621,
            "score": -1.0559641470039025
        },
        "CAGAG": {
            "bits_avg": 0.031240895851099994,
            "score": -0.9191558832163516
        },
        "CAGCA": {
            "bits_avg": 0.05223777557693621,
            "score": -1.0163945897743099
        },
        "CAGCG": {
            "bits_avg": 0.031240895851099994,
            "score": -0.879586325986759
        },
        "CAGGA": {
            "bits_avg": 0.3808196606021265,
            "score": -0.7215634980820691
        },
        "CAGGC": {
            "bits_avg": 0.34593778824185495,
            "score": -0.7761996874568402
        },
        "CAGGG": {
            "bits_avg": 0.3598227808762903,
            "score": -0.5847552342945181
        },
        "CAGGU": {
            "bits_avg": 0.3525527957289851,
            "score": -0.812132322649694
        },
        "CAGUA": {
            "bits_avg": 0.05223777557693621,
            "score": -0.9075072767519188
        },
        "CAGUG": {
            "bits_avg": 0.031240895851099994,
            "score": -0.7706990129643678
        },
        "AACAU": {
            "bits_avg": 0.07665440776794231,
            "score": -1.039274631970846
        },
        "CAUAA": {
            "bits_avg": 0.3808196606021265,
            "score": -0.8301836902482088
        },
        "CAUAG": {
            "bits_avg": 0.3598227808762903,
            "score": -0.6933754264606581
        },
        "CAUCA": {
            "bits_avg": 0.3808196606021265,
            "score": -0.7906141330186164
        },
        "CAUCG": {
            "bits_avg": 0.3598227808762903,
            "score": -0.6538058692310653
        },
        "CAUGA": {
            "bits_avg": 0.7094015456273167,
            "score": -0.4957830413263754
        },
        "CAUGC": {
            "bits_avg": 0.6745196732670452,
            "score": -0.5504192307011467
        },
        "CAUGG": {
            "bits_avg": 0.6884046659014806,
            "score": -0.3589747775388245
        },
        "CAUGU": {
            "bits_avg": 0.6811346807541754,
            "score": -0.5863518658940007
        },
        "CAUUA": {
            "bits_avg": 0.3808196606021265,
            "score": -0.6817268199962252
        },
        "CAUUG": {
            "bits_avg": 0.3598227808762903,
            "score": -0.5449185562086744
        },
        "CCAAA": {
            "bits_avg": 0.05223777557693621,
            "score": -0.8862289436868384
        },
        "CCAAG": {
            "bits_avg": 0.031240895851099994,
            "score": -0.7494206798992873
        },
        "CCACA": {
            "bits_avg": 0.05223777557693621,
            "score": -0.8466593864572458
        },
        "CCACG": {
            "bits_avg": 0.031240895851099994,
            "score": -0.7098511226696947
        },
        "CCAGA": {
            "bits_avg": 0.3808196606021265,
            "score": -0.5518282947650046
        },
        "CCAGC": {
            "bits_avg": 0.34593778824185495,
            "score": -0.6064644841397759
        },
        "CCAGG": {
            "bits_avg": 0.3598227808762903,
            "score": -0.4150200309774539
        },
        "CCAGU": {
            "bits_avg": 0.3525527957289851,
            "score": -0.64239711933263
        },
        "CCAUA": {
            "bits_avg": 0.05223777557693621,
            "score": -0.7377720734348544
        },
        "CCAUG": {
            "bits_avg": 0.031240895851099994,
            "score": -0.6009638096473036
        },
        "AACCC": {
            "bits_avg": 0.07003940028081215,
            "score": -0.9637724395483995
        },
        "CCCAA": {
            "bits_avg": 0.05223777557693621,
            "score": -0.9875210723417863
        },
        "CCCAG": {
            "bits_avg": 0.031240895851099994,
            "score": -0.8507128085542355
        },
        "CCCCA": {
            "bits_avg": 0.05223777557693621,
            "score": -0.9479515151121937
        },
        "CCCCG": {
            "bits_avg": 0.031240895851099994,
            "score": -0.8111432513246427
        },
        "CCCGA": {
            "bits_avg": 0.3808196606021265,
            "score": -0.6531204234199527
        },
        "CCCGC": {
            "bits_avg": 0.34593778824185495,
            "score": -0.7077566127947239
        },
        "CCCGG": {
            "bits_avg": 0.3598227808762903,
            "score": -0.5163121596324018
        },
        "CCCGU": {
            "bits_avg": 0.3525527957289851,
            "score": -0.7436892479875779
        },
        "CCCUA": {
            "bits_avg": 0.05223777557693621,
            "score": -0.8390642020898025
        },
        "CCCUG": {
            "bits_avg": 0.031240895851099994,
            "score": -0.7022559383022515
        },
        "CCGAA": {
            "bits_avg": 0.05223777557693621,
            "score": -0.9614300220507649
        },
        "CCGAG": {
            "bits_avg": 0.031240895851099994,
            "score": -0.8246217582632139
        },
        "CCGCA": {
            "bits_avg": 0.05223777557693621,
            "score": -0.9218604648211723
        },
        "CCGCG": {
            "bits_avg": 0.031240895851099994,
            "score": -0.7850522010336214
        },
        "CCGGA": {
            "bits_avg": 0.3808196606021265,
            "score": -0.6270293731289314
        },
        "CCGGC": {
            "bits_avg": 0.34593778824185495,
            "score": -0.6816655625037026
        },
        "CCGGG": {
            "bits_avg": 0.3598227808762903,
            "score": -0.49022110934138047
        },
        "CCGGU": {
            "bits_avg": 0.3525527957289851,
            "score": -0.7175981976965566
        },
        "CCGUA": {
            "bits_avg": 0.05223777557693621,
            "score": -0.8129731517987812
        },
        "CCGUG": {
            "bits_avg": 0.031240895851099994,
            "score": -0.6761648880112302
        },
        "AACCU": {
            "bits_avg": 0.07665440776794231,
            "score": -0.9997050747412534
        },
        "CCUAA": {
            "bits_avg": 0.3808196606021265,
            "score": -0.7356495652950714
        },
        "CCUAG": {
            "bits_avg": 0.3598227808762903,
            "score": -0.5988413015075205
        },
        "CCUCA": {
            "bits_avg": 0.3808196606021265,
            "score": -0.6960800080654785
        },
        "CCUCG": {
            "bits_avg": 0.3598227808762903,
            "score": -0.5592717442779278
        },
        "CCUGA": {
            "bits_avg": 0.7094015456273167,
            "score": -0.40124891637323773
        },
        "CCUGC": {
            "bits_avg": 0.6745196732670452,
            "score": -0.455885105748009
        },
        "CCUGG": {
            "bits_avg": 0.6884046659014806,
            "score": -0.26444065258568683
        },
        "CCUGU": {
            "bits_avg": 0.6811346807541754,
            "score": -0.4918177409408629
        },
        "CCUUA": {
            "bits_avg": 0.3808196606021265,
            "score": -0.5871926950430875
        },
        "CCUUG": {
            "bits_avg": 0.3598227808762903,
            "score": -0.45038443125553657
        },
        "CGAAA": {
            "bits_avg": 0.2236201889163214,
            "score": -1.1122698037731014
        },
        "CGAAG": {
            "bits_avg": 0.2026233091904852,
            "score": -0.9754615399855504
        },
        "CGACA": {
            "bits_avg": 0.2236201889163214,
            "score": -1.0727002465435087
        },
        "CGACG": {
            "bits_avg": 0.2026233091904852,
            "score": -0.9358919827559579
        },
        "CGAGA": {
            "bits_avg": 0.5522020739415117,
            "score": -0.7778691548512677
        },
        "CGAGC": {
            "bits_avg": 0.5173202015812401,
            "score": -0.8325053442260391
        },
        "CGAGG": {
            "bits_avg": 0.5312051942156756,
            "score": -0.6410608910637169
        },
        "CGAGU": {
            "bits_avg": 0.5239352090683703,
            "score": -0.8684379794188929
        },
        "CGAUA": {
            "bits_avg": 0.2236201889163214,
            "score": -0.9638129335211175
        },
        "CGAUG": {
            "bits_avg": 0.2026233091904852,
            "score": -0.8270046697335667
        },
        "CGCAA": {
            "bits_avg": 0.2236201889163214,
            "score": -1.213561932428049
        },
        "CGCAG": {
            "bits_avg": 0.2026233091904852,
            "score": -1.0767536686404984
        },
        "CGCCA": {
            "bits_avg": 0.2236201889163214,
            "score": -1.1739923751984567
        },
        "CGCCG": {
            "bits_avg": 0.2026233091904852,
            "score": -1.0371841114109057
        },
        "CGCGA": {
            "bits_avg": 0.5522020739415117,
            "score": -0.8791612835062158
        },
        "CGCGC": {
            "bits_avg": 0.5173202015812401,
            "score": -0.933797472880987
        },
        "CGCGG": {
            "bits_avg": 0.5312051942156756,
            "score": -0.7423530197186647
        },
        "CGCGU": {
            "bits_avg": 0.5239352090683703,
            "score": -0.9697301080738407
        },
        "CGCUA": {
            "bits_avg": 0.2236201889163214,
            "score": -1.0651050621760654
        },
        "CGCUG": {
            "bits_avg": 0.2026233091904852,
            "score": -0.9282967983885145
        },
        "CGGAA": {
            "bits_avg": 0.2236201889163214,
            "score": -1.187470882137028
        },
        "CGGAG": {
            "bits_avg": 0.2026233091904852,
            "score": -1.050662618349477
        },
        "CGGCA": {
            "bits_avg": 0.2236201889163214,
            "score": -1.1479013249074352
        },
        "CGGCG": {
            "bits_avg": 0.2026233091904852,
            "score": -1.0110930611198845
        },
        "CGGGA": {
            "bits_avg": 0.5522020739415117,
            "score": -0.8530702332151945
        },
        "CGGGC": {
            "bits_avg": 0.5173202015812401,
            "score": -0.9077064225899657
        },
        "CGGGG": {
            "bits_avg": 0.5312051942156756,
            "score": -0.7162619694276435
        },
        "CGGGU": {
            "bits_avg": 0.5239352090683703,
            "score": -0.9436390577828194
        },
        "CGGUA": {
            "bits_avg": 0.2236201889163214,
            "score": -1.0390140118850442
        },
        "CGGUG": {
            "bits_avg": 0.2026233091904852,
            "score": -0.9022057480974932
        },
        "CGUAA": {
            "bits_avg": 0.5522020739415117,
            "score": -0.9616904253813342
        },
        "CGUAG": {
            "bits_avg": 0.5312051942156755,
            "score": -0.8248821615937834
        },
        "CGUCA": {
            "bits_avg": 0.5522020739415117,
            "score": -0.9221208681517418
        },
        "CGUCG": {
            "bits_avg": 0.5312051942156755,
            "score": -0.7853126043641908
        },
        "CGUGA": {
            "bits_avg": 0.8807839589667019,
            "score": -0.6272897764595007
        },
        "CGUGC": {
            "bits_avg": 0.8459020866064304,
            "score": -0.681925965834272
        },
        "CGUGG": {
            "bits_avg": 0.8597870792408656,
            "score": -0.49048151267194984
        },
        "CGUGU": {
            "bits_avg": 0.8525170940935605,
            "score": -0.7178586010271258
        },
        "CGUUA": {
            "bits_avg": 0.5522020739415117,
            "score": -0.8132335551293505
        },
        "CGUUG": {
            "bits_avg": 0.5312051942156755,
            "score": -0.6764252913417996
        },
        "CUAAA": {
            "bits_avg": 0.09289074309773407,
            "score": -0.9571755733889794
        },
        "CUAAG": {
            "bits_avg": 0.07189386337189786,
            "score": -0.8203673096014285
        },
        "CUACA": {
            "bits_avg": 0.09289074309773407,
            "score": -0.9176060161593869
        },
        "CUACG": {
            "bits_avg": 0.07189386337189786,
            "score": -0.780797752371836
        },
        "CUAGA": {
            "bits_avg": 0.4214726281229243,
            "score": -0.6227749244671459
        },
        "CUAGC": {
            "bits_avg": 0.3865907557626528,
            "score": -0.6774111138419172
        },
        "CUAGG": {
            "bits_avg": 0.40047574839708816,
            "score": -0.4859666606795951
        },
        "CUAGU": {
            "bits_avg": 0.39320576324978296,
            "score": -0.713343749034771
        },
        "CUAUA": {
            "bits_avg": 0.09289074309773407,
            "score": -0.8087187031369957
        },
        "CUAUG": {
            "bits_avg": 0.07189386337189786,
            "score": -0.6719104393494447
        },
        "AACUC": {
            "bits_avg": 0.07003940028081215,
            "score": -0.8548851265260083
        },
        "CUCAA": {
            "bits_avg": 0.09289074309773407,
            "score": -1.0584677020439275
        },
        "CUCAG": {
            "bits_avg": 0.07189386337189786,
            "score": -0.9216594382563765
        },
        "CUCCA": {
            "bits_avg": 0.09289074309773407,
            "score": -1.0188981448143348
        },
        "CUCCG": {
            "bits_avg": 0.07189386337189786,
            "score": -0.8820898810267839
        },
        "CUCGA": {
            "bits_avg": 0.4214726281229243,
            "score": -0.7240670531220939
        },
        "CUCGC": {
            "bits_avg": 0.3865907557626528,
            "score": -0.7787032424968652
        },
        "CUCGG": {
            "bits_avg": 0.40047574839708816,
            "score": -0.587258789334543
        },
        "CUCGU": {
            "bits_avg": 0.39320576324978296,
            "score": -0.814635877689719
        },
        "CUCUA": {
            "bits_avg": 0.09289074309773407,
            "score": -0.9100108317919436
        },
        "CUCUG": {
            "bits_avg": 0.07189386337189786,
            "score": -0.7732025680043928
        },
        "CUGAA": {
            "bits_avg": 0.09289074309773407,
            "score": -1.0323766517529058
        },
        "CUGAG": {
            "bits_avg": 0.07189386337189786,
            "score": -0.8955683879653552
        },
        "CUGCA": {
            "bits_avg": 0.09289074309773407,
            "score": -0.9928070945233134
        },
        "CUGCG": {
            "bits_avg": 0.07189386337189786,
            "score": -0.8559988307357626
        },
        "CUGGA": {
            "bits_avg": 0.4214726281229243,
            "score": -0.6979760028310725
        },
        "CUGGC": {
            "bits_avg": 0.3865907557626528,
            "score": -0.7526121922058436
        },
        "CUGGG": {
            "bits_avg": 0.40047574839708816,
            "score": -0.5611677390435217
        },
        "CUGGU": {
            "bits_avg": 0.39320576324978296,
            "score": -0.7885448273986977
        },
        "CUGUA": {
            "bits_avg": 0.09289074309773407,
            "score": -0.8839197815009223
        },
        "CUGUG": {
            "bits_avg": 0.07189386337189786,
            "score": -0.7471115177133715
        },
        "AACUU": {
            "bits_avg": 0.07665440776794231,
            "score": -0.8908177617188622
        },
        "CUUAA": {
            "bits_avg": 0.4214726281229243,
            "score": -0.8065961949972124
        },
        "CUUAG": {
            "bits_avg": 0.40047574839708816,
            "score": -0.6697879312096615
        },
        "CUUCA": {
            "bits_avg": 0.4214726281229243,
            "score": -0.7670266377676198
        },
        "CUUCG": {
            "bits_avg": 0.40047574839708816,
            "score": -0.630218373980069
        },
        "CUUGA": {
            "bits_avg": 0.7500545131481147,
            "score": -0.47219554607537895
        },
        "CUUGC": {
            "bits_avg": 0.7151726407878432,
            "score": -0.5268317354501503
        },
        "CUUGG": {
            "bits_avg": 0.7290576334222785,
            "score": -0.33538728228782805
        },
        "CUUGU": {
            "bits_avg": 0.7217876482749733,
            "score": -0.5627643706430041
        },
        "CUUUA": {
            "bits_avg": 0.4214726281229243,
            "score": -0.6581393247452286
        },
        "CUUUG": {
            "bits_avg": 0.40047574839708816,
            "score": -0.5213310609576778
        },
        "GAAAA": {
            "bits_avg": 0.05223777557693621,
            "score": -0.8841987516441617
        },
        "GAAAG": {
            "bits_avg": 0.031240895851099994,
            "score": -0.7473904878566108
        },
        "GAACA": {
            "bits_avg": 0.05223777557693621,
            "score": -0.8446291944145691
        },
        "GAACG": {
            "bits_avg": 0.031240895851099994,
            "score": -0.7078209306270182
        },
        "GAAGA": {
            "bits_avg": 0.3808196606021265,
            "score": -0.5497981027223282
        },
        "GAAGC": {
            "bits_avg": 0.34593778824185495,
            "score": -0.6044342920970994
        },
        "GAAGG": {
            "bits_avg": 0.3598227808762903,
            "score": -0.41298983893477725
        },
        "GAAGU": {
            "bits_avg": 0.3525527957289851,
            "score": -0.6403669272899534
        },
        "GAAUA": {
            "bits_avg": 0.05223777557693621,
            "score": -0.735741881392178
        },
        "GAAUG": {
            "bits_avg": 0.031240895851099994,
            "score": -0.598933617604627
        },
        "AAGAC": {
            "bits_avg": 0.07003940028081215,
            "score": -0.9772509464869705
        },
        "GACAA": {
            "bits_avg": 0.05223777557693621,
            "score": -0.9854908802991096
        },
        "GACAG": {
            "bits_avg": 0.031240895851099994,
            "score": -0.8486826165115586
        },
        "GACCA": {
            "bits_avg": 0.05223777557693621,
            "score": -0.945921323069517
        },
        "GACCG": {
            "bits_avg": 0.031240895851099994,
            "score": -0.8091130592819661
        },
        "GACGA": {
            "bits_avg": 0.3808196606021265,
            "score": -0.6510902313772762
        },
        "GACGC": {
            "bits_avg": 0.34593778824185495,
            "score": -0.7057264207520475
        },
        "GACGG": {
            "bits_avg": 0.3598227808762903,
            "score": -0.5142819675897252
        },
        "GACGU": {
            "bits_avg": 0.3525527957289851,
            "score": -0.7416590559449013
        },
        "GACUA": {
            "bits_avg": 0.05223777557693621,
            "score": -0.8370340100471259
        },
        "GACUG": {
            "bits_avg": 0.031240895851099994,
            "score": -0.7002257462595749
        },
        "GAGAA": {
            "bits_avg": 0.05223777557693621,
            "score": -0.9593998300080883
        },
        "GAGAG": {
            "bits_avg": 0.031240895851099994,
            "score": -0.8225915662205373
        },
        "GAGCA": {
            "bits_avg": 0.05223777557693621,
            "score": -0.9198302727784957
        },
        "GAGCG": {
            "bits_avg": 0.031240895851099994,
            "score": -0.7830220089909448
        },
        "GAGGA": {
            "bits_avg": 0.3808196606021265,
            "score": -0.6249991810862549
        },
        "GAGGC": {
            "bits_avg": 0.34593778824185495,
            "score": -0.6796353704610262
        },
        "GAGGG": {
            "bits_avg": 0.3598227808762903,
            "score": -0.488190917298704
        },
        "GAGGU": {
            "bits_avg": 0.3525527957289851,
            "score": -0.71556800565388
        },
        "GAGUA": {
            "bits_avg": 0.05223777557693621,
            "score": -0.8109429597561045
        },
        "GAGUG": {
            "bits_avg": 0.031240895851099994,
            "score": -0.6741346959685537
        },
        "AAGAU": {
            "bits_avg": 0.07665440776794231,
            "score": -1.0131835816798245
        },
        "GAUAA": {
            "bits_avg": 0.3808196606021265,
            "score": -0.7336193732523946
        },
        "GAUAG": {
            "bits_avg": 0.3598227808762903,
            "score": -0.5968111094648438
        },
        "GAUCA": {
            "bits_avg": 0.3808196606021265,
            "score": -0.694049816022802
        },
        "GAUCG": {
            "bits_avg": 0.3598227808762903,
            "score": -0.5572415522352512
        },
        "GAUGA": {
            "bits_avg": 0.7094015456273167,
            "score": -0.39921872433056116
        },
        "GAUGC": {
            "bits_avg": 0.6745196732670452,
            "score": -0.45385491370533243
        },
        "GAUGG": {
            "bits_avg": 0.6884046659014806,
            "score": -0.26241046054301026
        },
        "GAUGU": {
            "bits_avg": 0.6811346807541754,
            "score": -0.4897875488981863
        },
        "GAUUA": {
            "bits_avg": 0.3808196606021265,
            "score": -0.585162503000411
        },
        "GAUUG": {
            "bits_avg": 0.3598227808762903,
            "score": -0.44835423921286005
        },
        "GCAAA": {
            "bits_avg": 0.05223777557693621,
            "score": -0.7896646266910242
        },
        "GCAAG": {
            "bits_avg": 0.031240895851099994,
            "score": -0.6528563629034732
        },
        "GCACA": {
            "bits_avg": 0.05223777557693621,
            "score": -0.7500950694614315
        },
        "GCACG": {
            "bits_avg": 0.031240895851099994,
            "score": -0.6132868056738805
        },
        "GCAGA": {
            "bits_avg": 0.3808196606021265,
            "score": -0.45526397776919053
        },
        "GCAGC": {
            "bits_avg": 0.34593778824185495,
            "score": -0.5099001671439618
        },
        "GCAGG": {
            "bits_avg": 0.3598227808762903,
            "score": -0.3184557139816397
        },
        "GCAGU": {
            "bits_avg": 0.3525527957289851,
            "score": -0.5458328023368157
        },
        "GCAUA": {
            "bits_avg": 0.05223777557693621,
            "score": -0.6412077564390402
        },
        "GCAUG": {
            "bits_avg": 0.031240895851099994,
            "score": -0.5043994926514893
        },
        "AAGCC": {
            "bits_avg": 0.07003940028081215,
            "score": -0.937681389257378
        },
        "GCCAA": {
            "bits_avg": 0.05223777557693621,
            "score": -0.8909567553459721
        },
        "GCCAG": {
            "bits_avg": 0.031240895851099994,
            "score": -0.7541484915584212
        },
        "GCCCA": {
            "bits_avg": 0.05223777557693621,
            "score": -0.8513871981163794
        },
        "GCCCG": {
            "bits_avg": 0.031240895851099994,
            "score": -0.7145789343288286
        },
        "GCCGA": {
            "bits_avg": 0.3808196606021265,
            "score": -0.5565561064241384
        },
        "GCCGC": {
            "bits_avg": 0.34593778824185495,
            "score": -0.6111922957989097
        },
        "GCCGG": {
            "bits_avg": 0.3598227808762903,
            "score": -0.41974784263658765
        },
        "GCCGU": {
            "bits_avg": 0.3525527957289851,
            "score": -0.6471249309917636
        },
        "GCCUA": {
            "bits_avg": 0.05223777557693621,
            "score": -0.7424998850939882
        },
        "GCCUG": {
            "bits_avg": 0.031240895851099994,
            "score": -0.6056916213064373
        },
        "GCGAA": {
            "bits_avg": 0.05223777557693621,
            "score": -0.8648657050549508
        },
        "GCGAG": {
            "bits_avg": 0.031240895851099994,
            "score": -0.7280574412673999
        },
        "GCGCA": {
            "bits_avg": 0.05223777557693621,
            "score": -0.8252961478253581
        },
        "GCGCG": {
            "bits_avg": 0.031240895851099994,
            "score": -0.6884878840378071
        },
        "GCGGA": {
            "bits_avg": 0.3808196606021265,
            "score": -0.5304650561331172
        },
        "GCGGC": {
            "bits_avg": 0.34593778824185495,
            "score": -0.5851012455078886
        },
        "GCGGG": {
            "bits_avg": 0.3598227808762903,
            "score": -0.39365679234556633
        },
        "GCGGU": {
            "bits_avg": 0.3525527957289851,
            "score": -0.6210338807007424
        },
        "GCGUA": {
            "bits_avg": 0.05223777557693621,
            "score": -0.7164088348029669
        },
        "GCGUG": {
            "bits_avg": 0.031240895851099994,
            "score": -0.579600571015416
        },
        "AAGCU": {
            "bits_avg": 0.07665440776794231,
            "score": -0.9736140244502319
        },
        "GCUAA": {
            "bits_avg": 0.3808196606021265,
            "score": -0.6390852482992573
        },
        "GCUAG": {
            "bits_avg": 0.3598227808762903,
            "score": -0.5022769845117062
        },
        "GCUCA": {
            "bits_avg": 0.3808196606021265,
            "score": -0.5995156910696644
        },
        "GCUCG": {
            "bits_avg": 0.3598227808762903,
            "score": -0.4627074272821136
        },
        "GCUGA": {
            "bits_avg": 0.7094015456273167,
            "score": -0.3046845993774235
        },
        "GCUGC": {
            "bits_avg": 0.6745196732670452,
            "score": -0.35932078875219475
        },
        "GCUGG": {
            "bits_avg": 0.6884046659014806,
            "score": -0.16787633558987264
        },
        "GCUGU": {
            "bits_avg": 0.6811346807541754,
            "score": -0.39525342394504864
        },
        "GCUUA": {
            "bits_avg": 0.3808196606021265,
            "score": -0.4906283780472732
        },
        "GCUUG": {
            "bits_avg": 0.3598227808762903,
            "score": -0.3538201142597224
        },
        "GGAAA": {
            "bits_avg": 0.2236201889163214,
            "score": -1.015705486777287
        },
        "GGAAG": {
            "bits_avg": 0.2026233091904852,
            "score": -0.8788972229897362
        },
        "GGACA": {
            "bits_avg": 0.2236201889163214,
            "score": -0.9761359295476946
        },
        "GGACG": {
            "bits_avg": 0.2026233091904852,
            "score": -0.8393276657601435
        },
        "GGAGA": {
            "bits_avg": 0.5522020739415117,
            "score": -0.6813048378554535
        },
        "GGAGC": {
            "bits_avg": 0.5173202015812401,
            "score": -0.7359410272302248
        },
        "GGAGG": {
            "bits_avg": 0.5312051942156756,
            "score": -0.5444965740679026
        },
        "GGAGU": {
            "bits_avg": 0.5239352090683703,
            "score": -0.7718736624230786
        },
        "GGAUA": {
            "bits_avg": 0.2236201889163214,
            "score": -0.8672486165253034
        },
        "GGAUG": {
            "bits_avg": 0.2026233091904852,
            "score": -0.7304403527377523
        },
        "GGCAA": {
            "bits_avg": 0.2236201889163214,
            "score": -1.116997615432235
        },
        "GGCAG": {
            "bits_avg": 0.2026233091904852,
            "score": -0.9801893516446841
        },
        "GGCCA": {
            "bits_avg": 0.2236201889163214,
            "score": -1.0774280582026423
        },
        "GGCCG": {
            "bits_avg": 0.2026233091904852,
            "score": -0.9406197944150915
        },
        "GGCGA": {
            "bits_avg": 0.5522020739415117,
            "score": -0.7825969665104013
        },
        "GGCGC": {
            "bits_avg": 0.5173202015812401,
            "score": -0.8372331558851727
        },
        "GGCGG": {
            "bits_avg": 0.5312051942156756,
            "score": -0.6457887027228505
        },
        "GGCGU": {
            "bits_avg": 0.5239352090683703,
            "score": -0.8731657910780267
        },
        "GGCUA": {
            "bits_avg": 0.2236201889163214,
            "score": -0.9685407451802511
        },
        "GGCUG": {
            "bits_avg": 0.2026233091904852,
            "score": -0.8317324813927003
        },
        "GGGAA": {
            "bits_avg": 0.2236201889163214,
            "score": -1.0909065651412135
        },
        "GGGAG": {
            "bits_avg": 0.2026233091904852,
            "score": -0.9540983013536627
        },
        "GGGCA": {
            "bits_avg": 0.2236201889163214,
            "score": -1.051337007911621
        },
        "GGGCG": {
            "bits_avg": 0.2026233091904852,
            "score": -0.9145287441240701
        },
        "GGGGA": {
            "bits_avg": 0.5522020739415117,
            "score": -0.7565059162193802
        },
        "GGGGC": {
            "bits_avg": 0.5173202015812401,
            "score": -0.8111421055941515
        },
        "GGGGG": {
            "bits_avg": 0.5312051942156756,
            "score": -0.6196976524318293
        },
        "GGGGU": {
            "bits_avg": 0.5239352090683703,
            "score": -0.8470747407870054
        },
        "GGGUA": {
            "bits_avg": 0.2236201889163214,
            "score": -0.9424496948892298
        },
        "GGGUG": {
            "bits_avg": 0.2026233091904852,
            "score": -0.805641431101679
        },
        "GGUAA": {
            "bits_avg": 0.5522020739415117,
            "score": -0.86512610838552
        },
        "GGUAG": {
            "bits_avg": 0.5312051942156755,
            "score": -0.7283178445979691
        },
        "GGUCA": {
            "bits_avg": 0.5522020739415117,
            "score": -0.8255565511559275
        },
        "GGUCG": {
            "bits_avg": 0.5312051942156755,
            "score": -0.6887482873683767
        },
        "GGUGA": {
            "bits_avg": 0.8807839589667019,
            "score": -0.5307254594636864
        },
        "GGUGC": {
            "bits_avg": 0.8459020866064304,
            "score": -0.5853616488384578
        },
        "GGUGG": {
            "bits_avg": 0.8597870792408656,
            "score": -0.39391719567613565
        },
        "GGUGU": {
            "bits_avg": 0.8525170940935605,
            "score": -0.6212942840313116
        },
        "GGUUA": {
            "bits_avg": 0.5522020739415117,
            "score": -0.7166692381335362
        },
        "GGUUG": {
            "bits_avg": 0.5312051942156755,
            "score": -0.5798609743459853
        },
        "GUAAA": {
            "bits_avg": 0.09289074309773407,
            "score": -0.8606112563931653
        },
        "GUAAG": {
            "bits_avg": 0.07189386337189786,
            "score": -0.7238029926056143
        },
        "GUACA": {
            "bits_avg": 0.09289074309773407,
            "score": -0.8210416991635726
        },
        "GUACG": {
            "bits_avg": 0.07189386337189786,
            "score": -0.6842334353760218
        },
        "GUAGA": {
            "bits_avg": 0.4214726281229243,
            "score": -0.5262106074713317
        },
        "GUAGC": {
            "bits_avg": 0.3865907557626528,
            "score": -0.580846796846103
        },
        "GUAGG": {
            "bits_avg": 0.40047574839708816,
            "score": -0.3894023436837809
        },
        "GUAGU": {
            "bits_avg": 0.39320576324978296,
            "score": -0.6167794320389568
        },
        "GUAUA": {
            "bits_avg": 0.09289074309773407,
            "score": -0.7121543861411814
        },
        "GUAUG": {
            "bits_avg": 0.07189386337189786,
            "score": -0.5753461223536306
        },
        "AAGUC": {
            "bits_avg": 0.07003940028081215,
            "score": -0.8287940762349869
        },
        "GUCAA": {
            "bits_avg": 0.09289074309773407,
            "score": -0.9619033850481133
        },
        "GUCAG": {
            "bits_avg": 0.07189386337189786,
            "score": -0.8250951212605623
        },
        "GUCCA": {
            "bits_avg": 0.09289074309773407,
            "score": -0.9223338278185207
        },
        "GUCCG": {
            "bits_avg": 0.07189386337189786,
            "score": -0.7855255640309696
        },
        "GUCGA": {
            "bits_avg": 0.4214726281229243,
            "score": -0.6275027361262796
        },
        "GUCGC": {
            "bits_avg": 0.3865907557626528,
            "score": -0.6821389255010509
        },
        "GUCGG": {
            "bits_avg": 0.40047574839708816,
            "score": -0.49069447233872887
        },
        "GUCGU": {
            "bits_avg": 0.39320576324978296,
            "score": -0.7180715606939048
        },
        "GUCUA": {
            "bits_avg": 0.09289074309773407,
            "score": -0.8134465147961294
        },
        "GUCUG": {
            "bits_avg": 0.07189386337189786,
            "score": -0.6766382510085786
        },
        "GUGAA": {
            "bits_avg": 0.09289074309773407,
            "score": -0.9358123347570918
        },
        "GUGAG": {
            "bits_avg": 0.07189386337189786,
            "score": -0.799004070969541
        },
        "GUGCA": {
            "bits_avg": 0.09289074309773407,
            "score": -0.8962427775274994
        },
        "GUGCG": {
            "bits_avg": 0.07189386337189786,
            "score": -0.7594345137399483
        },
        "GUGGA": {
            "bits_avg": 0.4214726281229243,
            "score": -0.6014116858352584
        },
        "GUGGC": {
            "bits_avg": 0.3865907557626528,
            "score": -0.6560478752100297
        },
        "GUGGG": {
            "bits_avg": 0.40047574839708816,
            "score": -0.4646034220477075
        },
        "GUGGU": {
            "bits_avg": 0.39320576324978296,
            "score": -0.6919805104028836
        },
        "GUGUA": {
            "bits_avg": 0.09289074309773407,
            "score": -0.7873554645051081
        },
        "GUGUG": {
            "bits_avg": 0.07189386337189786,
            "score": -0.6505472007175573
        },
        "AAGUU": {
            "bits_avg": 0.07665440776794231,
            "score": -0.8647267114278409
        },
        "GUUAA": {
            "bits_avg": 0.4214726281229243,
            "score": -0.7100318780013984
        },
        "GUUAG": {
            "bits_avg": 0.40047574839708816,
            "score": -0.5732236142138474
        },
        "GUUCA": {
            "bits_avg": 0.4214726281229243,
            "score": -0.6704623207718058
        },
        "GUUCG": {
            "bits_avg": 0.40047574839708816,
            "score": -0.5336540569842547
        },
        "GUUGA": {
            "bits_avg": 0.7500545131481147,
            "score": -0.3756312290795647
        },
        "GUUGC": {
            "bits_avg": 0.7151726407878432,
            "score": -0.43026741845433597
        },
        "GUUGG": {
            "bits_avg": 0.7290576334222785,
            "score": -0.2388229652920138
        },
        "GUUGU": {
            "bits_avg": 0.7217876482749733,
            "score": -0.46620005364718986
        },
        "GUUUA": {
            "bits_avg": 0.4214726281229243,
            "score": -0.5615750077494145
        },
        "GUUUG": {
            "bits_avg": 0.40047574839708816,
            "score": -0.4247667439618636
        },
        "UAAAA": {
            "bits_avg": 0.18362654472787204,
            "score": -1.0689171910076194
        },
        "UAAAG": {
            "bits_avg": 0.16262966500203585,
            "score": -0.9321089272200684
        },
        "UAACA": {
            "bits_avg": 0.18362654472787204,
            "score": -1.0293476337780267
        },
        "UAACG": {
            "bits_avg": 0.16262966500203585,
            "score": -0.8925393699904759
        },
        "UAAGA": {
            "bits_avg": 0.5122084297530624,
            "score": -0.7345165420857858
        },
        "UAAGC": {
            "bits_avg": 0.47732655739279084,
            "score": -0.7891527314605572
        },
        "UAAGG": {
            "bits_avg": 0.49121155002722616,
            "score": -0.597708278298235
        },
        "UAAGU": {
            "bits_avg": 0.48394156487992096,
            "score": -0.8250853666534109
        },
        "UAAUA": {
            "bits_avg": 0.18362654472787204,
            "score": -0.9204603207556356
        },
        "UAAUG": {
            "bits_avg": 0.16262966500203585,
            "score": -0.7836520569680847
        },
        "AAUAC": {
            "bits_avg": 0.39862128530600244,
            "score": -0.751470489731277
        },
        "UACAA": {
            "bits_avg": 0.18362654472787204,
            "score": -1.1702093196625674
        },
        "UACAG": {
            "bits_avg": 0.16262966500203585,
            "score": -1.0334010558750164
        },
        "UACCA": {
            "bits_avg": 0.18362654472787204,
            "score": -1.1306397624329747
        },
        "UACCG": {
            "bits_avg": 0.16262966500203585,
            "score": -0.9938314986454236
        },
        "UACGA": {
            "bits_avg": 0.5122084297530624,
            "score": -0.8358086707407336
        },
        "UACGC": {
            "bits_avg": 0.47732655739279084,
            "score": -0.8904448601155049
        },
        "UACGG": {
            "bits_avg": 0.49121155002722616,
            "score": -0.6990004069531829
        },
        "UACGU": {
            "bits_avg": 0.48394156487992096,
            "score": -0.926377495308359
        },
        "UACUA": {
            "bits_avg": 0.18362654472787204,
            "score": -1.0217524494105834
        },
        "UACUG": {
            "bits_avg": 0.16262966500203585,
            "score": -0.8849441856230326
        },
        "UAGAA": {
            "bits_avg": 0.18362654472787204,
            "score": -1.144118269371546
        },
        "UAGAG": {
            "bits_avg": 0.16262966500203585,
            "score": -1.007310005583995
        },
        "UAGCA": {
            "bits_avg": 0.18362654472787204,
            "score": -1.1045487121419533
        },
        "UAGCG": {
            "bits_avg": 0.16262966500203585,
            "score": -0.9677404483544024
        },
        "UAGGA": {
            "bits_avg": 0.5122084297530624,
            "score": -0.8097176204497123
        },
        "UAGGC": {
            "bits_avg": 0.47732655739279084,
            "score": -0.8643538098244837
        },
        "UAGGG": {
            "bits_avg": 0.49121155002722616,
            "score": -0.6729093566621617
        },
        "UAGGU": {
            "bits_avg": 0.48394156487992096,
            "score": -0.9002864450173377
        },
        "UAGUA": {
            "bits_avg": 0.18362654472787204,
            "score": -0.9956613991195621
        },
        "UAGUG": {
            "bits_avg": 0.16262966500203585,
            "score": -0.8588531353320112
        },
        "AAUAU": {
            "bits_avg": 0.4052362927931326,
            "score": -0.7874031249241308
        },
        "UAUAA": {
            "bits_avg": 0.5122084297530624,
            "score": -0.9183378126158521
        },
        "UAUAG": {
            "bits_avg": 0.49121155002722616,
            "score": -0.7815295488283015
        },
        "UAUCA": {
            "bits_avg": 0.5122084297530624,
            "score": -0.8787682553862596
        },
        "UAUCG": {
            "bits_avg": 0.49121155002722616,
            "score": -0.7419599915987086
        },
        "UAUGA": {
            "bits_avg": 0.8407903147782527,
            "score": -0.5839371636940188
        },
        "UAUGC": {
            "bits_avg": 0.8059084424179812,
            "score": -0.63857335306879
        },
        "UAUGG": {
            "bits_avg": 0.8197934350524164,
            "score": -0.4471288999064679
        },
        "UAUGU": {
            "bits_avg": 0.8125234499051113,
            "score": -0.674505988261644
        },
        "UAUUA": {
            "bits_avg": 0.5122084297530624,
            "score": -0.7698809423638684
        },
        "UAUUG": {
            "bits_avg": 0.49121155002722616,
            "score": -0.6330726785763178
        },
        "UCAAA": {
            "bits_avg": 0.18362654472787204,
            "score": -0.9743830660544819
        },
        "UCAAG": {
            "bits_avg": 0.16262966500203585,
            "score": -0.8375748022669308
        },
        "UCACA": {
            "bits_avg": 0.18362654472787204,
            "score": -0.9348135088248892
        },
        "UCACG": {
            "bits_avg": 0.16262966500203585,
            "score": -0.7980052450373382
        },
        "UCAGA": {
            "bits_avg": 0.5122084297530624,
            "score": -0.6399824171326481
        },
        "UCAGC": {
            "bits_avg": 0.47732655739279084,
            "score": -0.6946186065074195
        },
        "UCAGG": {
            "bits_avg": 0.49121155002722616,
            "score": -0.5031741533450973
        },
        "UCAGU": {
            "bits_avg": 0.48394156487992096,
            "score": -0.7305512417002733
        },
        "UCAUA": {
            "bits_avg": 0.18362654472787204,
            "score": -0.8259261958024978
        },
        "UCAUG": {
            "bits_avg": 0.16262966500203585,
            "score": -0.6891179320149469
        },
        "AAUCC": {
            "bits_avg": 0.39862128530600244,
            "score": -0.7119009325016844
        },
        "UCCAA": {
            "bits_avg": 0.18362654472787204,
            "score": -1.0756751947094296
        },
        "UCCAG": {
            "bits_avg": 0.16262966500203585,
            "score": -0.9388669309218788
        },
        "UCCCA": {
            "bits_avg": 0.18362654472787204,
            "score": -1.0361056374798372
        },
        "UCCCG": {
            "bits_avg": 0.16262966500203585,
            "score": -0.8992973736922864
        },
        "UCCGA": {
            "bits_avg": 0.5122084297530624,
            "score": -0.7412745457875962
        },
        "UCCGC": {
            "bits_avg": 0.47732655739279084,
            "score": -0.7959107351623673
        },
        "UCCGG": {
            "bits_avg": 0.49121155002722616,
            "score": -0.6044662820000453
        },
        "UCCGU": {
            "bits_avg": 0.48394156487992096,
            "score": -0.8318433703552212
        },
        "UCCUA": {
            "bits_avg": 0.18362654472787204,
            "score": -0.9272183244574458
        },
        "UCCUG": {
            "bits_avg": 0.16262966500203585,
            "score": -0.7904100606698949
        },
        "UCGAA": {
            "bits_avg": 0.18362654472787204,
            "score": -1.0495841444184084
        },
        "UCGAG": {
            "bits_avg": 0.16262966500203585,
            "score": -0.9127758806308575
        },
        "UCGCA": {
            "bits_avg": 0.18362654472787204,
            "score": -1.0100145871888158
        },
        "UCGCG": {
            "bits_avg": 0.16262966500203585,
            "score": -0.8732063234012648
        },
        "UCGGA": {
            "bits_avg": 0.5122084297530624,
            "score": -0.7151834954965749
        },
        "UCGGC": {
            "bits_avg": 0.47732655739279084,
            "score": -0.7698196848713461
        },
        "UCGGG": {
            "bits_avg": 0.49121155002722616,
            "score": -0.5783752317090239
        },
        "UCGGU": {
            "bits_avg": 0.48394156487992096,
            "score": -0.8057523200642001
        },
        "UCGUA": {
            "bits_avg": 0.18362654472787204,
            "score": -0.9011272741664245
        },
        "UCGUG": {
            "bits_avg": 0.16262966500203585,
            "score": -0.7643190103788736
        },
        "AAUCU": {
            "bits_avg": 0.4052362927931326,
            "score": -0.7478335676945383
        },
        "UCUAA": {
            "bits_avg": 0.5122084297530624,
            "score": -0.8238036876627146
        },
        "UCUAG": {
            "bits_avg": 0.49121155002722616,
            "score": -0.6869954238751638
        },
        "UCUCA": {
            "bits_avg": 0.5122084297530624,
            "score": -0.7842341304331221
        },
        "UCUCG": {
            "bits_avg": 0.49121155002722616,
            "score": -0.6474258666455713
        },
        "UCUGA": {
            "bits_avg": 0.8407903147782527,
            "score": -0.4894030387408811
        },
        "UCUGC": {
            "bits_avg": 0.8059084424179812,
            "score": -0.5440392281156524
        },
        "UCUGG": {
            "bits_avg": 0.8197934350524164,
            "score": -0.3525947749533302
        },
        "UCUGU": {
            "bits_avg": 0.8125234499051113,
            "score": -0.5799718633085063
        },
        "UCUUA": {
            "bits_avg": 0.5122084297530624,
            "score": -0.6753468174107308
        },
        "UCUUG": {
            "bits_avg": 0.49121155002722616,
            "score": -0.53853855362318
        },
        "UGAAA": {
            "bits_avg": 0.35500895806725724,
            "score": -1.2004239261407448
        },
        "UGAAG": {
            "bits_avg": 0.33401207834142105,
            "score": -1.0636156623531938
        },
        "UGACA": {
            "bits_avg": 0.35500895806725724,
            "score": -1.1608543689111523
        },
        "UGACG": {
            "bits_avg": 0.33401207834142105,
            "score": -1.0240461051236012
        },
        "UGAGA": {
            "bits_avg": 0.6835908430924474,
            "score": -0.8660232772189111
        },
        "UGAGC": {
            "bits_avg": 0.6487089707321759,
            "score": -0.9206594665936825
        },
        "UGAGG": {
            "bits_avg": 0.6625939633666114,
            "score": -0.7292150134313602
        },
        "UGAGU": {
            "bits_avg": 0.6553239782193061,
            "score": -0.9565921017865363
        },
        "UGAUA": {
            "bits_avg": 0.35500895806725724,
            "score": -1.051967055888761
        },
        "UGAUG": {
            "bits_avg": 0.33401207834142105,
            "score": -0.9151587921012101
        },
        "UGCAA": {
            "bits_avg": 0.35500895806725724,
            "score": -1.3017160547956927
        },
        "UGCAG": {
            "bits_avg": 0.33401207834142105,
            "score": -1.1649077910081418
        },
        "UGCCA": {
            "bits_avg": 0.35500895806725724,
            "score": -1.2621464975661
        },
        "UGCCG": {
            "bits_avg": 0.33401207834142105,
            "score": -1.1253382337785494
        },
        "UGCGA": {
            "bits_avg": 0.6835908430924474,
            "score": -0.9673154058738591
        },
        "UGCGC": {
            "bits_avg": 0.6487089707321759,
            "score": -1.0219515952486304
        },
        "UGCGG": {
            "bits_avg": 0.6625939633666114,
            "score": -0.8305071420863083
        },
        "UGCGU": {
            "bits_avg": 0.6553239782193061,
            "score": -1.0578842304414844
        },
        "UGCUA": {
            "bits_avg": 0.35500895806725724,
            "score": -1.1532591845437088
        },
        "UGCUG": {
            "bits_avg": 0.33401207834142105,
            "score": -1.016450920756158
        },
        "UGGAA": {
            "bits_avg": 0.35500895806725724,
            "score": -1.2756250045046713
        },
        "UGGAG": {
            "bits_avg": 0.33401207834142105,
            "score": -1.1388167407171204
        },
        "UGGCA": {
            "bits_avg": 0.35500895806725724,
            "score": -1.2360554472750789
        },
        "UGGCG": {
            "bits_avg": 0.33401207834142105,
            "score": -1.0992471834875277
        },
        "UGGGA": {
            "bits_avg": 0.6835908430924474,
            "score": -0.9412243555828378
        },
        "UGGGC": {
            "bits_avg": 0.6487089707321759,
            "score": -0.995860544957609
        },
        "UGGGG": {
            "bits_avg": 0.6625939633666114,
            "score": -0.804416091795287
        },
        "UGGGU": {
            "bits_avg": 0.6553239782193061,
            "score": -1.0317931801504627
        },
        "UGGUA": {
            "bits_avg": 0.35500895806725724,
            "score": -1.1271681342526876
        },
        "UGGUG": {
            "bits_avg": 0.33401207834142105,
            "score": -0.9903598704651365
        },
        "UGUAA": {
            "bits_avg": 0.6835908430924477,
            "score": -1.0498445477489777
        },
        "UGUAG": {
            "bits_avg": 0.6625939633666114,
            "score": -0.9130362839614269
        },
        "UGUCA": {
            "bits_avg": 0.6835908430924477,
            "score": -1.0102749905193853
        },
        "UGUCG": {
            "bits_avg": 0.6625939633666114,
            "score": -0.873466726731834
        },
        "UGUGA": {
            "bits_avg": 1.0121727281176378,
            "score": -0.7154438988271441
        },
        "UGUGC": {
            "bits_avg": 0.9772908557573663,
            "score": -0.7700800882019155
        },
        "UGUGG": {
            "bits_avg": 0.9911758483918016,
            "score": -0.5786356350395931
        },
        "UGUGU": {
            "bits_avg": 0.9839058632444964,
            "score": -0.806012723394769
        },
        "UGUUA": {
            "bits_avg": 0.6835908430924477,
            "score": -0.901387677496994
        },
        "UGUUG": {
            "bits_avg": 0.6625939633666114,
            "score": -0.7645794137094432
        },
        "UUAAA": {
            "bits_avg": 0.2242795122486699,
            "score": -1.0453296957566232
        },
        "UUAAG": {
            "bits_avg": 0.2032826325228337,
            "score": -0.9085214319690722
        },
        "UUACA": {
            "bits_avg": 0.2242795122486699,
            "score": -1.0057601385270305
        },
        "UUACG": {
            "bits_avg": 0.2032826325228337,
            "score": -0.8689518747394795
        },
        "UUAGA": {
            "bits_avg": 0.5528613972738603,
            "score": -0.7109290468347894
        },
        "UUAGC": {
            "bits_avg": 0.5179795249135887,
            "score": -0.7655652362095605
        },
        "UUAGG": {
            "bits_avg": 0.531864517548024,
            "score": -0.5741207830472385
        },
        "UUAGU": {
            "bits_avg": 0.5245945324007188,
            "score": -0.8014978714024145
        },
        "UUAUA": {
            "bits_avg": 0.2242795122486699,
            "score": -0.8968728255046392
        },
        "UUAUG": {
            "bits_avg": 0.2032826325228337,
            "score": -0.7600645617170881
        },
        "AAUUC": {
            "bits_avg": 0.39862128530600244,
            "score": -0.6030136194792934
        },
        "UUCAA": {
            "bits_avg": 0.2242795122486699,
            "score": -1.146621824411571
        },
        "UUCAG": {
            "bits_avg": 0.2032826325228337,
            "score": -1.00981356062402
        },
        "UUCCA": {
            "bits_avg": 0.2242795122486699,
            "score": -1.1070522671819782
        },
        "UUCCG": {
            "bits_avg": 0.2032826325228337,
            "score": -0.9702440033944274
        },
        "UUCGA": {
            "bits_avg": 0.5528613972738603,
            "score": -0.8122211754897373
        },
        "UUCGC": {
            "bits_avg": 0.5179795249135887,
            "score": -0.8668573648645086
        },
        "UUCGG": {
            "bits_avg": 0.531864517548024,
            "score": -0.6754129117021863
        },
        "UUCGU": {
            "bits_avg": 0.5245945324007188,
            "score": -0.9027900000573624
        },
        "UUCUA": {
            "bits_avg": 0.2242795122486699,
            "score": -0.9981649541595871
        },
        "UUCUG": {
            "bits_avg": 0.2032826325228337,
            "score": -0.8613566903720361
        },
        "UUGAA": {
            "bits_avg": 0.2242795122486699,
            "score": -1.1205307741205497
        },
        "UUGAG": {
            "bits_avg": 0.2032826325228337,
            "score": -0.9837225103329987
        },
        "UUGCA": {
            "bits_avg": 0.2242795122486699,
            "score": -1.080961216890957
        },
        "UUGCG": {
            "bits_avg": 0.2032826325228337,
            "score": -0.9441529531034061
        },
        "UUGGA": {
            "bits_avg": 0.5528613972738603,
            "score": -0.786130125198716
        },
        "UUGGC": {
            "bits_avg": 0.5179795249135887,
            "score": -0.8407663145734873
        },
        "UUGGG": {
            "bits_avg": 0.531864517548024,
            "score": -0.6493218614111652
        },
        "UUGGU": {
            "bits_avg": 0.5245945324007188,
            "score": -0.8766989497663411
        },
        "UUGUA": {
            "bits_avg": 0.2242795122486699,
            "score": -0.9720739038685657
        },
        "UUGUG": {
            "bits_avg": 0.2032826325228337,
            "score": -0.8352656400810148
        },
        "AAUUU": {
            "bits_avg": 0.4052362927931326,
            "score": -0.6389462546721473
        },
        "UUUAA": {
            "bits_avg": 0.5528613972738603,
            "score": -0.8947503173648559
        },
        "UUUAG": {
            "bits_avg": 0.531864517548024,
            "score": -0.7579420535773049
        },
        "UUUCA": {
            "bits_avg": 0.5528613972738603,
            "score": -0.8551807601352633
        },
        "UUUCG": {
            "bits_avg": 0.531864517548024,
            "score": -0.7183724963477125
        },
        "UUUGA": {
            "bits_avg": 0.8814432822990504,
            "score": -0.5603496684430224
        },
        "UUUGC": {
            "bits_avg": 0.8465614099387789,
            "score": -0.6149858578177937
        },
        "UUUGG": {
            "bits_avg": 0.8604464025732141,
            "score": -0.4235414046554715
        },
        "UUUGU": {
            "bits_avg": 0.853176417425909,
            "score": -0.6509184930106475
        },
        "UUUUA": {
            "bits_avg": 0.5528613972738603,
            "score": -0.7462934471128722
        },
        "UUUUG": {
            "bits_avg": 0.531864517548024,
            "score": -0.6094851833253213
        },
        "ACAAC": {
            "bits_avg": 0.07003940028081215,
            "score": -0.8075157431699067
        },
        "ACAAU": {
            "bits_avg": 0.07665440776794231,
            "score": -0.8434483783627604
        },
        "ACACC": {
            "bits_avg": 0.07003940028081215,
            "score": -0.7679461859403139
        },
        "ACACU": {
            "bits_avg": 0.07665440776794231,
            "score": -0.8038788211331679
        },
        "ACAUC": {
            "bits_avg": 0.07003940028081215,
            "score": -0.6590588729179226
        },
        "ACAUU": {
            "bits_avg": 0.07665440776794231,
            "score": -0.6949915081107766
        },
        "ACCAC": {
            "bits_avg": 0.07003940028081215,
            "score": -0.9088078718248546
        },
        "ACCAU": {
            "bits_avg": 0.07665440776794231,
            "score": -0.9447405070177083
        },
        "ACCCC": {
            "bits_avg": 0.07003940028081215,
            "score": -0.869238314595262
        },
        "ACCCU": {
            "bits_avg": 0.07665440776794231,
            "score": -0.9051709497881157
        },
        "ACCUC": {
            "bits_avg": 0.07003940028081215,
            "score": -0.7603510015728707
        },
        "ACCUU": {
            "bits_avg": 0.07665440776794231,
            "score": -0.7962836367657246
        },
        "ACGAC": {
            "bits_avg": 0.07003940028081215,
            "score": -0.8827168215338332
        },
        "ACGAU": {
            "bits_avg": 0.07665440776794231,
            "score": -0.918649456726687
        },
        "ACGCC": {
            "bits_avg": 0.07003940028081215,
            "score": -0.8431472643042406
        },
        "ACGCU": {
            "bits_avg": 0.07665440776794231,
            "score": -0.8790798994970944
        },
        "ACGUC": {
            "bits_avg": 0.07003940028081215,
            "score": -0.7342599512818494
        },
        "ACGUU": {
            "bits_avg": 0.07665440776794231,
            "score": -0.7701925864747032
        },
        "ACUAC": {
            "bits_avg": 0.39862128530600244,
            "score": -0.6569363647781395
        },
        "ACUAU": {
            "bits_avg": 0.4052362927931326,
            "score": -0.6928689999709935
        },
        "ACUCC": {
            "bits_avg": 0.39862128530600244,
            "score": -0.617366807548547
        },
        "ACUCU": {
            "bits_avg": 0.4052362927931326,
            "score": -0.6532994427414007
        },
        "ACUUC": {
            "bits_avg": 0.39862128530600244,
            "score": -0.5084794945261557
        },
        "ACUUU": {
            "bits_avg": 0.4052362927931326,
            "score": -0.5444121297190095
        },
        "AGAAC": {
            "bits_avg": 0.24142181362019738,
            "score": -1.0335566032561696
        },
        "AGAAU": {
            "bits_avg": 0.24803682110732753,
            "score": -1.0694892384490233
        },
        "AGACC": {
            "bits_avg": 0.24142181362019738,
            "score": -0.9939870460265772
        },
        "AGACU": {
            "bits_avg": 0.24803682110732753,
            "score": -1.029919681219431
        },
        "AGAUC": {
            "bits_avg": 0.24142181362019738,
            "score": -0.8850997330041858
        },
        "AGAUU": {
            "bits_avg": 0.24803682110732753,
            "score": -0.9210323681970397
        },
        "AGCAC": {
            "bits_avg": 0.24142181362019738,
            "score": -1.1348487319111176
        },
        "AGCAU": {
            "bits_avg": 0.24803682110732753,
            "score": -1.1707813671039713
        },
        "AGCCC": {
            "bits_avg": 0.24142181362019738,
            "score": -1.0952791746815251
        },
        "AGCCU": {
            "bits_avg": 0.24803682110732753,
            "score": -1.1312118098743789
        },
        "AGCUC": {
            "bits_avg": 0.24142181362019738,
            "score": -0.9863918616591336
        },
        "AGCUU": {
            "bits_avg": 0.24803682110732753,
            "score": -1.0223244968519876
        },
        "AGGAC": {
            "bits_avg": 0.24142181362019738,
            "score": -1.1087576816200961
        },
        "AGGAU": {
            "bits_avg": 0.24803682110732753,
            "score": -1.1446903168129499
        },
        "AGGCC": {
            "bits_avg": 0.24142181362019738,
            "score": -1.0691881243905037
        },
        "AGGCU": {
            "bits_avg": 0.24803682110732753,
            "score": -1.1051207595833574
        },
        "AGGUC": {
            "bits_avg": 0.24142181362019738,
            "score": -0.9603008113681123
        },
        "AGGUU": {
            "bits_avg": 0.24803682110732753,
            "score": -0.9962334465609662
        },
        "AGUAC": {
            "bits_avg": 0.5700036986453877,
            "score": -0.8829772248644027
        },
        "AGUAU": {
            "bits_avg": 0.5766187061325179,
            "score": -0.9189098600572562
        },
        "AGUCC": {
            "bits_avg": 0.5700036986453877,
            "score": -0.8434076676348101
        },
        "AGUCU": {
            "bits_avg": 0.5766187061325179,
            "score": -0.879340302827664
        },
        "AGUUC": {
            "bits_avg": 0.5700036986453877,
            "score": -0.7345203546124186
        },
        "AGUUU": {
            "bits_avg": 0.5766187061325179,
            "score": -0.7704529898052728
        },
        "AUAAC": {
            "bits_avg": 0.11069236780161003,
            "score": -0.8784623728720478
        },
        "AUAAU": {
            "bits_avg": 0.11730737528874018,
            "score": -0.9143950080649017
        },
        "AUACC": {
            "bits_avg": 0.11069236780161003,
            "score": -0.8388928156424553
        },
        "AUACU": {
            "bits_avg": 0.11730737528874018,
            "score": -0.874825450835309
        },
        "AUAUC": {
            "bits_avg": 0.11069236780161003,
            "score": -0.7300055026200639
        },
        "AUAUU": {
            "bits_avg": 0.11730737528874018,
            "score": -0.7659381378129178
        },
        "AUCAC": {
            "bits_avg": 0.11069236780161003,
            "score": -0.9797545015269955
        },
        "AUCAU": {
            "bits_avg": 0.11730737528874018,
            "score": -1.0156871367198494
        },
        "AUCCC": {
            "bits_avg": 0.11069236780161003,
            "score": -0.9401849442974032
        },
        "AUCCU": {
            "bits_avg": 0.11730737528874018,
            "score": -0.9761175794902569
        },
        "AUCUC": {
            "bits_avg": 0.11069236780161003,
            "score": -0.8312976312750119
        },
        "AUCUU": {
            "bits_avg": 0.11730737528874018,
            "score": -0.8672302664678658
        },
        "AUGAC": {
            "bits_avg": 0.11069236780161003,
            "score": -0.9536634512359743
        },
        "AUGAU": {
            "bits_avg": 0.11730737528874018,
            "score": -0.9895960864288282
        },
        "AUGCC": {
            "bits_avg": 0.11069236780161003,
            "score": -0.9140938940063819
        },
        "AUGCU": {
            "bits_avg": 0.11730737528874018,
            "score": -0.9500265291992357
        },
        "AUGUC": {
            "bits_avg": 0.11069236780161003,
            "score": -0.8052065809839906
        },
        "AUGUU": {
            "bits_avg": 0.11730737528874018,
            "score": -0.8411392161768445
        },
        "AUUAC": {
            "bits_avg": 0.43927425282680027,
            "score": -0.7278829944802807
        },
        "AUUAU": {
            "bits_avg": 0.44588926031393045,
            "score": -0.7638156296731345
        },
        "AUUCC": {
            "bits_avg": 0.43927425282680027,
            "score": -0.6883134372506882
        },
        "AUUCU": {
            "bits_avg": 0.44588926031393045,
            "score": -0.7242460724435421
        },
        "AUUUC": {
            "bits_avg": 0.43927425282680027,
            "score": -0.5794261242282969
        },
        "AUUUU": {
            "bits_avg": 0.44588926031393045,
            "score": -0.6153587594211508
        },
        "CAAAC": {
            "bits_avg": 0.017355903216664654,
            "score": -1.035399258014747
        },
        "CAAAU": {
            "bits_avg": 0.023970910703794795,
            "score": -1.071331893207601
        },
        "CAACC": {
            "bits_avg": 0.017355903216664654,
            "score": -0.9958297007851545
        },
        "CAACU": {
            "bits_avg": 0.023970910703794795,
            "score": -1.0317623359780084
        },
        "CAAUC": {
            "bits_avg": 0.017355903216664654,
            "score": -0.8869423877627634
        },
        "CAAUU": {
            "bits_avg": 0.023970910703794795,
            "score": -0.9228750229556172
        },
        "CACAC": {
            "bits_avg": 0.017355903216664654,
            "score": -1.136691386669695
        },
        "CACAU": {
            "bits_avg": 0.023970910703794795,
            "score": -1.172624021862549
        },
        "CACCC": {
            "bits_avg": 0.017355903216664654,
            "score": -1.0971218294401026
        },
        "CACCU": {
            "bits_avg": 0.023970910703794795,
            "score": -1.1330544646329563
        },
        "CACUC": {
            "bits_avg": 0.017355903216664654,
            "score": -0.9882345164177112
        },
        "CACUU": {
            "bits_avg": 0.023970910703794795,
            "score": -1.0241671516105653
        },
        "CAGAC": {
            "bits_avg": 0.017355903216664654,
            "score": -1.1106003363786736
        },
        "CAGAU": {
            "bits_avg": 0.023970910703794795,
            "score": -1.1465329715715276
        },
        "CAGCC": {
            "bits_avg": 0.017355903216664654,
            "score": -1.0710307791490812
        },
        "CAGCU": {
            "bits_avg": 0.023970910703794795,
            "score": -1.106963414341935
        },
        "CAGUC": {
            "bits_avg": 0.017355903216664654,
            "score": -0.9621434661266899
        },
        "CAGUU": {
            "bits_avg": 0.023970910703794795,
            "score": -0.9980761013195437
        },
        "CAUAC": {
            "bits_avg": 0.34593778824185495,
            "score": -0.88481987962298
        },
        "CAUAU": {
            "bits_avg": 0.3525527957289851,
            "score": -0.9207525148158339
        },
        "CAUCC": {
            "bits_avg": 0.34593778824185495,
            "score": -0.8452503223933875
        },
        "CAUCU": {
            "bits_avg": 0.3525527957289851,
            "score": -0.8811829575862413
        },
        "CAUUC": {
            "bits_avg": 0.34593778824185495,
            "score": -0.7363630093709963
        },
        "CAUUU": {
            "bits_avg": 0.3525527957289851,
            "score": -0.7722956445638501
        },
        "CCAAC": {
            "bits_avg": 0.017355903216664654,
            "score": -0.9408651330616096
        },
        "CCAAU": {
            "bits_avg": 0.023970910703794795,
            "score": -0.9767977682544635
        },
        "CCACC": {
            "bits_avg": 0.017355903216664654,
            "score": -0.9012955758320171
        },
        "CCACU": {
            "bits_avg": 0.023970910703794795,
            "score": -0.937228211024871
        },
        "CCAUC": {
            "bits_avg": 0.017355903216664654,
            "score": -0.7924082628096257
        },
        "CCAUU": {
            "bits_avg": 0.023970910703794795,
            "score": -0.8283408980024796
        },
        "CCCAC": {
            "bits_avg": 0.017355903216664654,
            "score": -1.0421572617165575
        },
        "CCCAU": {
            "bits_avg": 0.023970910703794795,
            "score": -1.0780898969094113
        },
        "CCCCC": {
            "bits_avg": 0.017355903216664654,
            "score": -1.0025877044869649
        },
        "CCCCU": {
            "bits_avg": 0.023970910703794795,
            "score": -1.0385203396798188
        },
        "CCCUC": {
            "bits_avg": 0.017355903216664654,
            "score": -0.8937003914645737
        },
        "CCCUU": {
            "bits_avg": 0.023970910703794795,
            "score": -0.9296330266574276
        },
        "CCGAC": {
            "bits_avg": 0.017355903216664654,
            "score": -1.016066211425536
        },
        "CCGAU": {
            "bits_avg": 0.023970910703794795,
            "score": -1.05199884661839
        },
        "CCGCC": {
            "bits_avg": 0.017355903216664654,
            "score": -0.9764966541959437
        },
        "CCGCU": {
            "bits_avg": 0.023970910703794795,
            "score": -1.0124292893887976
        },
        "CCGUC": {
            "bits_avg": 0.017355903216664654,
            "score": -0.8676093411735524
        },
        "CCGUU": {
            "bits_avg": 0.023970910703794795,
            "score": -0.9035419763664063
        },
        "CCUAC": {
            "bits_avg": 0.34593778824185495,
            "score": -0.7902857546698425
        },
        "CCUAU": {
            "bits_avg": 0.3525527957289851,
            "score": -0.8262183898626965
        },
        "CCUCC": {
            "bits_avg": 0.34593778824185495,
            "score": -0.75071619744025
        },
        "CCUCU": {
            "bits_avg": 0.3525527957289851,
            "score": -0.7866488326331039
        },
        "CCUUC": {
            "bits_avg": 0.34593778824185495,
            "score": -0.6418288844178589
        },
        "CCUUU": {
            "bits_avg": 0.3525527957289851,
            "score": -0.6777615196107126
        },
        "CGAAC": {
            "bits_avg": 0.18873831655604983,
            "score": -1.1669059931478727
        },
        "CGAAU": {
            "bits_avg": 0.19535332404318,
            "score": -1.2028386283407264
        },
        "CGACC": {
            "bits_avg": 0.18873831655604983,
            "score": -1.12733643591828
        },
        "CGACU": {
            "bits_avg": 0.19535332404318,
            "score": -1.163269071111134
        },
        "CGAUC": {
            "bits_avg": 0.18873831655604983,
            "score": -1.018449122895889
        },
        "CGAUU": {
            "bits_avg": 0.19535332404318,
            "score": -1.0543817580887427
        },
        "CGCAC": {
            "bits_avg": 0.18873831655604983,
            "score": -1.2681981218028204
        },
        "CGCAU": {
            "bits_avg": 0.19535332404318,
            "score": -1.3041307569956744
        },
        "CGCCC": {
            "bits_avg": 0.18873831655604983,
            "score": -1.228628564573228
        },
        "CGCCU": {
            "bits_avg": 0.19535332404318,
            "score": -1.264561199766082
        },
        "CGCUC": {
            "bits_avg": 0.18873831655604983,
            "score": -1.1197412515508367
        },
        "CGCUU": {
            "bits_avg": 0.19535332404318,
            "score": -1.1556738867436906
        },
        "CGGAC": {
            "bits_avg": 0.18873831655604983,
            "score": -1.2421070715117992
        },
        "CGGAU": {
            "bits_avg": 0.19535332404318,
            "score": -1.278039706704653
        },
        "CGGCC": {
            "bits_avg": 0.18873831655604983,
            "score": -1.2025375142822066
        },
        "CGGCU": {
            "bits_avg": 0.19535332404318,
            "score": -1.2384701494750605
        },
        "CGGUC": {
            "bits_avg": 0.18873831655604983,
            "score": -1.0936502012598155
        },
        "CGGUU": {
            "bits_avg": 0.19535332404318,
            "score": -1.1295828364526692
        },
        "CGUAC": {
            "bits_avg": 0.5173202015812401,
            "score": -1.0163266147561056
        },
        "CGUAU": {
            "bits_avg": 0.5239352090683702,
            "score": -1.0522592499489596
        },
        "CGUCC": {
            "bits_avg": 0.5173202015812401,
            "score": -0.9767570575265129
        },
        "CGUCU": {
            "bits_avg": 0.5239352090683702,
            "score": -1.0126896927193667
        },
        "CGUUC": {
            "bits_avg": 0.5173202015812401,
            "score": -0.8678697445041216
        },
        "CGUUU": {
            "bits_avg": 0.5239352090683702,
            "score": -0.9038023796969755
        },
        "CUAAC": {
            "bits_avg": 0.05800887073746251,
            "score": -1.0118117627637508
        },
        "CUAAU": {
            "bits_avg": 0.06462387822459267,
            "score": -1.0477443979566048
        },
        "CUACC": {
            "bits_avg": 0.05800887073746251,
            "score": -0.9722422055341583
        },
        "CUACU": {
            "bits_avg": 0.06462387822459267,
            "score": -1.0081748407270121
        },
        "CUAUC": {
            "bits_avg": 0.05800887073746251,
            "score": -0.863354892511767
        },
        "CUAUU": {
            "bits_avg": 0.06462387822459267,
            "score": -0.8992875277046208
        },
        "CUCAC": {
            "bits_avg": 0.05800887073746251,
            "score": -1.1131038914186986
        },
        "CUCAU": {
            "bits_avg": 0.06462387822459267,
            "score": -1.1490365266115525
        },
        "CUCCC": {
            "bits_avg": 0.05800887073746251,
            "score": -1.073534334189106
        },
        "CUCCU": {
            "bits_avg": 0.06462387822459267,
            "score": -1.1094669693819599
        },
        "CUCUC": {
            "bits_avg": 0.05677577310874686,
            "score": -0.964647021166715
        },
        "CUCUU": {
            "bits_avg": 0.06462387822459267,
            "score": -1.0005796563595688
        },
        "CUGAC": {
            "bits_avg": 0.01612280558794898,
            "score": -1.0870128411276774
        },
        "CUGAU": {
            "bits_avg": 0.06462387822459267,
            "score": -1.1229454763205313
        },
        "CUGCC": {
            "bits_avg": 0.01612280558794898,
            "score": -1.047443283898085
        },
        "CUGCU": {
            "bits_avg": 0.06462387822459267,
            "score": -1.0833759190909387
        },
        "CUGUC": {
            "bits_avg": 0.05677577310874686,
            "score": -0.9385559708756935
        },
        "CUGUU": {
            "bits_avg": 0.06462387822459267,
            "score": -0.9744886060685474
        },
        "CUUAC": {
            "bits_avg": 0.14751157473888482,
            "score": -0.8612323843719838
        },
        "CUUAU": {
            "bits_avg": 0.39320576324978296,
            "score": -0.8971650195648376
        },
        "CUUCC": {
            "bits_avg": 0.14751157473888482,
            "score": -0.8216628271423912
        },
        "CUUCU": {
            "bits_avg": 0.39320576324978296,
            "score": -0.8575954623352452
        },
        "CUUUC": {
            "bits_avg": 0.1881645422596827,
            "score": -0.7127755141200001
        },
        "CUUUU": {
            "bits_avg": 0.39320576324978296,
            "score": -0.7487081493128539
        },
        "GAAAC": {
            "bits_avg": 0.07427816866286552,
            "score": -0.938834941018933
        },
        "GAAAU": {
            "bits_avg": 0.023970910703794795,
            "score": -0.9747675762117867
        },
        "GAACC": {
            "bits_avg": 0.07427816866286552,
            "score": -0.8992653837893403
        },
        "GAACU": {
            "bits_avg": 0.023970910703794795,
            "score": -0.9351980189821942
        },
        "GAAUC": {
            "bits_avg": 0.1149311361836634,
            "score": -0.7903780707669491
        },
        "GAAUU": {
            "bits_avg": 0.023970910703794795,
            "score": -0.8263107059598029
        },
        "GACAC": {
            "bits_avg": 0.02159467159871801,
            "score": -1.040127069673881
        },
        "GACAU": {
            "bits_avg": 0.023970910703794795,
            "score": -1.0760597048667346
        },
        "GACCC": {
            "bits_avg": 0.02159467159871801,
            "score": -1.0005575124442883
        },
        "GACCU": {
            "bits_avg": 0.023970910703794795,
            "score": -1.0364901476371422
        },
        "GACUC": {
            "bits_avg": 0.062247639119515884,
            "score": -0.8916701994218971
        },
        "GACUU": {
            "bits_avg": 0.023970910703794795,
            "score": -0.927602834614751
        },
        "GAGAC": {
            "bits_avg": 0.02159467159871801,
            "score": -1.0140360193828593
        },
        "GAGAU": {
            "bits_avg": 0.023970910703794795,
            "score": -1.0499686545757132
        },
        "GAGCC": {
            "bits_avg": 0.02159467159871801,
            "score": -0.9744664621532668
        },
        "GAGCU": {
            "bits_avg": 0.023970910703794795,
            "score": -1.0103990973461208
        },
        "GAGUC": {
            "bits_avg": 0.062247639119515884,
            "score": -0.8655791491308756
        },
        "GAGUU": {
            "bits_avg": 0.023970910703794795,
            "score": -0.9015117843237295
        },
        "GAUAC": {
            "bits_avg": 0.15298344074965384,
            "score": -0.7882555626271658
        },
        "GAUAU": {
            "bits_avg": 0.3525527957289851,
            "score": -0.8241881978200196
        },
        "GAUCC": {
            "bits_avg": 0.15298344074965384,
            "score": -0.7486860053975732
        },
        "GAUCU": {
            "bits_avg": 0.3525527957289851,
            "score": -0.7846186405904271
        },
        "GAUUC": {
            "bits_avg": 0.19363640827045173,
            "score": -0.6397986923751823
        },
        "GAUUU": {
            "bits_avg": 0.3525527957289851,
            "score": -0.675731327568036
        },
        "GCAAC": {
            "bits_avg": 0.07427816866286552,
            "score": -0.8443008160657953
        },
        "GCAAU": {
            "bits_avg": 0.023970910703794795,
            "score": -0.8802334512586493
        },
        "GCACC": {
            "bits_avg": 0.07427816866286552,
            "score": -0.8047312588362027
        },
        "GCACU": {
            "bits_avg": 0.023970910703794795,
            "score": -0.8406638940290567
        },
        "GCAUC": {
            "bits_avg": 0.1149311361836634,
            "score": -0.6958439458138115
        },
        "GCAUU": {
            "bits_avg": 0.023970910703794795,
            "score": -0.7317765810066653
        },
        "GCCAC": {
            "bits_avg": 0.02159467159871801,
            "score": -0.9455929447207432
        },
        "GCCAU": {
            "bits_avg": 0.023970910703794795,
            "score": -0.9815255799135971
        },
        "GCCCC": {
            "bits_avg": 0.02159467159871801,
            "score": -0.9060233874911507
        },
        "GCCCU": {
            "bits_avg": 0.023970910703794795,
            "score": -0.9419560226840046
        },
        "GCCUC": {
            "bits_avg": 0.062247639119515884,
            "score": -0.7971360744687594
        },
        "GCCUU": {
            "bits_avg": 0.023970910703794795,
            "score": -0.8330687096616134
        },
        "GCGAC": {
            "bits_avg": 0.02159467159871801,
            "score": -0.9195018944297219
        },
        "GCGAU": {
            "bits_avg": 0.023970910703794795,
            "score": -0.9554345296225758
        },
        "GCGCC": {
            "bits_avg": 0.02159467159871801,
            "score": -0.8799323372001294
        },
        "GCGCU": {
            "bits_avg": 0.023970910703794795,
            "score": -0.9158649723929833
        },
        "GCGUC": {
            "bits_avg": 0.062247639119515884,
            "score": -0.7710450241777381
        },
        "GCGUU": {
            "bits_avg": 0.023970910703794795,
            "score": -0.8069776593705921
        },
        "GCUAC": {
            "bits_avg": 0.15298344074965384,
            "score": -0.6937214376740284
        },
        "GCUAU": {
            "bits_avg": 0.3525527957289851,
            "score": -0.7296540728668822
        },
        "GCUCC": {
            "bits_avg": 0.15298344074965384,
            "score": -0.6541518804444358
        },
        "GCUCU": {
            "bits_avg": 0.3525527957289851,
            "score": -0.6900845156372896
        },
        "GCUUC": {
            "bits_avg": 0.19363640827045173,
            "score": -0.5452645674220445
        },
        "GCUUU": {
            "bits_avg": 0.3525527957289851,
            "score": -0.5811972026148984
        },
        "GGAAC": {
            "bits_avg": 0.4028600536880558,
            "score": -1.0703416761520583
        },
        "GGAAU": {
            "bits_avg": 0.19535332404318,
            "score": -1.1062743113449123
        },
        "GGACC": {
            "bits_avg": 0.4028600536880558,
            "score": -1.030772118922466
        },
        "GGACU": {
            "bits_avg": 0.19535332404318,
            "score": -1.0667047541153196
        },
        "GGAUC": {
            "bits_avg": 0.4435130212088537,
            "score": -0.9218848059000746
        },
        "GGAUU": {
            "bits_avg": 0.19535332404318,
            "score": -0.9578174410929285
        },
        "GGCAC": {
            "bits_avg": 0.35017655662390834,
            "score": -1.1716338048070063
        },
        "GGCAU": {
            "bits_avg": 0.19535332404318,
            "score": -1.20756643999986
        },
        "GGCCC": {
            "bits_avg": 0.35017655662390834,
            "score": -1.1320642475774139
        },
        "GGCCU": {
            "bits_avg": 0.19535332404318,
            "score": -1.1679968827702676
        },
        "GGCUC": {
            "bits_avg": 0.39082952414470623,
            "score": -1.0231769345550226
        },
        "GGCUU": {
            "bits_avg": 0.19535332404318,
            "score": -1.0591095697478763
        },
        "GGGAC": {
            "bits_avg": 0.35017655662390834,
            "score": -1.1455427545159849
        },
        "GGGAU": {
            "bits_avg": 0.19535332404318,
            "score": -1.1814753897088388
        },
        "GGGCC": {
            "bits_avg": 0.35017655662390834,
            "score": -1.1059731972863924
        },
        "GGGCU": {
            "bits_avg": 0.19535332404318,
            "score": -1.1419058324792462
        },
        "GGGUC": {
            "bits_avg": 0.39082952414470623,
            "score": -0.9970858842640011
        },
        "GGGUU": {
            "bits_avg": 0.19535332404318,
            "score": -1.033018519456855
        },
        "GGUAC": {
            "bits_avg": 0.4815653257748441,
            "score": -0.9197622977602914
        },
        "GGUAU": {
            "bits_avg": 0.5239352090683702,
            "score": -0.955694932953145
        },
        "GGUCC": {
            "bits_avg": 0.4815653257748441,
            "score": -0.8801927405306986
        },
        "GGUCU": {
            "bits_avg": 0.5239352090683702,
            "score": -0.9161253757235525
        },
        "GGUUC": {
            "bits_avg": 0.522218293295642,
            "score": -0.7713054275083074
        },
        "GGUUU": {
            "bits_avg": 0.5239352090683702,
            "score": -0.8072380627011613
        },
        "GUAAC": {
            "bits_avg": 0.07427816866286552,
            "score": -0.9152474457679366
        },
        "GUAAU": {
            "bits_avg": 0.06462387822459267,
            "score": -0.9511800809607905
        },
        "GUACC": {
            "bits_avg": 0.07427816866286552,
            "score": -0.875677888538344
        },
        "GUACU": {
            "bits_avg": 0.06462387822459267,
            "score": -0.9116105237311978
        },
        "GUAUC": {
            "bits_avg": 0.1149311361836634,
            "score": -0.7667905755159528
        },
        "GUAUU": {
            "bits_avg": 0.06462387822459267,
            "score": -0.8027232107088066
        },
        "GUCAC": {
            "bits_avg": 0.02159467159871801,
            "score": -1.0165395744228842
        },
        "GUCAU": {
            "bits_avg": 0.06462387822459267,
            "score": -1.0524722096157382
        },
        "GUCCC": {
            "bits_avg": 0.02159467159871801,
            "score": -0.9769700171932919
        },
        "GUCCU": {
            "bits_avg": 0.06462387822459267,
            "score": -1.0129026523861457
        },
        "GUCUC": {
            "bits_avg": 0.062247639119515884,
            "score": -0.8680827041709007
        },
        "GUCUU": {
            "bits_avg": 0.06462387822459267,
            "score": -0.9040153393637546
        },
        "GUGAC": {
            "bits_avg": 0.02159467159871801,
            "score": -0.9904485241318631
        },
        "GUGAU": {
            "bits_avg": 0.06462387822459267,
            "score": -1.026381159324717
        },
        "GUGCC": {
            "bits_avg": 0.02159467159871801,
            "score": -0.9508789669022706
        },
        "GUGCU": {
            "bits_avg": 0.06462387822459267,
            "score": -0.9868116020951243
        },
        "GUGUC": {
            "bits_avg": 0.062247639119515884,
            "score": -0.8419916538798794
        },
        "GUGUU": {
            "bits_avg": 0.06462387822459267,
            "score": -0.8779242890727332
        },
        "GUUAC": {
            "bits_avg": 0.15298344074965384,
            "score": -0.7646680673761695
        },
        "GUUAU": {
            "bits_avg": 0.39320576324978296,
            "score": -0.8006007025690234
        },
        "GUUCC": {
            "bits_avg": 0.15298344074965384,
            "score": -0.725098510146577
        },
        "GUUCU": {
            "bits_avg": 0.39320576324978296,
            "score": -0.761031145339431
        },
        "GUUUC": {
            "bits_avg": 0.19363640827045173,
            "score": -0.6162111971241857
        },
        "GUUUU": {
            "bits_avg": 0.39320576324978296,
            "score": -0.6521438323170397
        },
        "UAAAC": {
            "bits_avg": 0.07144482682548603,
            "score": -1.1235533803823905
        },
        "UAAAU": {
            "bits_avg": 0.15535967985473065,
            "score": -1.1594860155752447
        },
        "UAACC": {
            "bits_avg": 0.07144482682548603,
            "score": -1.0839838231527978
        },
        "UAACU": {
            "bits_avg": 0.15535967985473065,
            "score": -1.1199164583456518
        },
        "UAAUC": {
            "bits_avg": 0.1120977943462839,
            "score": -0.9750965101304068
        },
        "UAAUU": {
            "bits_avg": 0.15535967985473065,
            "score": -1.0110291453232605
        },
        "UACAC": {
            "bits_avg": 0.018761329761338517,
            "score": -1.2248455090373385
        },
        "UACAU": {
            "bits_avg": 0.15535967985473065,
            "score": -1.2607781442301924
        },
        "UACCC": {
            "bits_avg": 0.018761329761338517,
            "score": -1.185275951807746
        },
        "UACCU": {
            "bits_avg": 0.15535967985473065,
            "score": -1.2212085870005998
        },
        "UACUC": {
            "bits_avg": 0.05941429728213639,
            "score": -1.0763886387853547
        },
        "UACUU": {
            "bits_avg": 0.15535967985473065,
            "score": -1.1123212739782087
        },
        "UAGAC": {
            "bits_avg": 0.018761329761338517,
            "score": -1.198754458746317
        },
        "UAGAU": {
            "bits_avg": 0.15535967985473065,
            "score": -1.2346870939391712
        },
        "UAGCC": {
            "bits_avg": 0.018761329761338517,
            "score": -1.1591849015167244
        },
        "UAGCU": {
            "bits_avg": 0.15535967985473065,
            "score": -1.1951175367095783
        },
        "UAGUC": {
            "bits_avg": 0.05941429728213639,
            "score": -1.0502975884943333
        },
        "UAGUU": {
            "bits_avg": 0.15535967985473065,
            "score": -1.086230223687187
        },
        "UAUAC": {
            "bits_avg": 0.15015009891227435,
            "score": -0.9729740019906232
        },
        "UAUAU": {
            "bits_avg": 0.48394156487992096,
            "score": -1.0089066371834774
        },
        "UAUCC": {
            "bits_avg": 0.15015009891227435,
            "score": -0.9334044447610307
        },
        "UAUCU": {
            "bits_avg": 0.48394156487992096,
            "score": -0.9693370799538849
        },
        "UAUUC": {
            "bits_avg": 0.19080306643307224,
            "score": -0.8245171317386395
        },
        "UAUUU": {
            "bits_avg": 0.48394156487992096,
            "score": -0.8604497669314933
        },
        "UCAAC": {
            "bits_avg": 0.07144482682548603,
            "score": -1.029019255429253
        },
        "UCAAU": {
            "bits_avg": 0.15535967985473065,
            "score": -1.064951890622107
        },
        "UCACC": {
            "bits_avg": 0.07144482682548603,
            "score": -0.9894496981996607
        },
        "UCACU": {
            "bits_avg": 0.15535967985473065,
            "score": -1.0253823333925145
        },
        "UCAUC": {
            "bits_avg": 0.1120977943462839,
            "score": -0.8805623851772693
        },
        "UCAUU": {
            "bits_avg": 0.15535967985473065,
            "score": -0.9164950203701231
        },
        "UCCAC": {
            "bits_avg": 0.018761329761338517,
            "score": -1.130311384084201
        },
        "UCCAU": {
            "bits_avg": 0.15535967985473065,
            "score": -1.166244019277055
        },
        "UCCCC": {
            "bits_avg": 0.018761329761338517,
            "score": -1.0907418268546083
        },
        "UCCCU": {
            "bits_avg": 0.15535967985473065,
            "score": -1.1266744620474625
        },
        "UCCUC": {
            "bits_avg": 0.05941429728213639,
            "score": -0.9818545138322171
        },
        "UCCUU": {
            "bits_avg": 0.15535967985473065,
            "score": -1.017787149025071
        },
        "UCGAC": {
            "bits_avg": 0.018761329761338517,
            "score": -1.1042203337931795
        },
        "UCGAU": {
            "bits_avg": 0.15535967985473065,
            "score": -1.1401529689860335
        },
        "UCGCC": {
            "bits_avg": 0.018761329761338517,
            "score": -1.064650776563587
        },
        "UCGCU": {
            "bits_avg": 0.15535967985473065,
            "score": -1.100583411756441
        },
        "UCGUC": {
            "bits_avg": 0.05941429728213639,
            "score": -0.9557634635411958
        },
        "UCGUU": {
            "bits_avg": 0.15535967985473065,
            "score": -0.9916960987340496
        },
        "UCUAC": {
            "bits_avg": 0.15015009891227435,
            "score": -0.878439877037486
        },
        "UCUAU": {
            "bits_avg": 0.48394156487992096,
            "score": -0.91437251223034
        },
        "UCUCC": {
            "bits_avg": 0.15015009891227435,
            "score": -0.8388703198078936
        },
        "UCUCU": {
            "bits_avg": 0.48394156487992096,
            "score": -0.8748029550007475
        },
        "UCUUC": {
            "bits_avg": 0.19080306643307224,
            "score": -0.7299830067855023
        },
        "UCUUU": {
            "bits_avg": 0.48394156487992096,
            "score": -0.7659156419783563
        },
        "UGAAC": {
            "bits_avg": 0.4000267118506763,
            "score": -1.255060115515516
        },
        "UGAAU": {
            "bits_avg": 0.32674209319411585,
            "score": -1.29099275070837
        },
        "UGACC": {
            "bits_avg": 0.4000267118506763,
            "score": -1.2154905582859235
        },
        "UGACU": {
            "bits_avg": 0.32674209319411585,
            "score": -1.2514231934787774
        },
        "UGAUC": {
            "bits_avg": 0.4406796793714742,
            "score": -1.1066032452635322
        },
        "UGAUU": {
            "bits_avg": 0.32674209319411585,
            "score": -1.142535880456386
        },
        "UGCAC": {
            "bits_avg": 0.34734321478652885,
            "score": -1.356352244170464
        },
        "UGCAU": {
            "bits_avg": 0.32674209319411585,
            "score": -1.392284879363318
        },
        "UGCCC": {
            "bits_avg": 0.34734321478652885,
            "score": -1.3167826869408714
        },
        "UGCCU": {
            "bits_avg": 0.32674209319411585,
            "score": -1.3527153221337254
        },
        "UGCUC": {
            "bits_avg": 0.3879961823073267,
            "score": -1.2078953739184803
        },
        "UGCUU": {
            "bits_avg": 0.32674209319411585,
            "score": -1.243828009111334
        },
        "UGGAC": {
            "bits_avg": 0.34734321478652885,
            "score": -1.3302611938794426
        },
        "UGGAU": {
            "bits_avg": 0.32674209319411585,
            "score": -1.3661938290722966
        },
        "UGGCC": {
            "bits_avg": 0.34734321478652885,
            "score": -1.29069163664985
        },
        "UGGCU": {
            "bits_avg": 0.32674209319411585,
            "score": -1.326624271842704
        },
        "UGGUC": {
            "bits_avg": 0.3879961823073267,
            "score": -1.1818043236274587
        },
        "UGGUU": {
            "bits_avg": 0.32674209319411585,
            "score": -1.2177369588203126
        },
        "UGUAC": {
            "bits_avg": 0.47873198393746463,
            "score": -1.1044807371237488
        },
        "UGUAU": {
            "bits_avg": 0.6553239782193062,
            "score": -1.1404133723166028
        },
        "UGUCC": {
            "bits_avg": 0.47873198393746463,
            "score": -1.0649111798941564
        },
        "UGUCU": {
            "bits_avg": 0.6553239782193062,
            "score": -1.1008438150870103
        },
        "UGUUC": {
            "bits_avg": 0.5193849514582625,
            "score": -0.9560238668717652
        },
        "UGUUU": {
            "bits_avg": 0.6553239782193062,
            "score": -0.991956502064619
        },
        "UUAAC": {
            "bits_avg": 0.07144482682548603,
            "score": -1.0999658851313943
        },
        "UUAAU": {
            "bits_avg": 0.19601264737552854,
            "score": -1.1358985203242482
        },
        "UUACC": {
            "bits_avg": 0.07144482682548603,
            "score": -1.0603963279018018
        },
        "UUACU": {
            "bits_avg": 0.19601264737552854,
            "score": -1.0963289630946556
        },
        "UUAUC": {
            "bits_avg": 0.1120977943462839,
            "score": -0.9515090148794105
        },
        "UUAUU": {
            "bits_avg": 0.19601264737552854,
            "score": -0.9874416500722644
        },
        "UUCAC": {
            "bits_avg": 0.018761329761338517,
            "score": -1.2012580137863422
        },
        "UUCAU": {
            "bits_avg": 0.19601264737552854,
            "score": -1.2371906489791962
        },
        "UUCCC": {
            "bits_avg": 0.018761329761338517,
            "score": -1.1616884565567493
        },
        "UUCCU": {
            "bits_avg": 0.19601264737552854,
            "score": -1.1976210917496033
        },
        "UUCUC": {
            "bits_avg": 0.05941429728213639,
            "score": -1.0528011435343583
        },
        "UUCUU": {
            "bits_avg": 0.19601264737552854,
            "score": -1.088733778727212
        },
        "UUGAC": {
            "bits_avg": 0.018761329761338517,
            "score": -1.1751669634953208
        },
        "UUGAU": {
            "bits_avg": 0.19601264737552854,
            "score": -1.2110995986881747
        },
        "UUGCC": {
            "bits_avg": 0.018761329761338517,
            "score": -1.1355974062657281
        },
        "UUGCU": {
            "bits_avg": 0.19601264737552854,
            "score": -1.171530041458582
        },
        "UUGUC": {
            "bits_avg": 0.05941429728213639,
            "score": -1.026710093243337
        },
        "UUGUU": {
            "bits_avg": 0.19601264737552854,
            "score": -1.062642728436191
        },
        "UUUAC": {
            "bits_avg": 0.15015009891227435,
            "score": -0.949386506739627
        },
        "UUUAU": {
            "bits_avg": 0.5245945324007188,
            "score": -0.9853191419324808
        },
        "UUUCC": {
            "bits_avg": 0.15015009891227435,
            "score": -0.9098169495100344
        },
        "UUUCU": {
            "bits_avg": 0.5245945324007188,
            "score": -0.9457495847028884
        },
        "UUUUC": {
            "bits_avg": 0.19080306643307224,
            "score": -0.8009296364876433
        },
        "UUUUU": {
            "bits_avg": 0.5245945324007188,
            "score": -0.8368622716804971
        }
    },
    "T33620_0.6-single_rrm-RRM1": {
        "AAAAA": {
            "bits_avg": 0.35049788247179736,
            "score": -0.756424853309169
        },
        "AAAAC": {
            "bits_avg": 0.35049788247179736,
            "score": -0.966084183924473
        },
        "AAACA": {
            "bits_avg": 0.3654147427931084,
            "score": -0.5098176797931714
        },
        "AAACC": {
            "bits_avg": 0.3654147427931084,
            "score": -0.7194770104084754
        },
        "AAAAG": {
            "bits_avg": 0.3858563767914208,
            "score": -0.8192504166983158
        },
        "AAAGA": {
            "bits_avg": 0.26284097381584964,
            "score": -0.3902099722500462
        },
        "AAAGC": {
            "bits_avg": 0.27775783413716076,
            "score": -0.59986930286535
        },
        "AAAAU": {
            "bits_avg": 0.3647838359938456,
            "score": -0.845828402181975
        },
        "AAAUA": {
            "bits_avg": 0.3345716340208736,
            "score": -0.49356291324538315
        },
        "AAAUC": {
            "bits_avg": 0.3345716340208736,
            "score": -0.7032222438606869
        },
        "AACAA": {
            "bits_avg": 0.05048026542589771,
            "score": -1.043633555916432
        },
        "AACAC": {
            "bits_avg": 0.05048026542589771,
            "score": -1.2532928865317363
        },
        "AACCA": {
            "bits_avg": 0.06539712574720882,
            "score": -0.7970263824004346
        },
        "AACCC": {
            "bits_avg": 0.06539712574720882,
            "score": -1.0066857130157385
        },
        "AAACG": {
            "bits_avg": 0.4007732371127319,
            "score": -0.5726432431823184
        },
        "AACGA": {
            "bits_avg": 0.26284097381584964,
            "score": -0.6774186748573092
        },
        "AACGC": {
            "bits_avg": 0.27775783413716076,
            "score": -0.8870780054726132
        },
        "AAACU": {
            "bits_avg": 0.3797006963151567,
            "score": -0.5992212286659775
        },
        "AACUA": {
            "bits_avg": 0.03455401697497396,
            "score": -0.7807716158526461
        },
        "AACUC": {
            "bits_avg": 0.03455401697497396,
            "score": -0.99043094646795
        },
        "AAGAA": {
            "bits_avg": 0.05048026542589771,
            "score": -0.9284512524688863
        },
        "AAGAC": {
            "bits_avg": 0.05048026542589771,
            "score": -1.1381105830841902
        },
        "AAGCA": {
            "bits_avg": 0.06539712574720882,
            "score": -0.6818440789528887
        },
        "AAGCC": {
            "bits_avg": 0.06539712574720882,
            "score": -0.8915034095681926
        },
        "AAAGG": {
            "bits_avg": 0.36295083811478424,
            "score": -0.45303553563919313
        },
        "AAGGA": {
            "bits_avg": 0.26284097381584964,
            "score": -0.5622363714097636
        },
        "AAGGC": {
            "bits_avg": 0.27775783413716076,
            "score": -0.7718957020250673
        },
        "AAAGU": {
            "bits_avg": 0.341878297317209,
            "score": -0.4796135211228522
        },
        "AAGUA": {
            "bits_avg": 0.03455401697497396,
            "score": -0.6655893124051003
        },
        "AAGUC": {
            "bits_avg": 0.03455401697497396,
            "score": -0.8752486430204042
        },
        "AAUAA": {
            "bits_avg": 0.05048026542589771,
            "score": -0.8917075668181002
        },
        "AAUAC": {
            "bits_avg": 0.05048026542589771,
            "score": -1.1013668974334039
        },
        "AAUCA": {
            "bits_avg": 0.06539712574720882,
            "score": -0.6451003933021026
        },
        "AAUCC": {
            "bits_avg": 0.06539712574720882,
            "score": -0.8547597239174066
        },
        "AAAUG": {
            "bits_avg": 0.3699301283404971,
            "score": -0.5563884766345301
        },
        "AAUGA": {
            "bits_avg": 0.5628585908617494,
            "score": -0.5254926857589773
        },
        "AAUGC": {
            "bits_avg": 0.5777754511830604,
            "score": -0.7351520163742812
        },
        "AAAUU": {
            "bits_avg": 0.34885758754292184,
            "score": -0.5829664621181891
        },
        "AAUUA": {
            "bits_avg": 0.03455401697497396,
            "score": -0.6288456267543142
        },
        "AAUUC": {
            "bits_avg": 0.03455401697497396,
            "score": -0.838504957369618
        },
        "ACAAA": {
            "bits_avg": 0.35049788247179736,
            "score": -0.8629634456435411
        },
        "ACAAC": {
            "bits_avg": 0.35049788247179736,
            "score": -1.0726227762588452
        },
        "ACACA": {
            "bits_avg": 0.3654147427931084,
            "score": -0.6163562721275438
        },
        "ACACC": {
            "bits_avg": 0.3654147427931084,
            "score": -0.8260156027428476
        },
        "AACAG": {
            "bits_avg": 0.08583875974552117,
            "score": -1.1064591193055788
        },
        "ACAGA": {
            "bits_avg": 0.5628585908617494,
            "score": -0.49674856458441835
        },
        "ACAGC": {
            "bits_avg": 0.5777754511830604,
            "score": -0.7064078951997225
        },
        "AACAU": {
            "bits_avg": 0.06476621894794594,
            "score": -1.133037104789238
        },
        "ACAUA": {
            "bits_avg": 0.3345716340208736,
            "score": -0.6001015055797553
        },
        "ACAUC": {
            "bits_avg": 0.3345716340208736,
            "score": -0.8097608361950593
        },
        "ACCAA": {
            "bits_avg": 0.05048026542589771,
            "score": -1.1501721482508043
        },
        "ACCAC": {
            "bits_avg": 0.05048026542589771,
            "score": -1.3598314788661081
        },
        "ACCCA": {
            "bits_avg": 0.06539712574720882,
            "score": -0.9035649747348069
        },
        "ACCCC": {
            "bits_avg": 0.06539712574720882,
            "score": -1.1132243053501107
        },
        "AACCG": {
            "bits_avg": 0.1007556200668323,
            "score": -0.8598519457895814
        },
        "ACCGA": {
            "bits_avg": 0.5628585908617494,
            "score": -0.7839572671916815
        },
        "ACCGC": {
            "bits_avg": 0.5777754511830604,
            "score": -0.9936165978069855
        },
        "AACCU": {
            "bits_avg": 0.07968307926925705,
            "score": -0.8864299312732405
        },
        "ACCUA": {
            "bits_avg": 0.03455401697497396,
            "score": -0.8873102081870183
        },
        "ACCUC": {
            "bits_avg": 0.03455401697497396,
            "score": -1.0969695388023224
        },
        "ACGAA": {
            "bits_avg": 0.05048026542589771,
            "score": -1.0349898448032584
        },
        "ACGAC": {
            "bits_avg": 0.05048026542589771,
            "score": -1.2446491754185622
        },
        "ACGCA": {
            "bits_avg": 0.06539712574720882,
            "score": -0.7883826712872609
        },
        "ACGCC": {
            "bits_avg": 0.06539712574720882,
            "score": -0.998042001902565
        },
        "AACGG": {
            "bits_avg": 0.06293322106888458,
            "score": -0.7402442382464561
        },
        "ACGGA": {
            "bits_avg": 0.5628585908617494,
            "score": -0.6687749637441358
        },
        "ACGGC": {
            "bits_avg": 0.5777754511830604,
            "score": -0.8784342943594396
        },
        "AACGU": {
            "bits_avg": 0.04186068027130935,
            "score": -0.7668222237301153
        },
        "ACGUA": {
            "bits_avg": 0.03455401697497396,
            "score": -0.7721279047394726
        },
        "ACGUC": {
            "bits_avg": 0.03455401697497396,
            "score": -0.9817872353547764
        },
        "ACUAA": {
            "bits_avg": 0.05048026542589771,
            "score": -0.9982461591524724
        },
        "ACUAC": {
            "bits_avg": 0.05048026542589771,
            "score": -1.2079054897677766
        },
        "ACUCA": {
            "bits_avg": 0.06539712574720882,
            "score": -0.7516389856364748
        },
        "ACUCC": {
            "bits_avg": 0.06539712574720882,
            "score": -0.9612983162517789
        },
        "AACUG": {
            "bits_avg": 0.06991251129459744,
            "score": -0.8435971792417929
        },
        "ACUGA": {
            "bits_avg": 0.862876207907649,
            "score": -0.6320312780933497
        },
        "ACUGC": {
            "bits_avg": 0.8777930682289601,
            "score": -0.8416906087086538
        },
        "AACUU": {
            "bits_avg": 0.04883997049702219,
            "score": -0.870175164725452
        },
        "ACUUA": {
            "bits_avg": 0.03455401697497396,
            "score": -0.7353842190886866
        },
        "ACUUC": {
            "bits_avg": 0.03455401697497396,
            "score": -0.9450435497039903
        },
        "AGAAA": {
            "bits_avg": 0.35049788247179736,
            "score": -1.0727228415188308
        },
        "AGAAC": {
            "bits_avg": 0.35049788247179736,
            "score": -1.2823821721341349
        },
        "AGACA": {
            "bits_avg": 0.3654147427931084,
            "score": -0.8261156680028335
        },
        "AGACC": {
            "bits_avg": 0.3654147427931084,
            "score": -1.0357749986181373
        },
        "AAGAG": {
            "bits_avg": 0.08583875974552117,
            "score": -0.991276815858033
        },
        "AGAGA": {
            "bits_avg": 0.26284097381584964,
            "score": -0.7065079604597082
        },
        "AGAGC": {
            "bits_avg": 0.27775783413716076,
            "score": -0.9161672910750122
        },
        "AAGAU": {
            "bits_avg": 0.06476621894794594,
            "score": -1.0178548013416922
        },
        "AGAUA": {
            "bits_avg": 0.3345716340208736,
            "score": -0.8098609014550451
        },
        "AGAUC": {
            "bits_avg": 0.3345716340208736,
            "score": -1.0195202320703491
        },
        "AGCAA": {
            "bits_avg": 0.05048026542589771,
            "score": -1.3599315441260944
        },
        "AGCAC": {
            "bits_avg": 0.05048026542589771,
            "score": -1.5695908747413985
        },
        "AGCCA": {
            "bits_avg": 0.06539712574720882,
            "score": -1.1133243706100966
        },
        "AGCCC": {
            "bits_avg": 0.06539712574720882,
            "score": -1.3229837012254007
        },
        "AAGCG": {
            "bits_avg": 0.1007556200668323,
            "score": -0.7446696423420356
        },
        "AGCGA": {
            "bits_avg": 0.26284097381584964,
            "score": -0.9937166630669713
        },
        "AGCGC": {
            "bits_avg": 0.27775783413716076,
            "score": -1.203375993682275
        },
        "AAGCU": {
            "bits_avg": 0.07968307926925705,
            "score": -0.7712476278256949
        },
        "AGCUA": {
            "bits_avg": 0.03455401697497396,
            "score": -1.0970696040623082
        },
        "AGCUC": {
            "bits_avg": 0.03455401697497396,
            "score": -1.306728934677612
        },
        "AGGAA": {
            "bits_avg": 0.05048026542589771,
            "score": -1.2447492406785483
        },
        "AGGAC": {
            "bits_avg": 0.05048026542589771,
            "score": -1.4544085712938524
        },
        "AGGCA": {
            "bits_avg": 0.06539712574720882,
            "score": -0.9981420671625507
        },
        "AGGCC": {
            "bits_avg": 0.06539712574720882,
            "score": -1.2078013977778548
        },
        "AAGGG": {
            "bits_avg": 0.06293322106888458,
            "score": -0.6250619347989103
        },
        "AGGGA": {
            "bits_avg": 0.26284097381584964,
            "score": -0.8785343596194256
        },
        "AGGGC": {
            "bits_avg": 0.27775783413716076,
            "score": -1.0881936902347296
        },
        "AAGGU": {
            "bits_avg": 0.04186068027130935,
            "score": -0.6516399202825695
        },
        "AGGUA": {
            "bits_avg": 0.03455401697497396,
            "score": -0.9818873006147625
        },
        "AGGUC": {
            "bits_avg": 0.03455401697497396,
            "score": -1.1915466312300662
        },
        "AGUAA": {
            "bits_avg": 0.05048026542589771,
            "score": -1.2080055550277622
        },
        "AGUAC": {
            "bits_avg": 0.05048026542589771,
            "score": -1.4176648856430663
        },
        "AGUCA": {
            "bits_avg": 0.06539712574720882,
            "score": -0.9613983815117647
        },
        "AGUCC": {
            "bits_avg": 0.06539712574720882,
            "score": -1.1710577121270684
        },
        "AAGUG": {
            "bits_avg": 0.06991251129459744,
            "score": -0.7284148757942471
        },
        "AGUGA": {
            "bits_avg": 0.5628585908617494,
            "score": -0.8417906739686394
        },
        "AGUGC": {
            "bits_avg": 0.5777754511830604,
            "score": -1.0514500045839434
        },
        "AAGUU": {
            "bits_avg": 0.04883997049702219,
            "score": -0.7549928612779063
        },
        "AGUUA": {
            "bits_avg": 0.03455401697497396,
            "score": -0.9451436149639763
        },
        "AGUUC": {
            "bits_avg": 0.03455401697497396,
            "score": -1.1548029455792803
        },
        "AUAAA": {
            "bits_avg": 0.650515499517697,
            "score": -0.6490748068680282
        },
        "AUAAC": {
            "bits_avg": 0.650515499517697,
            "score": -0.858734137483332
        },
        "AUACA": {
            "bits_avg": 0.6654323598390082,
            "score": -0.4024676333520306
        },
        "AUACC": {
            "bits_avg": 0.6654323598390082,
            "score": -0.6121269639673347
        },
        "AAUAG": {
            "bits_avg": 0.08583875974552117,
            "score": -0.954533130207247
        },
        "AUAGA": {
            "bits_avg": 0.26284097381584964,
            "score": -0.2828599258089054
        },
        "AUAGC": {
            "bits_avg": 0.27775783413716076,
            "score": -0.4925192564242093
        },
        "AAUAU": {
            "bits_avg": 0.06476621894794594,
            "score": -0.9811111156909061
        },
        "AUAUA": {
            "bits_avg": 0.6345892510667732,
            "score": -0.3862128668042423
        },
        "AUAUC": {
            "bits_avg": 0.6345892510667732,
            "score": -0.5958721974195462
        },
        "AUCAA": {
            "bits_avg": 0.35049788247179736,
            "score": -0.9362835094752914
        },
        "AUCAC": {
            "bits_avg": 0.35049788247179736,
            "score": -1.1459428400905949
        },
        "AUCCA": {
            "bits_avg": 0.3654147427931084,
            "score": -0.6896763359592938
        },
        "AUCCC": {
            "bits_avg": 0.3654147427931084,
            "score": -0.8993356665745977
        },
        "AAUCG": {
            "bits_avg": 0.1007556200668323,
            "score": -0.7079259566912494
        },
        "AUCGA": {
            "bits_avg": 0.26284097381584964,
            "score": -0.5700686284161685
        },
        "AUCGC": {
            "bits_avg": 0.27775783413716076,
            "score": -0.7797279590314724
        },
        "AAUCU": {
            "bits_avg": 0.07968307926925705,
            "score": -0.7345039421749087
        },
        "AUCUA": {
            "bits_avg": 0.3345716340208736,
            "score": -0.6734215694115052
        },
        "AUCUC": {
            "bits_avg": 0.3345716340208736,
            "score": -0.8830809000268093
        },
        "AUGAA": {
            "bits_avg": 0.35049788247179736,
            "score": -0.8211012060277454
        },
        "AUGAC": {
            "bits_avg": 0.35049788247179736,
            "score": -1.0307605366430492
        },
        "AUGCA": {
            "bits_avg": 0.3654147427931084,
            "score": -0.5744940325117478
        },
        "AUGCC": {
            "bits_avg": 0.3654147427931084,
            "score": -0.7841533631270519
        },
        "AAUGG": {
            "bits_avg": 0.06293322106888458,
            "score": -0.5883182491481243
        },
        "AUGGA": {
            "bits_avg": 0.26284097381584964,
            "score": -0.45488632496862275
        },
        "AUGGC": {
            "bits_avg": 0.27775783413716076,
            "score": -0.6645456555839265
        },
        "AAUGU": {
            "bits_avg": 0.04186068027130935,
            "score": -0.6148962346317833
        },
        "AUGUA": {
            "bits_avg": 0.3345716340208736,
            "score": -0.5582392659639596
        },
        "AUGUC": {
            "bits_avg": 0.3345716340208736,
            "score": -0.7678985965792634
        },
        "AUUAA": {
            "bits_avg": 0.35049788247179736,
            "score": -0.7843575203769594
        },
        "AUUAC": {
            "bits_avg": 0.35049788247179736,
            "score": -0.9940168509922632
        },
        "AUUCA": {
            "bits_avg": 0.3654147427931084,
            "score": -0.5377503468609618
        },
        "AUUCC": {
            "bits_avg": 0.3654147427931084,
            "score": -0.7474096774762659
        },
        "AAUUG": {
            "bits_avg": 0.06991251129459744,
            "score": -0.6916711901434611
        },
        "AUUGA": {
            "bits_avg": 0.5628585908617494,
            "score": -0.4181426393178366
        },
        "AUUGC": {
            "bits_avg": 0.5777754511830604,
            "score": -0.6278019699331405
        },
        "AAUUU": {
            "bits_avg": 0.04883997049702219,
            "score": -0.7182491756271201
        },
        "AUUUA": {
            "bits_avg": 0.3345716340208736,
            "score": -0.5214955803131736
        },
        "AUUUC": {
            "bits_avg": 0.3345716340208736,
            "score": -0.7311549109284774
        },
        "CAAAA": {
            "bits_avg": 0.650515499517697,
            "score": -0.7320594975592183
        },
        "CAAAC": {
            "bits_avg": 0.650515499517697,
            "score": -0.9417188281745223
        },
        "CAACA": {
            "bits_avg": 0.6654323598390082,
            "score": -0.48545232404322086
        },
        "CAACC": {
            "bits_avg": 0.6654323598390082,
            "score": -0.6951116546585248
        },
        "ACAAG": {
            "bits_avg": 0.3858563767914208,
            "score": -0.925789009032688
        },
        "CAAGA": {
            "bits_avg": 0.048051861665946674,
            "score": -0.36584461650009564
        },
        "CAAGC": {
            "bits_avg": 0.06296872198725778,
            "score": -0.5755039471153996
        },
        "ACAAU": {
            "bits_avg": 0.3647838359938456,
            "score": -0.9523669945163471
        },
        "CAAUA": {
            "bits_avg": 0.6345892510667732,
            "score": -0.4691975574954325
        },
        "CAAUC": {
            "bits_avg": 0.6345892510667732,
            "score": -0.6788568881107364
        },
        "CACAA": {
            "bits_avg": 0.35049788247179736,
            "score": -1.0192682001664815
        },
        "CACAC": {
            "bits_avg": 0.35049788247179736,
            "score": -1.2289275307817855
        },
        "ACACG": {
            "bits_avg": 0.4007732371127319,
            "score": -0.6791818355166905
        },
        "ACACU": {
            "bits_avg": 0.3797006963151567,
            "score": -0.7057598210003497
        },
        "ACAGG": {
            "bits_avg": 0.36295083811478424,
            "score": -0.5595741279735652
        },
        "ACAGU": {
            "bits_avg": 0.341878297317209,
            "score": -0.5861521134572244
        },
        "ACAUG": {
            "bits_avg": 0.3699301283404971,
            "score": -0.6629270689689022
        },
        "ACAUU": {
            "bits_avg": 0.34885758754292184,
            "score": -0.6895050544525613
        },
        "CACCA": {
            "bits_avg": 0.3654147427931084,
            "score": -0.772661026650484
        },
        "ACCAG": {
            "bits_avg": 0.08583875974552117,
            "score": -1.2129977116399513
        },
        "ACCAU": {
            "bits_avg": 0.06476621894794594,
            "score": -1.2395756971236105
        },
        "CACCC": {
            "bits_avg": 0.3654147427931084,
            "score": -0.9823203572657879
        },
        "ACCCG": {
            "bits_avg": 0.1007556200668323,
            "score": -0.9663905381239537
        },
        "ACCCU": {
            "bits_avg": 0.07968307926925705,
            "score": -0.9929685236076128
        },
        "ACCGG": {
            "bits_avg": 0.06293322106888458,
            "score": -0.8467828305808284
        },
        "ACCGU": {
            "bits_avg": 0.04186068027130935,
            "score": -0.8733608160644876
        },
        "ACCUG": {
            "bits_avg": 0.06991251129459744,
            "score": -0.9501357715761652
        },
        "ACCUU": {
            "bits_avg": 0.04883997049702219,
            "score": -0.9767137570598244
        },
        "CACGA": {
            "bits_avg": 0.048051861665946674,
            "score": -0.6530533191073588
        },
        "ACGAG": {
            "bits_avg": 0.08583875974552117,
            "score": -1.0978154081924052
        },
        "ACGAU": {
            "bits_avg": 0.06476621894794594,
            "score": -1.1243933936760644
        },
        "CACGC": {
            "bits_avg": 0.06296872198725778,
            "score": -0.8627126497226627
        },
        "ACGCG": {
            "bits_avg": 0.1007556200668323,
            "score": -0.8512082346764078
        },
        "ACGCU": {
            "bits_avg": 0.07968307926925705,
            "score": -0.8777862201600669
        },
        "ACGGG": {
            "bits_avg": 0.06293322106888458,
            "score": -0.7316005271332825
        },
        "ACGGU": {
            "bits_avg": 0.04186068027130935,
            "score": -0.7581785126169417
        },
        "ACGUG": {
            "bits_avg": 0.06991251129459744,
            "score": -0.8349534681286194
        },
        "ACGUU": {
            "bits_avg": 0.04883997049702219,
            "score": -0.8615314536122786
        },
        "CACUA": {
            "bits_avg": 0.3345716340208736,
            "score": -0.7564062601026956
        },
        "ACUAG": {
            "bits_avg": 0.08583875974552117,
            "score": -1.061071722541619
        },
        "ACUAU": {
            "bits_avg": 0.06476621894794594,
            "score": -1.0876497080252785
        },
        "CACUC": {
            "bits_avg": 0.3345716340208736,
            "score": -0.9660655907179995
        },
        "ACUCG": {
            "bits_avg": 0.1007556200668323,
            "score": -0.8144645490256218
        },
        "ACUCU": {
            "bits_avg": 0.07968307926925705,
            "score": -0.8410425345092809
        },
        "ACUGG": {
            "bits_avg": 0.06293322106888458,
            "score": -0.6948568414824965
        },
        "ACUGU": {
            "bits_avg": 0.04186068027130935,
            "score": -0.7214348269661557
        },
        "ACUUG": {
            "bits_avg": 0.06991251129459744,
            "score": -0.7982097824778334
        },
        "ACUUU": {
            "bits_avg": 0.04883997049702219,
            "score": -0.8247877679614926
        },
        "CAGAA": {
            "bits_avg": 0.35049788247179736,
            "score": -0.9040858967189357
        },
        "AGAAG": {
            "bits_avg": 0.3858563767914208,
            "score": -1.1355484049079778
        },
        "AGAAU": {
            "bits_avg": 0.3647838359938456,
            "score": -1.1621263903916372
        },
        "CAGAC": {
            "bits_avg": 0.35049788247179736,
            "score": -1.1137452273342396
        },
        "AGACG": {
            "bits_avg": 0.4007732371127319,
            "score": -0.8889412313919803
        },
        "AGACU": {
            "bits_avg": 0.3797006963151567,
            "score": -0.9155192168756395
        },
        "AGAGG": {
            "bits_avg": 0.36295083811478424,
            "score": -0.7693335238488551
        },
        "AGAGU": {
            "bits_avg": 0.341878297317209,
            "score": -0.7959115093325142
        },
        "AGAUG": {
            "bits_avg": 0.3699301283404971,
            "score": -0.872686464844192
        },
        "AGAUU": {
            "bits_avg": 0.34885758754292184,
            "score": -0.8992644503278511
        },
        "CAGCA": {
            "bits_avg": 0.3654147427931084,
            "score": -0.6574787232029381
        },
        "AGCAG": {
            "bits_avg": 0.08583875974552117,
            "score": -1.4227571075152414
        },
        "AGCAU": {
            "bits_avg": 0.06476621894794594,
            "score": -1.4493350929989006
        },
        "CAGCC": {
            "bits_avg": 0.3654147427931084,
            "score": -0.867138053818242
        },
        "AGCCG": {
            "bits_avg": 0.1007556200668323,
            "score": -1.1761499339992434
        },
        "AGCCU": {
            "bits_avg": 0.07968307926925705,
            "score": -1.2027279194829024
        },
        "AGCGG": {
            "bits_avg": 0.06293322106888458,
            "score": -1.0565422264561184
        },
        "AGCGU": {
            "bits_avg": 0.04186068027130935,
            "score": -1.0831202119397774
        },
        "AGCUG": {
            "bits_avg": 0.06991251129459744,
            "score": -1.1598951674514548
        },
        "AGCUU": {
            "bits_avg": 0.04883997049702219,
            "score": -1.1864731529351142
        },
        "CAGGA": {
            "bits_avg": 0.048051861665946674,
            "score": -0.537871015659813
        },
        "AGGAG": {
            "bits_avg": 0.08583875974552117,
            "score": -1.3075748040676953
        },
        "AGGAU": {
            "bits_avg": 0.06476621894794594,
            "score": -1.3341527895513543
        },
        "CAGGC": {
            "bits_avg": 0.06296872198725778,
            "score": -0.7475303462751167
        },
        "AGGCG": {
            "bits_avg": 0.1007556200668323,
            "score": -1.0609676305516975
        },
        "AGGCU": {
            "bits_avg": 0.07968307926925705,
            "score": -1.0875456160353567
        },
        "AGGGG": {
            "bits_avg": 0.06293322106888458,
            "score": -0.9413599230085723
        },
        "AGGGU": {
            "bits_avg": 0.04186068027130935,
            "score": -0.9679379084922315
        },
        "AGGUG": {
            "bits_avg": 0.06991251129459744,
            "score": -1.0447128640039092
        },
        "AGGUU": {
            "bits_avg": 0.04883997049702219,
            "score": -1.0712908494875684
        },
        "CAGUA": {
            "bits_avg": 0.3345716340208736,
            "score": -0.6412239566551496
        },
        "AGUAG": {
            "bits_avg": 0.08583875974552117,
            "score": -1.2708311184169092
        },
        "AGUAU": {
            "bits_avg": 0.06476621894794594,
            "score": -1.2974091039005682
        },
        "CAGUC": {
            "bits_avg": 0.3345716340208736,
            "score": -0.8508832872704536
        },
        "AGUCG": {
            "bits_avg": 0.1007556200668323,
            "score": -1.0242239449009116
        },
        "AGUCU": {
            "bits_avg": 0.07968307926925705,
            "score": -1.0508019303845708
        },
        "AGUGG": {
            "bits_avg": 0.06293322106888458,
            "score": -0.9046162373577864
        },
        "AGUGU": {
            "bits_avg": 0.04186068027130935,
            "score": -0.9311942228414454
        },
        "AGUUG": {
            "bits_avg": 0.06991251129459744,
            "score": -1.0079691783531233
        },
        "AGUUU": {
            "bits_avg": 0.04883997049702219,
            "score": -1.0345471638367822
        },
        "CAUAA": {
            "bits_avg": 0.35049788247179736,
            "score": -0.8673422110681495
        },
        "AUAAG": {
            "bits_avg": 0.6858739938373205,
            "score": -0.711900370257175
        },
        "AUAAU": {
            "bits_avg": 0.6648014530397452,
            "score": -0.7384783557408341
        },
        "CAUAC": {
            "bits_avg": 0.35049788247179736,
            "score": -1.0770015416834535
        },
        "AUACG": {
            "bits_avg": 0.7007908541586316,
            "score": -0.46529319674117753
        },
        "AUACU": {
            "bits_avg": 0.6797183133610564,
            "score": -0.49187118222483667
        },
        "AUAGG": {
            "bits_avg": 0.6629684551606838,
            "score": -0.34568548919805225
        },
        "AUAGU": {
            "bits_avg": 0.6418959143631087,
            "score": -0.3722634746817114
        },
        "AUAUG": {
            "bits_avg": 0.6699477453863967,
            "score": -0.44903843019338924
        },
        "AUAUU": {
            "bits_avg": 0.6488752045888215,
            "score": -0.4756164156770483
        },
        "CAUCA": {
            "bits_avg": 0.3654147427931084,
            "score": -0.6207350375521521
        },
        "AUCAG": {
            "bits_avg": 0.3858563767914208,
            "score": -0.9991090728644381
        },
        "AUCAU": {
            "bits_avg": 0.3647838359938456,
            "score": -1.0256870583480973
        },
        "CAUCC": {
            "bits_avg": 0.3654147427931084,
            "score": -0.8303943681674559
        },
        "AUCCG": {
            "bits_avg": 0.4007732371127319,
            "score": -0.7525018993484407
        },
        "AUCCU": {
            "bits_avg": 0.3797006963151567,
            "score": -0.7790798848320998
        },
        "AUCGG": {
            "bits_avg": 0.36295083811478424,
            "score": -0.6328941918053154
        },
        "AUCGU": {
            "bits_avg": 0.341878297317209,
            "score": -0.6594721772889744
        },
        "AUCUG": {
            "bits_avg": 0.3699301283404971,
            "score": -0.7362471328006522
        },
        "AUCUU": {
            "bits_avg": 0.34885758754292184,
            "score": -0.7628251182843113
        },
        "CAUGA": {
            "bits_avg": 0.3480694787118463,
            "score": -0.5011273300090269
        },
        "AUGAG": {
            "bits_avg": 0.3858563767914208,
            "score": -0.8839267694168921
        },
        "AUGAU": {
            "bits_avg": 0.3647838359938456,
            "score": -0.9105047549005514
        },
        "CAUGC": {
            "bits_avg": 0.3629863390331574,
            "score": -0.7107866606243308
        },
        "AUGCG": {
            "bits_avg": 0.4007732371127319,
            "score": -0.6373195959008948
        },
        "AUGCU": {
            "bits_avg": 0.3797006963151567,
            "score": -0.663897581384554
        },
        "AUGGG": {
            "bits_avg": 0.36295083811478424,
            "score": -0.5177118883577696
        },
        "AUGGU": {
            "bits_avg": 0.341878297317209,
            "score": -0.5442898738414287
        },
        "AUGUG": {
            "bits_avg": 0.3699301283404971,
            "score": -0.6210648293531065
        },
        "AUGUU": {
            "bits_avg": 0.34885758754292184,
            "score": -0.6476428148367656
        },
        "CAUUA": {
            "bits_avg": 0.3345716340208736,
            "score": -0.6044802710043636
        },
        "AUUAG": {
            "bits_avg": 0.3858563767914208,
            "score": -0.8471830837661062
        },
        "AUUAU": {
            "bits_avg": 0.3647838359938456,
            "score": -0.8737610692497652
        },
        "CAUUC": {
            "bits_avg": 0.3345716340208736,
            "score": -0.8141396016196677
        },
        "AUUCG": {
            "bits_avg": 0.4007732371127319,
            "score": -0.6005759102501086
        },
        "AUUCU": {
            "bits_avg": 0.3797006963151567,
            "score": -0.6271538957337679
        },
        "AUUGG": {
            "bits_avg": 0.36295083811478424,
            "score": -0.4809682027069835
        },
        "AUUGU": {
            "bits_avg": 0.341878297317209,
            "score": -0.5075461881906426
        },
        "AUUUG": {
            "bits_avg": 0.3699301283404971,
            "score": -0.5843211437023204
        },
        "AUUUU": {
            "bits_avg": 0.34885758754292184,
            "score": -0.6108991291859793
        },
        "CCAAA": {
            "bits_avg": 0.650515499517697,
            "score": -0.8385980898935906
        },
        "CAAAG": {
            "bits_avg": 0.6858739938373205,
            "score": -0.7948850609483653
        },
        "CAAAU": {
            "bits_avg": 0.6648014530397452,
            "score": -0.8214630464320243
        },
        "CCAAC": {
            "bits_avg": 0.650515499517697,
            "score": -1.0482574205088946
        },
        "CAACG": {
            "bits_avg": 0.7007908541586316,
            "score": -0.5482778874323678
        },
        "CAACU": {
            "bits_avg": 0.6797183133610564,
            "score": -0.574855872916027
        },
        "CAAGG": {
            "bits_avg": 0.6629684551606838,
            "score": -0.4286701798892425
        },
        "CAAGU": {
            "bits_avg": 0.6418959143631087,
            "score": -0.4552481653729017
        },
        "CAAUG": {
            "bits_avg": 0.6699477453863967,
            "score": -0.5320231208845795
        },
        "CAAUU": {
            "bits_avg": 0.6488752045888215,
            "score": -0.5586011063682387
        },
        "CCACA": {
            "bits_avg": 0.6654323598390082,
            "score": -0.5919909163775932
        },
        "CACAG": {
            "bits_avg": 0.3858563767914208,
            "score": -1.0820937635556285
        },
        "CACAU": {
            "bits_avg": 0.3647838359938456,
            "score": -1.1086717490392874
        },
        "CCACC": {
            "bits_avg": 0.6654323598390082,
            "score": -0.8016502469928971
        },
        "CACCG": {
            "bits_avg": 0.4007732371127319,
            "score": -0.8354865900396309
        },
        "CACCU": {
            "bits_avg": 0.3797006963151567,
            "score": -0.86206457552329
        },
        "CACGG": {
            "bits_avg": 0.36295083811478424,
            "score": -0.7158788824965056
        },
        "CACGU": {
            "bits_avg": 0.341878297317209,
            "score": -0.7424568679801647
        },
        "CACUG": {
            "bits_avg": 0.3699301283404971,
            "score": -0.8192318234918424
        },
        "CACUU": {
            "bits_avg": 0.34885758754292184,
            "score": -0.8458098089755016
        },
        "CCAGA": {
            "bits_avg": 0.3480694787118463,
            "score": -0.47238320883446777
        },
        "CAGAG": {
            "bits_avg": 0.3858563767914208,
            "score": -0.9669114601080825
        },
        "CAGAU": {
            "bits_avg": 0.3647838359938456,
            "score": -0.9934894455917417
        },
        "CCAGC": {
            "bits_avg": 0.3629863390331574,
            "score": -0.6820425394497718
        },
        "CAGCG": {
            "bits_avg": 0.4007732371127319,
            "score": -0.720304286592085
        },
        "CAGCU": {
            "bits_avg": 0.3797006963151567,
            "score": -0.7468822720757442
        },
        "CAGGG": {
            "bits_avg": 0.36295083811478424,
            "score": -0.6006965790489598
        },
        "CAGGU": {
            "bits_avg": 0.341878297317209,
            "score": -0.6272745645326189
        },
        "CAGUG": {
            "bits_avg": 0.3699301283404971,
            "score": -0.7040495200442967
        },
        "CAGUU": {
            "bits_avg": 0.34885758754292184,
            "score": -0.7306275055279557
        },
        "CCAUA": {
            "bits_avg": 0.6345892510667732,
            "score": -0.5757361498298047
        },
        "CAUAG": {
            "bits_avg": 0.3858563767914208,
            "score": -0.9301677744572965
        },
        "CAUAU": {
            "bits_avg": 0.3647838359938456,
            "score": -0.9567457599409555
        },
        "CCAUC": {
            "bits_avg": 0.6345892510667732,
            "score": -0.7853954804451087
        },
        "CAUCG": {
            "bits_avg": 0.4007732371127319,
            "score": -0.683560600941299
        },
        "CAUCU": {
            "bits_avg": 0.3797006963151567,
            "score": -0.710138586424958
        },
        "CAUGG": {
            "bits_avg": 0.36295083811478424,
            "score": -0.5639528933981738
        },
        "CAUGU": {
            "bits_avg": 0.341878297317209,
            "score": -0.5905308788818328
        },
        "CAUUG": {
            "bits_avg": 0.3699301283404971,
            "score": -0.6673058343935104
        },
        "CAUUU": {
            "bits_avg": 0.34885758754292184,
            "score": -0.6938838198771696
        },
        "CCCAA": {
            "bits_avg": 0.35049788247179736,
            "score": -1.1258067925008537
        },
        "CCAAG": {
            "bits_avg": 0.6858739938373205,
            "score": -0.9014236532827374
        },
        "CCAAU": {
            "bits_avg": 0.6648014530397452,
            "score": -0.9280016387663966
        },
        "CCCAC": {
            "bits_avg": 0.35049788247179736,
            "score": -1.3354661231161578
        },
        "CCACG": {
            "bits_avg": 0.7007908541586316,
            "score": -0.6548164797667401
        },
        "CCACU": {
            "bits_avg": 0.6797183133610564,
            "score": -0.6813944652503992
        },
        "CCAGG": {
            "bits_avg": 0.6629684551606838,
            "score": -0.5352087722236147
        },
        "CCAGU": {
            "bits_avg": 0.6418959143631087,
            "score": -0.5617867577072737
        },
        "CCAUG": {
            "bits_avg": 0.6699477453863967,
            "score": -0.6385617132189516
        },
        "CCAUU": {
            "bits_avg": 0.6488752045888215,
            "score": -0.6651396987026106
        },
        "CCCCA": {
            "bits_avg": 0.3654147427931084,
            "score": -0.8791996189848562
        },
        "CCCAG": {
            "bits_avg": 0.3858563767914208,
            "score": -1.1886323558900005
        },
        "CCCAU": {
            "bits_avg": 0.3647838359938456,
            "score": -1.2152103413736597
        },
        "CCCCC": {
            "bits_avg": 0.3654147427931084,
            "score": -1.0888589496001602
        },
        "CCCCG": {
            "bits_avg": 0.4007732371127319,
            "score": -0.942025182374003
        },
        "CCCCU": {
            "bits_avg": 0.3797006963151567,
            "score": -0.9686031678576622
        },
        "CCCGG": {
            "bits_avg": 0.36295083811478424,
            "score": -0.8224174748308778
        },
        "CCCGU": {
            "bits_avg": 0.341878297317209,
            "score": -0.848995460314537
        },
        "CCCUA": {
            "bits_avg": 0.3345716340208736,
            "score": -0.8629448524370679
        },
        "CCCUC": {
            "bits_avg": 0.3345716340208736,
            "score": -1.0726041830523718
        },
        "CCCUG": {
            "bits_avg": 0.3699301283404971,
            "score": -0.9257704158262147
        },
        "CCCUU": {
            "bits_avg": 0.34885758754292184,
            "score": -0.9523484013098737
        },
        "CCCGA": {
            "bits_avg": 0.3480694787118463,
            "score": -0.759591911441731
        },
        "CCGAA": {
            "bits_avg": 0.35049788247179736,
            "score": -1.0106244890533078
        },
        "CCGAC": {
            "bits_avg": 0.35049788247179736,
            "score": -1.2202838196686119
        },
        "CCGAG": {
            "bits_avg": 0.3858563767914208,
            "score": -1.0734500524424546
        },
        "CCGAU": {
            "bits_avg": 0.3647838359938456,
            "score": -1.1000280379261138
        },
        "CCCGC": {
            "bits_avg": 0.3629863390331574,
            "score": -0.9692512420570348
        },
        "CCGCA": {
            "bits_avg": 0.3654147427931084,
            "score": -0.7640173155373103
        },
        "CCGCC": {
            "bits_avg": 0.3654147427931084,
            "score": -0.9736766461526143
        },
        "CCGCG": {
            "bits_avg": 0.4007732371127319,
            "score": -0.8268428789264572
        },
        "CCGCU": {
            "bits_avg": 0.3797006963151567,
            "score": -0.8534208644101163
        },
        "CCGGG": {
            "bits_avg": 0.36295083811478424,
            "score": -0.7072351713833321
        },
        "CCGGU": {
            "bits_avg": 0.341878297317209,
            "score": -0.7338131568669911
        },
        "CCGUA": {
            "bits_avg": 0.3345716340208736,
            "score": -0.747762548989522
        },
        "CCGUC": {
            "bits_avg": 0.3345716340208736,
            "score": -0.957421879604826
        },
        "CCGUG": {
            "bits_avg": 0.3699301283404971,
            "score": -0.8105881123786688
        },
        "CCGUU": {
            "bits_avg": 0.34885758754292184,
            "score": -0.837166097862328
        },
        "CCUAA": {
            "bits_avg": 0.35049788247179736,
            "score": -0.9738808034025217
        },
        "CCUAC": {
            "bits_avg": 0.35049788247179736,
            "score": -1.1835401340178258
        },
        "CCUAG": {
            "bits_avg": 0.3858563767914208,
            "score": -1.0367063667916687
        },
        "CCUAU": {
            "bits_avg": 0.3647838359938456,
            "score": -1.0632843522753277
        },
        "CCUCA": {
            "bits_avg": 0.3654147427931084,
            "score": -0.7272736298865244
        },
        "CCUCC": {
            "bits_avg": 0.3654147427931084,
            "score": -0.9369329605018282
        },
        "CCUCG": {
            "bits_avg": 0.4007732371127319,
            "score": -0.7900991932756712
        },
        "CCUCU": {
            "bits_avg": 0.3797006963151567,
            "score": -0.8166771787593302
        },
        "CCUGG": {
            "bits_avg": 0.36295083811478424,
            "score": -0.6704914857325458
        },
        "CCUGU": {
            "bits_avg": 0.341878297317209,
            "score": -0.697069471216205
        },
        "CCUUA": {
            "bits_avg": 0.3345716340208736,
            "score": -0.7110188633387359
        },
        "CCUUC": {
            "bits_avg": 0.3345716340208736,
            "score": -0.9206781939540399
        },
        "CCUUG": {
            "bits_avg": 0.3699301283404971,
            "score": -0.7738444267278829
        },
        "CCUUU": {
            "bits_avg": 0.34885758754292184,
            "score": -0.8004224122115419
        },
        "CGAAA": {
            "bits_avg": 0.650515499517697,
            "score": -1.0483574857688804
        },
        "CGAAC": {
            "bits_avg": 0.650515499517697,
            "score": -1.2580168163841845
        },
        "CGAAG": {
            "bits_avg": 0.6858739938373205,
            "score": -1.1111830491580272
        },
        "CGAAU": {
            "bits_avg": 0.6648014530397452,
            "score": -1.1377610346416864
        },
        "CGACA": {
            "bits_avg": 0.6654323598390082,
            "score": -0.801750312252883
        },
        "CGACC": {
            "bits_avg": 0.6654323598390082,
            "score": -1.011409642868187
        },
        "CGACG": {
            "bits_avg": 0.7007908541586316,
            "score": -0.8645758756420298
        },
        "CGACU": {
            "bits_avg": 0.6797183133610564,
            "score": -0.891153861125689
        },
        "CGAGG": {
            "bits_avg": 0.6629684551606838,
            "score": -0.7449681680989045
        },
        "CGAGU": {
            "bits_avg": 0.6418959143631087,
            "score": -0.7715461535825636
        },
        "CGAUA": {
            "bits_avg": 0.6345892510667732,
            "score": -0.7854955457050946
        },
        "CGAUC": {
            "bits_avg": 0.6345892510667732,
            "score": -0.9951548763203986
        },
        "CGAUG": {
            "bits_avg": 0.6699477453863967,
            "score": -0.8483211090942414
        },
        "CGAUU": {
            "bits_avg": 0.6488752045888215,
            "score": -0.8748990945779005
        },
        "CGCAA": {
            "bits_avg": 0.35049788247179736,
            "score": -1.3355661883761438
        },
        "CGCAC": {
            "bits_avg": 0.35049788247179736,
            "score": -1.5452255189914479
        },
        "CGCAG": {
            "bits_avg": 0.3858563767914208,
            "score": -1.3983917517652908
        },
        "CGCAU": {
            "bits_avg": 0.3647838359938456,
            "score": -1.4249697372489496
        },
        "CGCCA": {
            "bits_avg": 0.3654147427931084,
            "score": -1.088959014860146
        },
        "CGCCC": {
            "bits_avg": 0.3654147427931084,
            "score": -1.2986183454754503
        },
        "CGCCG": {
            "bits_avg": 0.4007732371127319,
            "score": -1.151784578249293
        },
        "CGCCU": {
            "bits_avg": 0.3797006963151567,
            "score": -1.178362563732952
        },
        "CGCGG": {
            "bits_avg": 0.36295083811478424,
            "score": -1.0321768707061676
        },
        "CGCGU": {
            "bits_avg": 0.341878297317209,
            "score": -1.0587548561898268
        },
        "CGCUA": {
            "bits_avg": 0.3345716340208736,
            "score": -1.0727042483123577
        },
        "CGCUC": {
            "bits_avg": 0.3345716340208736,
            "score": -1.2823635789276617
        },
        "CGCUG": {
            "bits_avg": 0.3699301283404971,
            "score": -1.1355298117015045
        },
        "CGCUU": {
            "bits_avg": 0.34885758754292184,
            "score": -1.1621077971851637
        },
        "CCGGA": {
            "bits_avg": 0.3480694787118463,
            "score": -0.6444096079941851
        },
        "CGGAA": {
            "bits_avg": 0.35049788247179736,
            "score": -1.2203838849285977
        },
        "CGGAC": {
            "bits_avg": 0.35049788247179736,
            "score": -1.4300432155439018
        },
        "CGGAG": {
            "bits_avg": 0.3858563767914208,
            "score": -1.2832094483177447
        },
        "CGGAU": {
            "bits_avg": 0.3647838359938456,
            "score": -1.3097874338014037
        },
        "CCGGC": {
            "bits_avg": 0.3629863390331574,
            "score": -0.854068938609489
        },
        "CGGCA": {
            "bits_avg": 0.3654147427931084,
            "score": -0.9737767114126001
        },
        "CGGCC": {
            "bits_avg": 0.3654147427931084,
            "score": -1.183436042027904
        },
        "CGGCG": {
            "bits_avg": 0.4007732371127319,
            "score": -1.0366022748017472
        },
        "CGGCU": {
            "bits_avg": 0.3797006963151567,
            "score": -1.0631802602854061
        },
        "CGGGG": {
            "bits_avg": 0.36295083811478424,
            "score": -0.9169945672586218
        },
        "CGGGU": {
            "bits_avg": 0.341878297317209,
            "score": -0.9435725527422809
        },
        "CGGUA": {
            "bits_avg": 0.3345716340208736,
            "score": -0.9575219448648118
        },
        "CGGUC": {
            "bits_avg": 0.3345716340208736,
            "score": -1.1671812754801156
        },
        "CGGUG": {
            "bits_avg": 0.3699301283404971,
            "score": -1.0203475082539588
        },
        "CGGUU": {
            "bits_avg": 0.34885758754292184,
            "score": -1.0469254937376178
        },
        "CGUAA": {
            "bits_avg": 0.35049788247179736,
            "score": -1.1836401992778118
        },
        "CGUAC": {
            "bits_avg": 0.35049788247179736,
            "score": -1.3932995298931155
        },
        "CGUAG": {
            "bits_avg": 0.3858563767914208,
            "score": -1.2464657626669584
        },
        "CGUAU": {
            "bits_avg": 0.3647838359938456,
            "score": -1.2730437481506178
        },
        "CGUCA": {
            "bits_avg": 0.3654147427931084,
            "score": -0.9370330257618141
        },
        "CGUCC": {
            "bits_avg": 0.3654147427931084,
            "score": -1.1466923563771179
        },
        "CGUCG": {
            "bits_avg": 0.4007732371127319,
            "score": -0.9998585891509608
        },
        "CGUCU": {
            "bits_avg": 0.3797006963151567,
            "score": -1.02643657463462
        },
        "CGUGG": {
            "bits_avg": 0.36295083811478424,
            "score": -0.8802508816078357
        },
        "CGUGU": {
            "bits_avg": 0.341878297317209,
            "score": -0.9068288670914947
        },
        "CGUUA": {
            "bits_avg": 0.3345716340208736,
            "score": -0.9207782592140258
        },
        "CGUUC": {
            "bits_avg": 0.3345716340208736,
            "score": -1.1304375898293295
        },
        "CGUUG": {
            "bits_avg": 0.3699301283404971,
            "score": -0.9836038226031726
        },
        "CGUUU": {
            "bits_avg": 0.34885758754292184,
            "score": -1.010181808086832
        },
        "CUAAA": {
            "bits_avg": 0.9505331165635967,
            "score": -0.6247094511180775
        },
        "CUAAC": {
            "bits_avg": 0.9505331165635967,
            "score": -0.8343687817333816
        },
        "CUAAG": {
            "bits_avg": 0.9858916108832201,
            "score": -0.6875350145072244
        },
        "CUAAU": {
            "bits_avg": 0.9648190700856448,
            "score": -0.7141129999908836
        },
        "CUACA": {
            "bits_avg": 0.9654499768849079,
            "score": -0.3781022776020801
        },
        "CUACC": {
            "bits_avg": 0.9654499768849079,
            "score": -0.5877616082173841
        },
        "CUACG": {
            "bits_avg": 1.000808471204531,
            "score": -0.440927840991227
        },
        "CUACU": {
            "bits_avg": 0.979735930406956,
            "score": -0.46750582647488603
        },
        "CUAGG": {
            "bits_avg": 0.9629860722065835,
            "score": -0.3213201334481017
        },
        "CUAGU": {
            "bits_avg": 0.9419135314090082,
            "score": -0.34789811893176087
        },
        "CUAUA": {
            "bits_avg": 0.9346068681126729,
            "score": -0.3618475110542918
        },
        "CUAUC": {
            "bits_avg": 0.9346068681126729,
            "score": -0.5715068416695958
        },
        "CUAUG": {
            "bits_avg": 0.9699653624322963,
            "score": -0.4246730744434387
        },
        "CUAUU": {
            "bits_avg": 0.948892821634721,
            "score": -0.45125105992709774
        },
        "CUCAA": {
            "bits_avg": 0.650515499517697,
            "score": -0.9119181537253407
        },
        "CUCAC": {
            "bits_avg": 0.650515499517697,
            "score": -1.1215774843406447
        },
        "CUCAG": {
            "bits_avg": 0.6858739938373205,
            "score": -0.9747437171144876
        },
        "CUCAU": {
            "bits_avg": 0.6648014530397452,
            "score": -1.0013217025981467
        },
        "CUCCA": {
            "bits_avg": 0.6654323598390082,
            "score": -0.6653109802093431
        },
        "CUCCC": {
            "bits_avg": 0.6654323598390082,
            "score": -0.8749703108246472
        },
        "CUCCG": {
            "bits_avg": 0.7007908541586316,
            "score": -0.7281365435984901
        },
        "CUCCU": {
            "bits_avg": 0.6797183133610564,
            "score": -0.7547145290821492
        },
        "CUCGG": {
            "bits_avg": 0.6629684551606838,
            "score": -0.6085288360553648
        },
        "CUCGU": {
            "bits_avg": 0.6418959143631087,
            "score": -0.635106821539024
        },
        "CUCUA": {
            "bits_avg": 0.6345892510667732,
            "score": -0.6490562136615549
        },
        "CUCUC": {
            "bits_avg": 0.6345892510667732,
            "score": -0.8587155442768587
        },
        "CUCUG": {
            "bits_avg": 0.6699477453863967,
            "score": -0.7118817770507017
        },
        "CUCUU": {
            "bits_avg": 0.6488752045888215,
            "score": -0.7384597625343607
        },
        "CCUGA": {
            "bits_avg": 0.648087095757746,
            "score": -0.6076659223433989
        },
        "CUGAA": {
            "bits_avg": 0.650515499517697,
            "score": -0.7967358502777949
        },
        "CUGAC": {
            "bits_avg": 0.650515499517697,
            "score": -1.0063951808930987
        },
        "CUGAG": {
            "bits_avg": 0.6858739938373205,
            "score": -0.8595614136669417
        },
        "CUGAU": {
            "bits_avg": 0.6648014530397452,
            "score": -0.8861393991506008
        },
        "CCUGC": {
            "bits_avg": 0.6630039560790572,
            "score": -0.8173252529587031
        },
        "CUGCA": {
            "bits_avg": 0.6654323598390082,
            "score": -0.5501286767617973
        },
        "CUGCC": {
            "bits_avg": 0.6654323598390082,
            "score": -0.7597880073771014
        },
        "CUGCG": {
            "bits_avg": 0.7007908541586316,
            "score": -0.6129542401509441
        },
        "CUGCU": {
            "bits_avg": 0.6797183133610564,
            "score": -0.6395322256346034
        },
        "CUGGG": {
            "bits_avg": 0.6629684551606838,
            "score": -0.493346532607819
        },
        "CUGGU": {
            "bits_avg": 0.6418959143631087,
            "score": -0.5199245180914782
        },
        "CUGUA": {
            "bits_avg": 0.6345892510667732,
            "score": -0.5338739102140091
        },
        "CUGUC": {
            "bits_avg": 0.6345892510667732,
            "score": -0.7435332408293129
        },
        "CUGUG": {
            "bits_avg": 0.6699477453863967,
            "score": -0.5966994736031558
        },
        "CUGUU": {
            "bits_avg": 0.6488752045888215,
            "score": -0.6232774590868149
        },
        "CUUAA": {
            "bits_avg": 0.650515499517697,
            "score": -0.7599921646270087
        },
        "CUUAC": {
            "bits_avg": 0.650515499517697,
            "score": -0.9696514952423128
        },
        "CUUAG": {
            "bits_avg": 0.6858739938373205,
            "score": -0.8228177280161555
        },
        "CUUAU": {
            "bits_avg": 0.6648014530397452,
            "score": -0.8493957134998148
        },
        "CUUCA": {
            "bits_avg": 0.6654323598390082,
            "score": -0.5133849911110112
        },
        "CUUCC": {
            "bits_avg": 0.6654323598390082,
            "score": -0.7230443217263153
        },
        "CUUCG": {
            "bits_avg": 0.7007908541586316,
            "score": -0.5762105545001582
        },
        "CUUCU": {
            "bits_avg": 0.6797183133610564,
            "score": -0.6027885399838172
        },
        "CUUGG": {
            "bits_avg": 0.6629684551606838,
            "score": -0.45660284695703296
        },
        "CUUGU": {
            "bits_avg": 0.6418959143631087,
            "score": -0.48318083244069204
        },
        "CUUUA": {
            "bits_avg": 0.6345892510667732,
            "score": -0.497130224563223
        },
        "CUUUC": {
            "bits_avg": 0.6345892510667732,
            "score": -0.7067895551785269
        },
        "CUUUG": {
            "bits_avg": 0.6699477453863967,
            "score": -0.5599557879523699
        },
        "CUUUU": {
            "bits_avg": 0.6488752045888215,
            "score": -0.586533773436029
        },
        "GAAAA": {
            "bits_avg": 0.35049788247179736,
            "score": -0.7320594975592183
        },
        "GAAAC": {
            "bits_avg": 0.35049788247179736,
            "score": -0.9417188281745223
        },
        "GAAAG": {
            "bits_avg": 0.3858563767914208,
            "score": -0.7948850609483653
        },
        "GAAAU": {
            "bits_avg": 0.3647838359938456,
            "score": -0.8214630464320243
        },
        "GAACA": {
            "bits_avg": 0.3654147427931084,
            "score": -0.48545232404322086
        },
        "GAACC": {
            "bits_avg": 0.3654147427931084,
            "score": -0.6951116546585248
        },
        "GAACG": {
            "bits_avg": 0.4007732371127319,
            "score": -0.5482778874323678
        },
        "GAACU": {
            "bits_avg": 0.3797006963151567,
            "score": -0.574855872916027
        },
        "GAAGG": {
            "bits_avg": 0.36295083811478424,
            "score": -0.4286701798892425
        },
        "GAAGU": {
            "bits_avg": 0.341878297317209,
            "score": -0.4552481653729017
        },
        "GAAUA": {
            "bits_avg": 0.3345716340208736,
            "score": -0.4691975574954325
        },
        "GAAUC": {
            "bits_avg": 0.3345716340208736,
            "score": -0.6788568881107364
        },
        "GAAUG": {
            "bits_avg": 0.3699301283404971,
            "score": -0.5320231208845795
        },
        "GAAUU": {
            "bits_avg": 0.34885758754292184,
            "score": -0.5586011063682387
        },
        "GACAA": {
            "bits_avg": 0.05048026542589771,
            "score": -1.0192682001664815
        },
        "GACAC": {
            "bits_avg": 0.05048026542589771,
            "score": -1.2289275307817855
        },
        "GACAG": {
            "bits_avg": 0.08583875974552117,
            "score": -1.0820937635556285
        },
        "GACAU": {
            "bits_avg": 0.06476621894794594,
            "score": -1.1086717490392874
        },
        "GACCA": {
            "bits_avg": 0.06539712574720882,
            "score": -0.772661026650484
        },
        "GACCC": {
            "bits_avg": 0.06539712574720882,
            "score": -0.9823203572657879
        },
        "GACCG": {
            "bits_avg": 0.1007556200668323,
            "score": -0.8354865900396309
        },
        "GACCU": {
            "bits_avg": 0.07968307926925705,
            "score": -0.86206457552329
        },
        "GACGG": {
            "bits_avg": 0.06293322106888458,
            "score": -0.7158788824965056
        },
        "GACGU": {
            "bits_avg": 0.04186068027130935,
            "score": -0.7424568679801647
        },
        "GACUA": {
            "bits_avg": 0.03455401697497396,
            "score": -0.7564062601026956
        },
        "GACUC": {
            "bits_avg": 0.03455401697497396,
            "score": -0.9660655907179995
        },
        "GACUG": {
            "bits_avg": 0.06991251129459744,
            "score": -0.8192318234918424
        },
        "GACUU": {
            "bits_avg": 0.04883997049702219,
            "score": -0.8458098089755016
        },
        "CGAGA": {
            "bits_avg": 0.048051861665946674,
            "score": -0.6821426047097576
        },
        "GAGAA": {
            "bits_avg": 0.05048026542589771,
            "score": -0.9040858967189357
        },
        "GAGAC": {
            "bits_avg": 0.05048026542589771,
            "score": -1.1137452273342396
        },
        "GAGAG": {
            "bits_avg": 0.08583875974552117,
            "score": -0.9669114601080825
        },
        "GAGAU": {
            "bits_avg": 0.06476621894794594,
            "score": -0.9934894455917417
        },
        "CGAGC": {
            "bits_avg": 0.06296872198725778,
            "score": -0.8918019353250616
        },
        "GAGCA": {
            "bits_avg": 0.06539712574720882,
            "score": -0.6574787232029381
        },
        "GAGCC": {
            "bits_avg": 0.06539712574720882,
            "score": -0.867138053818242
        },
        "GAGCG": {
            "bits_avg": 0.1007556200668323,
            "score": -0.720304286592085
        },
        "GAGCU": {
            "bits_avg": 0.07968307926925705,
            "score": -0.7468822720757442
        },
        "GAGGG": {
            "bits_avg": 0.06293322106888458,
            "score": -0.6006965790489598
        },
        "GAGGU": {
            "bits_avg": 0.04186068027130935,
            "score": -0.6272745645326189
        },
        "GAGUA": {
            "bits_avg": 0.03455401697497396,
            "score": -0.6412239566551496
        },
        "GAGUC": {
            "bits_avg": 0.03455401697497396,
            "score": -0.8508832872704536
        },
        "GAGUG": {
            "bits_avg": 0.06991251129459744,
            "score": -0.7040495200442967
        },
        "GAGUU": {
            "bits_avg": 0.04883997049702219,
            "score": -0.7306275055279557
        },
        "GAUAA": {
            "bits_avg": 0.05048026542589771,
            "score": -0.8673422110681495
        },
        "GAUAC": {
            "bits_avg": 0.05048026542589771,
            "score": -1.0770015416834535
        },
        "GAUAG": {
            "bits_avg": 0.08583875974552117,
            "score": -0.9301677744572965
        },
        "GAUAU": {
            "bits_avg": 0.06476621894794594,
            "score": -0.9567457599409555
        },
        "GAUCA": {
            "bits_avg": 0.06539712574720882,
            "score": -0.6207350375521521
        },
        "GAUCC": {
            "bits_avg": 0.06539712574720882,
            "score": -0.8303943681674559
        },
        "GAUCG": {
            "bits_avg": 0.1007556200668323,
            "score": -0.683560600941299
        },
        "GAUCU": {
            "bits_avg": 0.07968307926925705,
            "score": -0.710138586424958
        },
        "GAUGG": {
            "bits_avg": 0.06293322106888458,
            "score": -0.5639528933981738
        },
        "GAUGU": {
            "bits_avg": 0.04186068027130935,
            "score": -0.5905308788818328
        },
        "GAUUA": {
            "bits_avg": 0.03455401697497396,
            "score": -0.6044802710043636
        },
        "GAUUC": {
            "bits_avg": 0.03455401697497396,
            "score": -0.8141396016196677
        },
        "GAUUG": {
            "bits_avg": 0.06991251129459744,
            "score": -0.6673058343935104
        },
        "GAUUU": {
            "bits_avg": 0.04883997049702219,
            "score": -0.6938838198771696
        },
        "GCAAA": {
            "bits_avg": 0.35049788247179736,
            "score": -0.8385980898935906
        },
        "GCAAC": {
            "bits_avg": 0.35049788247179736,
            "score": -1.0482574205088946
        },
        "GCAAG": {
            "bits_avg": 0.3858563767914208,
            "score": -0.9014236532827374
        },
        "GCAAU": {
            "bits_avg": 0.3647838359938456,
            "score": -0.9280016387663966
        },
        "GCACA": {
            "bits_avg": 0.3654147427931084,
            "score": -0.5919909163775932
        },
        "GCACC": {
            "bits_avg": 0.3654147427931084,
            "score": -0.8016502469928971
        },
        "GCACG": {
            "bits_avg": 0.4007732371127319,
            "score": -0.6548164797667401
        },
        "GCACU": {
            "bits_avg": 0.3797006963151567,
            "score": -0.6813944652503992
        },
        "GCAGG": {
            "bits_avg": 0.36295083811478424,
            "score": -0.5352087722236147
        },
        "GCAGU": {
            "bits_avg": 0.341878297317209,
            "score": -0.5617867577072737
        },
        "GCAUA": {
            "bits_avg": 0.3345716340208736,
            "score": -0.5757361498298047
        },
        "GCAUC": {
            "bits_avg": 0.3345716340208736,
            "score": -0.7853954804451087
        },
        "GCAUG": {
            "bits_avg": 0.3699301283404971,
            "score": -0.6385617132189516
        },
        "GCAUU": {
            "bits_avg": 0.34885758754292184,
            "score": -0.6651396987026106
        },
        "GCCAA": {
            "bits_avg": 0.05048026542589771,
            "score": -1.1258067925008537
        },
        "GCCAC": {
            "bits_avg": 0.05048026542589771,
            "score": -1.3354661231161578
        },
        "GCCAG": {
            "bits_avg": 0.08583875974552117,
            "score": -1.1886323558900005
        },
        "GCCAU": {
            "bits_avg": 0.06476621894794594,
            "score": -1.2152103413736597
        },
        "GCCCA": {
            "bits_avg": 0.06539712574720882,
            "score": -0.8791996189848562
        },
        "GCCCC": {
            "bits_avg": 0.06539712574720882,
            "score": -1.0888589496001602
        },
        "GCCCG": {
            "bits_avg": 0.1007556200668323,
            "score": -0.942025182374003
        },
        "GCCCU": {
            "bits_avg": 0.07968307926925705,
            "score": -0.9686031678576622
        },
        "GCCGG": {
            "bits_avg": 0.06293322106888458,
            "score": -0.8224174748308778
        },
        "GCCGU": {
            "bits_avg": 0.04186068027130935,
            "score": -0.848995460314537
        },
        "GCCUA": {
            "bits_avg": 0.03455401697497396,
            "score": -0.8629448524370679
        },
        "GCCUC": {
            "bits_avg": 0.03455401697497396,
            "score": -1.0726041830523718
        },
        "GCCUG": {
            "bits_avg": 0.06991251129459744,
            "score": -0.9257704158262147
        },
        "GCCUU": {
            "bits_avg": 0.04883997049702219,
            "score": -0.9523484013098737
        },
        "CGCGA": {
            "bits_avg": 0.048051861665946674,
            "score": -0.9693513073170207
        },
        "GCGAA": {
            "bits_avg": 0.05048026542589771,
            "score": -1.0106244890533078
        },
        "GCGAC": {
            "bits_avg": 0.05048026542589771,
            "score": -1.2202838196686119
        },
        "GCGAG": {
            "bits_avg": 0.08583875974552117,
            "score": -1.0734500524424546
        },
        "GCGAU": {
            "bits_avg": 0.06476621894794594,
            "score": -1.1000280379261138
        },
        "CGCGC": {
            "bits_avg": 0.06296872198725778,
            "score": -1.1790106379323244
        },
        "GCGCA": {
            "bits_avg": 0.06539712574720882,
            "score": -0.7640173155373103
        },
        "GCGCC": {
            "bits_avg": 0.06539712574720882,
            "score": -0.9736766461526143
        },
        "GCGCG": {
            "bits_avg": 0.1007556200668323,
            "score": -0.8268428789264572
        },
        "GCGCU": {
            "bits_avg": 0.07968307926925705,
            "score": -0.8534208644101163
        },
        "GCGGG": {
            "bits_avg": 0.06293322106888458,
            "score": -0.7072351713833321
        },
        "GCGGU": {
            "bits_avg": 0.04186068027130935,
            "score": -0.7338131568669911
        },
        "GCGUA": {
            "bits_avg": 0.03455401697497396,
            "score": -0.747762548989522
        },
        "GCGUC": {
            "bits_avg": 0.03455401697497396,
            "score": -0.957421879604826
        },
        "GCGUG": {
            "bits_avg": 0.06991251129459744,
            "score": -0.8105881123786688
        },
        "GCGUU": {
            "bits_avg": 0.04883997049702219,
            "score": -0.837166097862328
        },
        "GCUAA": {
            "bits_avg": 0.05048026542589771,
            "score": -0.9738808034025217
        },
        "GCUAC": {
            "bits_avg": 0.05048026542589771,
            "score": -1.1835401340178258
        },
        "GCUAG": {
            "bits_avg": 0.08583875974552117,
            "score": -1.0367063667916687
        },
        "GCUAU": {
            "bits_avg": 0.06476621894794594,
            "score": -1.0632843522753277
        },
        "GCUCA": {
            "bits_avg": 0.06539712574720882,
            "score": -0.7272736298865244
        },
        "GCUCC": {
            "bits_avg": 0.06539712574720882,
            "score": -0.9369329605018282
        },
        "GCUCG": {
            "bits_avg": 0.1007556200668323,
            "score": -0.7900991932756712
        },
        "GCUCU": {
            "bits_avg": 0.07968307926925705,
            "score": -0.8166771787593302
        },
        "GCUGG": {
            "bits_avg": 0.06293322106888458,
            "score": -0.6704914857325458
        },
        "GCUGU": {
            "bits_avg": 0.04186068027130935,
            "score": -0.697069471216205
        },
        "GCUUA": {
            "bits_avg": 0.03455401697497396,
            "score": -0.7110188633387359
        },
        "GCUUC": {
            "bits_avg": 0.03455401697497396,
            "score": -0.9206781939540399
        },
        "GCUUG": {
            "bits_avg": 0.06991251129459744,
            "score": -0.7738444267278829
        },
        "GCUUU": {
            "bits_avg": 0.04883997049702219,
            "score": -0.8004224122115419
        },
        "GGAAA": {
            "bits_avg": 0.35049788247179736,
            "score": -1.0483574857688804
        },
        "GGAAC": {
            "bits_avg": 0.35049788247179736,
            "score": -1.2580168163841845
        },
        "GGAAG": {
            "bits_avg": 0.3858563767914208,
            "score": -1.1111830491580272
        },
        "GGAAU": {
            "bits_avg": 0.3647838359938456,
            "score": -1.1377610346416864
        },
        "GGACA": {
            "bits_avg": 0.3654147427931084,
            "score": -0.801750312252883
        },
        "GGACC": {
            "bits_avg": 0.3654147427931084,
            "score": -1.011409642868187
        },
        "GGACG": {
            "bits_avg": 0.4007732371127319,
            "score": -0.8645758756420298
        },
        "GGACU": {
            "bits_avg": 0.3797006963151567,
            "score": -0.891153861125689
        },
        "GGAGG": {
            "bits_avg": 0.36295083811478424,
            "score": -0.7449681680989045
        },
        "GGAGU": {
            "bits_avg": 0.341878297317209,
            "score": -0.7715461535825636
        },
        "GGAUA": {
            "bits_avg": 0.3345716340208736,
            "score": -0.7854955457050946
        },
        "GGAUC": {
            "bits_avg": 0.3345716340208736,
            "score": -0.9951548763203986
        },
        "GGAUG": {
            "bits_avg": 0.3699301283404971,
            "score": -0.8483211090942414
        },
        "GGAUU": {
            "bits_avg": 0.34885758754292184,
            "score": -0.8748990945779005
        },
        "GGCAA": {
            "bits_avg": 0.05048026542589771,
            "score": -1.3355661883761438
        },
        "GGCAC": {
            "bits_avg": 0.05048026542589771,
            "score": -1.5452255189914479
        },
        "GGCAG": {
            "bits_avg": 0.08583875974552117,
            "score": -1.3983917517652908
        },
        "GGCAU": {
            "bits_avg": 0.06476621894794594,
            "score": -1.4249697372489496
        },
        "GGCCA": {
            "bits_avg": 0.06539712574720882,
            "score": -1.088959014860146
        },
        "GGCCC": {
            "bits_avg": 0.06539712574720882,
            "score": -1.2986183454754503
        },
        "GGCCG": {
            "bits_avg": 0.1007556200668323,
            "score": -1.151784578249293
        },
        "GGCCU": {
            "bits_avg": 0.07968307926925705,
            "score": -1.178362563732952
        },
        "GGCGG": {
            "bits_avg": 0.06293322106888458,
            "score": -1.0321768707061676
        },
        "GGCGU": {
            "bits_avg": 0.04186068027130935,
            "score": -1.0587548561898268
        },
        "GGCUA": {
            "bits_avg": 0.03455401697497396,
            "score": -1.0727042483123577
        },
        "GGCUC": {
            "bits_avg": 0.03455401697497396,
            "score": -1.2823635789276617
        },
        "GGCUG": {
            "bits_avg": 0.06991251129459744,
            "score": -1.1355298117015045
        },
        "GGCUU": {
            "bits_avg": 0.04883997049702219,
            "score": -1.1621077971851637
        },
        "CGGGA": {
            "bits_avg": 0.048051861665946674,
            "score": -0.8541690038694749
        },
        "GGGAA": {
            "bits_avg": 0.05048026542589771,
            "score": -1.2203838849285977
        },
        "GGGAC": {
            "bits_avg": 0.05048026542589771,
            "score": -1.4300432155439018
        },
        "GGGAG": {
            "bits_avg": 0.08583875974552117,
            "score": -1.2832094483177447
        },
        "GGGAU": {
            "bits_avg": 0.06476621894794594,
            "score": -1.3097874338014037
        },
        "CGGGC": {
            "bits_avg": 0.06296872198725778,
            "score": -1.0638283344847788
        },
        "GGGCA": {
            "bits_avg": 0.06539712574720882,
            "score": -0.9737767114126001
        },
        "GGGCC": {
            "bits_avg": 0.06539712574720882,
            "score": -1.183436042027904
        },
        "GGGCG": {
            "bits_avg": 0.1007556200668323,
            "score": -1.0366022748017472
        },
        "GGGCU": {
            "bits_avg": 0.07968307926925705,
            "score": -1.0631802602854061
        },
        "GGGGG": {
            "bits_avg": 0.06293322106888458,
            "score": -0.9169945672586218
        },
        "GGGGU": {
            "bits_avg": 0.03414186013857618,
            "score": -0.9435725527422809
        },
        "GGGUA": {
            "bits_avg": 0.6341770942303755,
            "score": -0.9575219448648118
        },
        "GGGUC": {
            "bits_avg": 0.3341594771844758,
            "score": -1.1671812754801156
        },
        "GGGUG": {
            "bits_avg": 0.06991251129459744,
            "score": -1.0203475082539588
        },
        "GGGUU": {
            "bits_avg": 0.3341594771844758,
            "score": -1.0469254937376178
        },
        "GGUAA": {
            "bits_avg": 0.3341594771844758,
            "score": -1.1836401992778118
        },
        "GGUAC": {
            "bits_avg": 0.03414186013857618,
            "score": -1.3932995298931155
        },
        "GGUAG": {
            "bits_avg": 0.08583875974552117,
            "score": -1.2464657626669584
        },
        "GGUAU": {
            "bits_avg": 0.03414186013857618,
            "score": -1.2730437481506178
        },
        "GGUCA": {
            "bits_avg": 0.3341594771844758,
            "score": -0.9370330257618141
        },
        "GGUCC": {
            "bits_avg": 0.03414186013857618,
            "score": -1.1466923563771179
        },
        "GGUCG": {
            "bits_avg": 0.1007556200668323,
            "score": -0.9998585891509608
        },
        "GGUCU": {
            "bits_avg": 0.03414186013857618,
            "score": -1.02643657463462
        },
        "GGUGG": {
            "bits_avg": 0.06293322106888458,
            "score": -0.8802508816078357
        },
        "GGUGU": {
            "bits_avg": 0.03414186013857618,
            "score": -0.9068288670914947
        },
        "GGUUA": {
            "bits_avg": 0.6341770942303755,
            "score": -0.9207782592140258
        },
        "GGUUC": {
            "bits_avg": 0.3341594771844758,
            "score": -1.1304375898293295
        },
        "GGUUG": {
            "bits_avg": 0.06991251129459744,
            "score": -0.9836038226031726
        },
        "GGUUU": {
            "bits_avg": 0.3341594771844758,
            "score": -1.010181808086832
        },
        "GUAAA": {
            "bits_avg": 0.3556786390079137,
            "score": -0.6247094511180775
        },
        "GUAAC": {
            "bits_avg": 0.05566102196201402,
            "score": -0.8343687817333816
        },
        "GUAAG": {
            "bits_avg": 0.6858739938373205,
            "score": -0.6875350145072244
        },
        "GUAAU": {
            "bits_avg": 0.05566102196201402,
            "score": -0.7141129999908836
        },
        "GUACA": {
            "bits_avg": 0.3556786390079137,
            "score": -0.3781022776020801
        },
        "GUACC": {
            "bits_avg": 0.05566102196201402,
            "score": -0.5877616082173841
        },
        "GUACG": {
            "bits_avg": 0.7007908541586316,
            "score": -0.440927840991227
        },
        "GUACU": {
            "bits_avg": 0.05566102196201402,
            "score": -0.46750582647488603
        },
        "GUAGG": {
            "bits_avg": 0.6629684551606838,
            "score": -0.3213201334481017
        },
        "GUAGU": {
            "bits_avg": 0.05566102196201402,
            "score": -0.34789811893176087
        },
        "GUAUA": {
            "bits_avg": 0.6556962560538133,
            "score": -0.3618475110542918
        },
        "GUAUC": {
            "bits_avg": 0.3556786390079137,
            "score": -0.5715068416695958
        },
        "GUAUG": {
            "bits_avg": 0.6699477453863967,
            "score": -0.4246730744434387
        },
        "GUAUU": {
            "bits_avg": 0.3556786390079137,
            "score": -0.45125105992709774
        },
        "GUCAA": {
            "bits_avg": 0.6556962560538133,
            "score": -0.9119181537253407
        },
        "GUCAC": {
            "bits_avg": 0.3556786390079137,
            "score": -1.1215774843406447
        },
        "GUCAG": {
            "bits_avg": 0.3858563767914208,
            "score": -0.9747437171144876
        },
        "GUCAU": {
            "bits_avg": 0.3556786390079137,
            "score": -1.0013217025981467
        },
        "GUCCA": {
            "bits_avg": 0.6556962560538133,
            "score": -0.6653109802093431
        },
        "GUCCC": {
            "bits_avg": 0.3556786390079137,
            "score": -0.8749703108246472
        },
        "GUCCG": {
            "bits_avg": 0.4007732371127319,
            "score": -0.7281365435984901
        },
        "GUCCU": {
            "bits_avg": 0.3556786390079137,
            "score": -0.7547145290821492
        },
        "GUCGG": {
            "bits_avg": 0.36295083811478424,
            "score": -0.6085288360553648
        },
        "GUCGU": {
            "bits_avg": 0.3556786390079137,
            "score": -0.635106821539024
        },
        "GUCUA": {
            "bits_avg": 0.955713873099713,
            "score": -0.6490562136615549
        },
        "GUCUC": {
            "bits_avg": 0.6556962560538133,
            "score": -0.8587155442768587
        },
        "GUCUG": {
            "bits_avg": 0.3699301283404971,
            "score": -0.7118817770507017
        },
        "GUCUU": {
            "bits_avg": 0.6556962560538133,
            "score": -0.7384597625343607
        },
        "CGUGA": {
            "bits_avg": 0.3480694787118463,
            "score": -0.8174253182186887
        },
        "GUGAA": {
            "bits_avg": 0.3556786390079137,
            "score": -0.7967358502777949
        },
        "GUGAC": {
            "bits_avg": 0.05566102196201402,
            "score": -1.0063951808930987
        },
        "GUGAG": {
            "bits_avg": 0.3858563767914208,
            "score": -0.8595614136669417
        },
        "GUGAU": {
            "bits_avg": 0.05566102196201402,
            "score": -0.8861393991506008
        },
        "CGUGC": {
            "bits_avg": 0.3629863390331574,
            "score": -1.0270846488339926
        },
        "GUGCA": {
            "bits_avg": 0.3556786390079137,
            "score": -0.5501286767617973
        },
        "GUGCC": {
            "bits_avg": 0.05566102196201402,
            "score": -0.7597880073771014
        },
        "GUGCG": {
            "bits_avg": 0.4007732371127319,
            "score": -0.6129542401509441
        },
        "GUGCU": {
            "bits_avg": 0.05566102196201402,
            "score": -0.6395322256346034
        },
        "GUGGG": {
            "bits_avg": 0.36295083811478424,
            "score": -0.493346532607819
        },
        "GUGGU": {
            "bits_avg": 0.05566102196201402,
            "score": -0.5199245180914782
        },
        "GUGUA": {
            "bits_avg": 0.6556962560538133,
            "score": -0.5338739102140091
        },
        "GUGUC": {
            "bits_avg": 0.3556786390079137,
            "score": -0.7435332408293129
        },
        "GUGUG": {
            "bits_avg": 0.3556786390079137,
            "score": -0.5966994736031558
        },
        "GUGUU": {
            "bits_avg": 0.3556786390079137,
            "score": -0.6232774590868149
        },
        "GUUAA": {
            "bits_avg": 0.3556786390079137,
            "score": -0.7599921646270087
        },
        "GUUAC": {
            "bits_avg": 0.05566102196201402,
            "score": -0.9696514952423128
        },
        "GUUAG": {
            "bits_avg": 0.05566102196201402,
            "score": -0.8228177280161555
        },
        "GUUAU": {
            "bits_avg": 0.05566102196201402,
            "score": -0.8493957134998148
        },
        "GUUCA": {
            "bits_avg": 0.3556786390079137,
            "score": -0.5133849911110112
        },
        "GUUCC": {
            "bits_avg": 0.05566102196201402,
            "score": -0.7230443217263153
        },
        "GUUCG": {
            "bits_avg": 0.4007732371127319,
            "score": -0.5762105545001582
        },
        "GUUCU": {
            "bits_avg": 0.05566102196201402,
            "score": -0.6027885399838172
        },
        "GUUGG": {
            "bits_avg": 0.05566102196201402,
            "score": -0.45660284695703296
        },
        "GUUGU": {
            "bits_avg": 0.05566102196201402,
            "score": -0.48318083244069204
        },
        "GUUUA": {
            "bits_avg": 0.6556962560538133,
            "score": -0.497130224563223
        },
        "GUUUC": {
            "bits_avg": 0.3556786390079137,
            "score": -0.7067895551785269
        },
        "GUUUG": {
            "bits_avg": 0.3556786390079137,
            "score": -0.5599557879523699
        },
        "GUUUU": {
            "bits_avg": 0.3556786390079137,
            "score": -0.586533773436029
        },
        "UAAAA": {
            "bits_avg": 0.6123526430728177,
            "score": -0.7719702583604329
        },
        "UAAAC": {
            "bits_avg": 0.31233502602691804,
            "score": -0.9816295889757368
        },
        "UAAAG": {
            "bits_avg": 0.31233502602691804,
            "score": -0.8347958217495796
        },
        "UAAAU": {
            "bits_avg": 0.31233502602691804,
            "score": -0.8613738072332389
        },
        "UAACA": {
            "bits_avg": 0.6123526430728177,
            "score": -0.5253630848444353
        },
        "UAACC": {
            "bits_avg": 0.31233502602691804,
            "score": -0.7350224154597392
        },
        "UAACG": {
            "bits_avg": 0.4007732371127319,
            "score": -0.5881886482335822
        },
        "UAACU": {
            "bits_avg": 0.31233502602691804,
            "score": -0.6147666337172414
        },
        "UAAGG": {
            "bits_avg": 0.31233502602691804,
            "score": -0.46858094069045697
        },
        "UAAGU": {
            "bits_avg": 0.31233502602691804,
            "score": -0.4951589261741161
        },
        "UAAUA": {
            "bits_avg": 0.9123702601187172,
            "score": -0.509108318296647
        },
        "UAAUC": {
            "bits_avg": 0.6123526430728177,
            "score": -0.7187676489119508
        },
        "UAAUG": {
            "bits_avg": 0.6123526430728177,
            "score": -0.571933881685794
        },
        "UAAUU": {
            "bits_avg": 0.6123526430728177,
            "score": -0.5985118671694529
        },
        "UACAA": {
            "bits_avg": 0.9123702601187172,
            "score": -1.059178960967696
        },
        "UACAC": {
            "bits_avg": 0.6123526430728178,
            "score": -1.2688382915829999
        },
        "UACAG": {
            "bits_avg": 0.6123526430728178,
            "score": -1.1220045243568426
        },
        "UACAU": {
            "bits_avg": 0.6123526430728178,
            "score": -1.1485825098405018
        },
        "UACCA": {
            "bits_avg": 0.9123702601187172,
            "score": -0.8125717874516984
        },
        "UACCC": {
            "bits_avg": 0.6123526430728178,
            "score": -1.0222311180670023
        },
        "UACCG": {
            "bits_avg": 0.1007556200668323,
            "score": -0.8753973508408451
        },
        "UACCU": {
            "bits_avg": 0.6123526430728178,
            "score": -0.9019753363245044
        },
        "UACGG": {
            "bits_avg": 0.6123526430728178,
            "score": -0.7557896432977199
        },
        "UACGU": {
            "bits_avg": 0.6123526430728178,
            "score": -0.7823676287813791
        },
        "UACUA": {
            "bits_avg": 1.2123878771646168,
            "score": -0.79631702090391
        },
        "UACUC": {
            "bits_avg": 0.9123702601187172,
            "score": -1.005976351519214
        },
        "UACUG": {
            "bits_avg": 0.9123702601187172,
            "score": -0.8591425842930569
        },
        "UACUU": {
            "bits_avg": 0.9123702601187172,
            "score": -0.885720569776716
        },
        "CUAGA": {
            "bits_avg": 0.048051861665946674,
            "score": -0.25849457005895476
        },
        "UAGAA": {
            "bits_avg": 0.6123526430728177,
            "score": -0.94399665752015
        },
        "UAGAC": {
            "bits_avg": 0.31233502602691804,
            "score": -1.1536559881354538
        },
        "UAGAG": {
            "bits_avg": 0.31233502602691804,
            "score": -1.006822220909297
        },
        "UAGAU": {
            "bits_avg": 0.31233502602691804,
            "score": -1.033400206392956
        },
        "CUAGC": {
            "bits_avg": 0.06296872198725778,
            "score": -0.46815390067425877
        },
        "UAGCA": {
            "bits_avg": 0.6123526430728177,
            "score": -0.6973894840041526
        },
        "UAGCC": {
            "bits_avg": 0.31233502602691804,
            "score": -0.9070488146194565
        },
        "UAGCG": {
            "bits_avg": 0.1007556200668323,
            "score": -0.7602150473932995
        },
        "UAGCU": {
            "bits_avg": 0.31233502602691804,
            "score": -0.7867930328769586
        },
        "UAGGG": {
            "bits_avg": 0.31233502602691804,
            "score": -0.6406073398501742
        },
        "UAGGU": {
            "bits_avg": 0.31233502602691804,
            "score": -0.6671853253338333
        },
        "UAGUA": {
            "bits_avg": 0.9123702601187172,
            "score": -0.6811347174563641
        },
        "UAGUC": {
            "bits_avg": 0.6123526430728177,
            "score": -0.8907940480716681
        },
        "UAGUG": {
            "bits_avg": 0.6123526430728177,
            "score": -0.7439602808455109
        },
        "UAGUU": {
            "bits_avg": 0.6123526430728177,
            "score": -0.7705382663291702
        },
        "UAUAA": {
            "bits_avg": 0.6123526430728177,
            "score": -0.907252971869364
        },
        "UAUAC": {
            "bits_avg": 0.31233502602691804,
            "score": -1.1169123024846679
        },
        "UAUAG": {
            "bits_avg": 0.31233502602691804,
            "score": -0.9700785352585107
        },
        "UAUAU": {
            "bits_avg": 0.31233502602691804,
            "score": -0.99665652074217
        },
        "UAUCA": {
            "bits_avg": 0.6123526430728177,
            "score": -0.6606457983533665
        },
        "UAUCC": {
            "bits_avg": 0.31233502602691804,
            "score": -0.8703051289686703
        },
        "UAUCG": {
            "bits_avg": 0.1007556200668323,
            "score": -0.7234713617425133
        },
        "UAUCU": {
            "bits_avg": 0.31233502602691804,
            "score": -0.7500493472261726
        },
        "UAUGG": {
            "bits_avg": 0.31233502602691804,
            "score": -0.6038636541993881
        },
        "UAUGU": {
            "bits_avg": 0.31233502602691804,
            "score": -0.6304416396830472
        },
        "UAUUA": {
            "bits_avg": 0.9123702601187172,
            "score": -0.644391031805578
        },
        "UAUUC": {
            "bits_avg": 0.6123526430728177,
            "score": -0.854050362420882
        },
        "UAUUG": {
            "bits_avg": 0.6123526430728177,
            "score": -0.707216595194725
        },
        "UAUUU": {
            "bits_avg": 0.6123526430728177,
            "score": -0.733794580678384
        },
        "UCAAA": {
            "bits_avg": 0.39756353092291474,
            "score": -0.878508850694805
        },
        "UCAAC": {
            "bits_avg": 0.09754591387701507,
            "score": -1.088168181310109
        },
        "UCAAG": {
            "bits_avg": 0.09754591387701507,
            "score": -0.9413344140839518
        },
        "UCAAU": {
            "bits_avg": 0.09754591387701507,
            "score": -0.967912399567611
        },
        "UCACA": {
            "bits_avg": 0.39756353092291474,
            "score": -0.6319016771788075
        },
        "UCACC": {
            "bits_avg": 0.09754591387701507,
            "score": -0.8415610077941116
        },
        "UCACG": {
            "bits_avg": 0.4007732371127319,
            "score": -0.6947272405679544
        },
        "UCACU": {
            "bits_avg": 0.09754591387701507,
            "score": -0.7213052260516137
        },
        "UCAGG": {
            "bits_avg": 0.09754591387701507,
            "score": -0.5751195330248292
        },
        "UCAGU": {
            "bits_avg": 0.09754591387701507,
            "score": -0.6016975185084883
        },
        "UCAUA": {
            "bits_avg": 0.6975811479688143,
            "score": -0.6156469106310192
        },
        "UCAUC": {
            "bits_avg": 0.39756353092291474,
            "score": -0.8253062412463231
        },
        "UCAUG": {
            "bits_avg": 0.39756353092291474,
            "score": -0.6784724740201661
        },
        "UCAUU": {
            "bits_avg": 0.39756353092291474,
            "score": -0.7050504595038252
        },
        "UCCAA": {
            "bits_avg": 0.6975811479688143,
            "score": -1.165717553302068
        },
        "UCCAC": {
            "bits_avg": 0.39756353092291474,
            "score": -1.3753768839173723
        },
        "UCCAG": {
            "bits_avg": 0.39756353092291474,
            "score": -1.228543116691215
        },
        "UCCAU": {
            "bits_avg": 0.39756353092291474,
            "score": -1.255121102174874
        },
        "UCCCA": {
            "bits_avg": 0.6975811479688143,
            "score": -0.9191103797860707
        },
        "UCCCC": {
            "bits_avg": 0.39756353092291474,
            "score": -1.1287697104013745
        },
        "UCCCG": {
            "bits_avg": 0.1007556200668323,
            "score": -0.9819359431752176
        },
        "UCCCU": {
            "bits_avg": 0.39756353092291474,
            "score": -1.0085139286588767
        },
        "UCCGG": {
            "bits_avg": 0.39756353092291474,
            "score": -0.8623282356320922
        },
        "UCCGU": {
            "bits_avg": 0.39756353092291474,
            "score": -0.8889062211157513
        },
        "UCCUA": {
            "bits_avg": 0.997598765014714,
            "score": -0.9028556132382822
        },
        "UCCUC": {
            "bits_avg": 0.6975811479688143,
            "score": -1.1125149438535862
        },
        "UCCUG": {
            "bits_avg": 0.6975811479688143,
            "score": -0.965681176627429
        },
        "UCCUU": {
            "bits_avg": 0.6975811479688143,
            "score": -0.9922591621110881
        },
        "CUCGA": {
            "bits_avg": 0.048051861665946674,
            "score": -0.5457032726662178
        },
        "UCGAA": {
            "bits_avg": 0.39756353092291474,
            "score": -1.0505352498545222
        },
        "UCGAC": {
            "bits_avg": 0.09754591387701507,
            "score": -1.260194580469826
        },
        "UCGAG": {
            "bits_avg": 0.09754591387701507,
            "score": -1.1133608132436692
        },
        "UCGAU": {
            "bits_avg": 0.09754591387701507,
            "score": -1.1399387987273282
        },
        "CUCGC": {
            "bits_avg": 0.06296872198725778,
            "score": -0.7553626032815218
        },
        "UCGCA": {
            "bits_avg": 0.39756353092291474,
            "score": -0.8039280763385248
        },
        "UCGCC": {
            "bits_avg": 0.09754591387701507,
            "score": -1.0135874069538289
        },
        "UCGCG": {
            "bits_avg": 0.1007556200668323,
            "score": -0.8667536397276717
        },
        "UCGCU": {
            "bits_avg": 0.09754591387701507,
            "score": -0.8933316252113308
        },
        "UCGGG": {
            "bits_avg": 0.09754591387701507,
            "score": -0.7471459321845464
        },
        "UCGGU": {
            "bits_avg": 0.09754591387701507,
            "score": -0.7737239176682056
        },
        "UCGUA": {
            "bits_avg": 0.6975811479688143,
            "score": -0.7876733097907366
        },
        "UCGUC": {
            "bits_avg": 0.39756353092291474,
            "score": -0.9973326404060403
        },
        "UCGUG": {
            "bits_avg": 0.39756353092291474,
            "score": -0.8504988731798833
        },
        "UCGUU": {
            "bits_avg": 0.39756353092291474,
            "score": -0.8770768586635423
        },
        "UCUAA": {
            "bits_avg": 0.39756353092291474,
            "score": -1.0137915642037363
        },
        "UCUAC": {
            "bits_avg": 0.09754591387701507,
            "score": -1.2234508948190401
        },
        "UCUAG": {
            "bits_avg": 0.09754591387701507,
            "score": -1.076617127592883
        },
        "UCUAU": {
            "bits_avg": 0.09754591387701507,
            "score": -1.1031951130765423
        },
        "UCUCA": {
            "bits_avg": 0.39756353092291474,
            "score": -0.7671843906877387
        },
        "UCUCC": {
            "bits_avg": 0.09754591387701507,
            "score": -0.9768437213030428
        },
        "UCUCG": {
            "bits_avg": 0.1007556200668323,
            "score": -0.8300099540768857
        },
        "UCUCU": {
            "bits_avg": 0.09754591387701507,
            "score": -0.8565879395605448
        },
        "UCUGG": {
            "bits_avg": 0.09754591387701507,
            "score": -0.7104022465337604
        },
        "UCUGU": {
            "bits_avg": 0.09754591387701507,
            "score": -0.7369802320174196
        },
        "UCUUA": {
            "bits_avg": 0.6975811479688143,
            "score": -0.7509296241399505
        },
        "UCUUC": {
            "bits_avg": 0.39756353092291474,
            "score": -0.9605889547552542
        },
        "UCUUG": {
            "bits_avg": 0.39756353092291474,
            "score": -0.8137551875290973
        },
        "UCUUU": {
            "bits_avg": 0.39756353092291474,
            "score": -0.8403331730127562
        },
        "UGAAA": {
            "bits_avg": 0.39756353092291474,
            "score": -1.0882682465700948
        },
        "UGAAC": {
            "bits_avg": 0.09754591387701507,
            "score": -1.2979275771853989
        },
        "UGAAG": {
            "bits_avg": 0.09754591387701507,
            "score": -1.1510938099592418
        },
        "UGAAU": {
            "bits_avg": 0.09754591387701507,
            "score": -1.1776717954429008
        },
        "UGACA": {
            "bits_avg": 0.39756353092291474,
            "score": -0.8416610730540972
        },
        "UGACC": {
            "bits_avg": 0.09754591387701507,
            "score": -1.0513204036694013
        },
        "UGACG": {
            "bits_avg": 0.4007732371127319,
            "score": -0.9044866364432442
        },
        "UGACU": {
            "bits_avg": 0.09754591387701507,
            "score": -0.9310646219269032
        },
        "UGAGG": {
            "bits_avg": 0.09754591387701507,
            "score": -0.7848789289001189
        },
        "UGAGU": {
            "bits_avg": 0.09754591387701507,
            "score": -0.8114569143837781
        },
        "UGAUA": {
            "bits_avg": 0.6975811479688143,
            "score": -0.825406306506309
        },
        "UGAUC": {
            "bits_avg": 0.39756353092291474,
            "score": -1.035065637121613
        },
        "UGAUG": {
            "bits_avg": 0.39756353092291474,
            "score": -0.8882318698954558
        },
        "UGAUU": {
            "bits_avg": 0.39756353092291474,
            "score": -0.914809855379115
        },
        "UGCAA": {
            "bits_avg": 0.6975811479688143,
            "score": -1.375476949177358
        },
        "UGCAC": {
            "bits_avg": 0.39756353092291474,
            "score": -1.585136279792662
        },
        "UGCAG": {
            "bits_avg": 0.39756353092291474,
            "score": -1.438302512566505
        },
        "UGCAU": {
            "bits_avg": 0.39756353092291474,
            "score": -1.4648804980501642
        },
        "UGCCA": {
            "bits_avg": 0.6975811479688143,
            "score": -1.1288697756613604
        },
        "UGCCC": {
            "bits_avg": 0.39756353092291474,
            "score": -1.3385291062766649
        },
        "UGCCG": {
            "bits_avg": 0.1007556200668323,
            "score": -1.1916953390505074
        },
        "UGCCU": {
            "bits_avg": 0.39756353092291474,
            "score": -1.2182733245341666
        },
        "UGCGG": {
            "bits_avg": 0.39756353092291474,
            "score": -1.0720876315073822
        },
        "UGCGU": {
            "bits_avg": 0.39756353092291474,
            "score": -1.0986656169910411
        },
        "UGCUA": {
            "bits_avg": 0.997598765014714,
            "score": -1.112615009113572
        },
        "UGCUC": {
            "bits_avg": 0.6975811479688143,
            "score": -1.3222743397288763
        },
        "UGCUG": {
            "bits_avg": 0.6975811479688143,
            "score": -1.175440572502719
        },
        "UGCUU": {
            "bits_avg": 0.6975811479688143,
            "score": -1.202018557986378
        },
        "CUGGA": {
            "bits_avg": 0.048051861665946674,
            "score": -0.43052096921867217
        },
        "UGGAA": {
            "bits_avg": 0.39756353092291474,
            "score": -1.260294645729812
        },
        "UGGAC": {
            "bits_avg": 0.09754591387701507,
            "score": -1.469953976345116
        },
        "UGGAG": {
            "bits_avg": 0.09754591387701507,
            "score": -1.3231202091189591
        },
        "UGGAU": {
            "bits_avg": 0.09754591387701507,
            "score": -1.3496981946026183
        },
        "CUGGC": {
            "bits_avg": 0.06296872198725778,
            "score": -0.6401802998339761
        },
        "UGGCA": {
            "bits_avg": 0.39756353092291474,
            "score": -1.0136874722138145
        },
        "UGGCC": {
            "bits_avg": 0.09754591387701507,
            "score": -1.2233468028291183
        },
        "UGGCG": {
            "bits_avg": 0.1007556200668323,
            "score": -1.0765130356029613
        },
        "UGGCU": {
            "bits_avg": 0.09754591387701507,
            "score": -1.1030910210866207
        },
        "UGGGG": {
            "bits_avg": 0.09754591387701507,
            "score": -0.9569053280598362
        },
        "UGGGU": {
            "bits_avg": 0.09754591387701507,
            "score": -0.9834833135434952
        },
        "UGGUA": {
            "bits_avg": 0.6975811479688143,
            "score": -0.9974327056660263
        },
        "UGGUC": {
            "bits_avg": 0.39756353092291474,
            "score": -1.20709203628133
        },
        "UGGUG": {
            "bits_avg": 0.39756353092291474,
            "score": -1.0602582690551732
        },
        "UGGUU": {
            "bits_avg": 0.39756353092291474,
            "score": -1.0868362545388321
        },
        "UGUAA": {
            "bits_avg": 0.39756353092291474,
            "score": -1.223550960079026
        },
        "UGUAC": {
            "bits_avg": 0.09754591387701507,
            "score": -1.43321029069433
        },
        "UGUAG": {
            "bits_avg": 0.09754591387701507,
            "score": -1.286376523468173
        },
        "UGUAU": {
            "bits_avg": 0.09754591387701507,
            "score": -1.312954508951832
        },
        "UGUCA": {
            "bits_avg": 0.39756353092291474,
            "score": -0.9769437865630284
        },
        "UGUCC": {
            "bits_avg": 0.09754591387701507,
            "score": -1.1866031171783324
        },
        "UGUCG": {
            "bits_avg": 0.1007556200668323,
            "score": -1.0397693499521754
        },
        "UGUCU": {
            "bits_avg": 0.09754591387701507,
            "score": -1.0663473354358344
        },
        "UGUGG": {
            "bits_avg": 0.09754591387701507,
            "score": -0.9201616424090503
        },
        "UGUGU": {
            "bits_avg": 0.09754591387701507,
            "score": -0.9467396278927093
        },
        "UGUUA": {
            "bits_avg": 0.6975811479688143,
            "score": -0.9606890200152401
        },
        "UGUUC": {
            "bits_avg": 0.39756353092291474,
            "score": -1.170348350630544
        },
        "UGUUG": {
            "bits_avg": 0.39756353092291474,
            "score": -1.023514583404387
        },
        "UGUUU": {
            "bits_avg": 0.39756353092291474,
            "score": -1.050092568888046
        },
        "UUAAA": {
            "bits_avg": 0.41908269274635257,
            "score": -0.664620211919292
        },
        "UUAAC": {
            "bits_avg": 0.11906507570045291,
            "score": -0.8742795425345958
        },
        "UUAAG": {
            "bits_avg": 0.11906507570045291,
            "score": -0.7274457753084389
        },
        "UUAAU": {
            "bits_avg": 0.11906507570045291,
            "score": -0.754023760792098
        },
        "UUACA": {
            "bits_avg": 0.41908269274635257,
            "score": -0.41801303840329446
        },
        "UUACC": {
            "bits_avg": 0.11906507570045291,
            "score": -0.6276723690185986
        },
        "UUACG": {
            "bits_avg": 0.11906507570045291,
            "score": -0.48083860179244137
        },
        "UUACU": {
            "bits_avg": 0.11906507570045291,
            "score": -0.5074165872761005
        },
        "UUAGG": {
            "bits_avg": 0.11906507570045291,
            "score": -0.36123089424931615
        },
        "UUAGU": {
            "bits_avg": 0.11906507570045291,
            "score": -0.38780887973297523
        },
        "UUAUA": {
            "bits_avg": 0.7191003097922521,
            "score": -0.40175827185550617
        },
        "UUAUC": {
            "bits_avg": 0.41908269274635257,
            "score": -0.6114176024708101
        },
        "UUAUG": {
            "bits_avg": 0.41908269274635257,
            "score": -0.4645838352446531
        },
        "UUAUU": {
            "bits_avg": 0.41908269274635257,
            "score": -0.4911618207283121
        },
        "UUCAA": {
            "bits_avg": 0.7191003097922521,
            "score": -0.951828914526555
        },
        "UUCAC": {
            "bits_avg": 0.41908269274635257,
            "score": -1.1614882451418589
        },
        "UUCAG": {
            "bits_avg": 0.41908269274635257,
            "score": -1.014654477915702
        },
        "UUCAU": {
            "bits_avg": 0.41908269274635257,
            "score": -1.041232463399361
        },
        "UUCCA": {
            "bits_avg": 0.7191003097922521,
            "score": -0.7052217410105576
        },
        "UUCCC": {
            "bits_avg": 0.41908269274635257,
            "score": -0.9148810716258616
        },
        "UUCCG": {
            "bits_avg": 0.41908269274635257,
            "score": -0.7680473043997045
        },
        "UUCCU": {
            "bits_avg": 0.41908269274635257,
            "score": -0.7946252898833637
        },
        "UUCGG": {
            "bits_avg": 0.41908269274635257,
            "score": -0.6484395968565791
        },
        "UUCGU": {
            "bits_avg": 0.41908269274635257,
            "score": -0.6750175823402383
        },
        "UUCUA": {
            "bits_avg": 1.0191179268381518,
            "score": -0.6889669744627691
        },
        "UUCUC": {
            "bits_avg": 0.7191003097922521,
            "score": -0.8986263050780732
        },
        "UUCUG": {
            "bits_avg": 0.7191003097922521,
            "score": -0.7517925378519161
        },
        "UUCUU": {
            "bits_avg": 0.7191003097922521,
            "score": -0.7783705233355752
        },
        "CUUGA": {
            "bits_avg": 0.3480694787118463,
            "score": -0.39377728356788605
        },
        "UUGAA": {
            "bits_avg": 0.41908269274635257,
            "score": -0.8366466110790093
        },
        "UUGAC": {
            "bits_avg": 0.11906507570045291,
            "score": -1.0463059416943132
        },
        "UUGAG": {
            "bits_avg": 0.11906507570045291,
            "score": -0.899472174468156
        },
        "UUGAU": {
            "bits_avg": 0.11906507570045291,
            "score": -0.9260501599518153
        },
        "CUUGC": {
            "bits_avg": 0.3629863390331574,
            "score": -0.6034366141831898
        },
        "UUGCA": {
            "bits_avg": 0.41908269274635257,
            "score": -0.5900394375630117
        },
        "UUGCC": {
            "bits_avg": 0.11906507570045291,
            "score": -0.7996987681783158
        },
        "UUGCG": {
            "bits_avg": 0.11906507570045291,
            "score": -0.6528650009521587
        },
        "UUGCU": {
            "bits_avg": 0.11906507570045291,
            "score": -0.6794429864358179
        },
        "UUGGG": {
            "bits_avg": 0.11906507570045291,
            "score": -0.5332572934090334
        },
        "UUGGU": {
            "bits_avg": 0.11906507570045291,
            "score": -0.5598352788926926
        },
        "UUGUA": {
            "bits_avg": 0.7191003097922521,
            "score": -0.5737846710152235
        },
        "UUGUC": {
            "bits_avg": 0.41908269274635257,
            "score": -0.7834440016305273
        },
        "UUGUG": {
            "bits_avg": 0.41908269274635257,
            "score": -0.6366102344043701
        },
        "UUGUU": {
            "bits_avg": 0.41908269274635257,
            "score": -0.6631882198880293
        },
        "UUUAA": {
            "bits_avg": 0.41908269274635257,
            "score": -0.7999029254282233
        },
        "UUUAC": {
            "bits_avg": 0.11906507570045291,
            "score": -1.0095622560435271
        },
        "UUUAG": {
            "bits_avg": 0.11906507570045291,
            "score": -0.8627284888173701
        },
        "UUUAU": {
            "bits_avg": 0.11906507570045291,
            "score": -0.889306474301029
        },
        "UUUCA": {
            "bits_avg": 0.41908269274635257,
            "score": -0.5532957519122257
        },
        "UUUCC": {
            "bits_avg": 0.11906507570045291,
            "score": -0.7629550825275297
        },
        "UUUCG": {
            "bits_avg": 0.11906507570045291,
            "score": -0.6161213153013725
        },
        "UUUCU": {
            "bits_avg": 0.11906507570045291,
            "score": -0.6426993007850318
        },
        "UUUGG": {
            "bits_avg": 0.11906507570045291,
            "score": -0.4965136077582474
        },
        "UUUGU": {
            "bits_avg": 0.11906507570045291,
            "score": -0.5230915932419065
        },
        "UUUUA": {
            "bits_avg": 0.7191003097922521,
            "score": -0.5370409853644375
        },
        "UUUUC": {
            "bits_avg": 0.41908269274635257,
            "score": -0.7467003159797413
        },
        "UUUUG": {
            "bits_avg": 0.41908269274635257,
            "score": -0.5998665487535842
        },
        "UUUUU": {
            "bits_avg": 0.41908269274635257,
            "score": -0.6264445342372432
        },
        "GAAGA": {
            "bits_avg": 0.048051861665946674,
            "score": -0.36584461650009564
        },
        "GAAGC": {
            "bits_avg": 0.06296872198725778,
            "score": -0.5755039471153996
        },
        "GACGA": {
            "bits_avg": 0.048051861665946674,
            "score": -0.6530533191073588
        },
        "GACGC": {
            "bits_avg": 0.06296872198725778,
            "score": -0.8627126497226627
        },
        "GAGGA": {
            "bits_avg": 0.048051861665946674,
            "score": -0.537871015659813
        },
        "GAGGC": {
            "bits_avg": 0.06296872198725778,
            "score": -0.7475303462751167
        },
        "GAUGA": {
            "bits_avg": 0.3480694787118463,
            "score": -0.5011273300090269
        },
        "GAUGC": {
            "bits_avg": 0.3629863390331574,
            "score": -0.7107866606243308
        },
        "GCAGA": {
            "bits_avg": 0.3480694787118463,
            "score": -0.47238320883446777
        },
        "GCAGC": {
            "bits_avg": 0.3629863390331574,
            "score": -0.6820425394497718
        },
        "GCCGA": {
            "bits_avg": 0.3480694787118463,
            "score": -0.759591911441731
        },
        "GCCGC": {
            "bits_avg": 0.3629863390331574,
            "score": -0.9692512420570348
        },
        "GCGGA": {
            "bits_avg": 0.3480694787118463,
            "score": -0.6444096079941851
        },
        "GCGGC": {
            "bits_avg": 0.3629863390331574,
            "score": -0.854068938609489
        },
        "GCUGA": {
            "bits_avg": 0.648087095757746,
            "score": -0.6076659223433989
        },
        "GCUGC": {
            "bits_avg": 0.6630039560790572,
            "score": -0.8173252529587031
        },
        "GGAGA": {
            "bits_avg": 0.048051861665946674,
            "score": -0.6821426047097576
        },
        "GGAGC": {
            "bits_avg": 0.06296872198725778,
            "score": -0.8918019353250616
        },
        "GGCGA": {
            "bits_avg": 0.048051861665946674,
            "score": -0.9693513073170207
        },
        "GGCGC": {
            "bits_avg": 0.06296872198725778,
            "score": -1.1790106379323244
        },
        "GGGGA": {
            "bits_avg": 0.048051861665946674,
            "score": -0.8541690038694749
        },
        "GGGGC": {
            "bits_avg": 0.06296872198725778,
            "score": -1.0638283344847788
        },
        "GGUGA": {
            "bits_avg": 0.3341594771844758,
            "score": -0.8174253182186887
        },
        "GGUGC": {
            "bits_avg": 0.03414186013857618,
            "score": -1.0270846488339926
        },
        "GUAGA": {
            "bits_avg": 0.3556786390079137,
            "score": -0.25849457005895476
        },
        "GUAGC": {
            "bits_avg": 0.05566102196201402,
            "score": -0.46815390067425877
        },
        "GUCGA": {
            "bits_avg": 0.6556962560538133,
            "score": -0.5457032726662178
        },
        "GUCGC": {
            "bits_avg": 0.3556786390079137,
            "score": -0.7553626032815218
        },
        "GUGGA": {
            "bits_avg": 0.3556786390079137,
            "score": -0.43052096921867217
        },
        "GUGGC": {
            "bits_avg": 0.05566102196201402,
            "score": -0.6401802998339761
        },
        "GUUGA": {
            "bits_avg": 0.3556786390079137,
            "score": -0.39377728356788605
        },
        "GUUGC": {
            "bits_avg": 0.05566102196201402,
            "score": -0.6034366141831898
        },
        "UAAGA": {
            "bits_avg": 0.6123526430728177,
            "score": -0.40575537730131
        },
        "UAAGC": {
            "bits_avg": 0.31233502602691804,
            "score": -0.6154147079166139
        },
        "UACGA": {
            "bits_avg": 0.9123702601187172,
            "score": -0.6929640799085731
        },
        "UACGC": {
            "bits_avg": 0.6123526430728178,
            "score": -0.9026234105238771
        },
        "UAGGA": {
            "bits_avg": 0.6123526430728177,
            "score": -0.5777817764610272
        },
        "UAGGC": {
            "bits_avg": 0.31233502602691804,
            "score": -0.7874411070763312
        },
        "UAUGA": {
            "bits_avg": 0.6123526430728177,
            "score": -0.5410380908102412
        },
        "UAUGC": {
            "bits_avg": 0.31233502602691804,
            "score": -0.7506974214255451
        },
        "UCAGA": {
            "bits_avg": 0.39756353092291474,
            "score": -0.5122939696356822
        },
        "UCAGC": {
            "bits_avg": 0.09754591387701507,
            "score": -0.7219533002509863
        },
        "UCCGA": {
            "bits_avg": 0.6975811479688143,
            "score": -0.7995026722429454
        },
        "UCCGC": {
            "bits_avg": 0.39756353092291474,
            "score": -1.0091620028582493
        },
        "UCGGA": {
            "bits_avg": 0.39756353092291474,
            "score": -0.6843203687953995
        },
        "UCGGC": {
            "bits_avg": 0.09754591387701507,
            "score": -0.8939796994107034
        },
        "UCUGA": {
            "bits_avg": 0.39756353092291474,
            "score": -0.6475766831446134
        },
        "UCUGC": {
            "bits_avg": 0.09754591387701507,
            "score": -0.8572360137599173
        },
        "UGAGA": {
            "bits_avg": 0.39756353092291474,
            "score": -0.7220533655109721
        },
        "UGAGC": {
            "bits_avg": 0.09754591387701507,
            "score": -0.931712696126276
        },
        "UGCGA": {
            "bits_avg": 0.6975811479688143,
            "score": -1.0092620681182352
        },
        "UGCGC": {
            "bits_avg": 0.39756353092291474,
            "score": -1.218921398733539
        },
        "UGGGA": {
            "bits_avg": 0.39756353092291474,
            "score": -0.8940797646706893
        },
        "UGGGC": {
            "bits_avg": 0.09754591387701507,
            "score": -1.1037390952859931
        },
        "UGUGA": {
            "bits_avg": 0.39756353092291474,
            "score": -0.8573360790199033
        },
        "UGUGC": {
            "bits_avg": 0.09754591387701507,
            "score": -1.0669954096352072
        },
        "UUAGA": {
            "bits_avg": 0.41908269274635257,
            "score": -0.29840533086016924
        },
        "UUAGC": {
            "bits_avg": 0.11906507570045291,
            "score": -0.5080646614754732
        },
        "UUCGA": {
            "bits_avg": 0.7191003097922521,
            "score": -0.5856140334674322
        },
        "UUCGC": {
            "bits_avg": 0.41908269274635257,
            "score": -0.7952733640827363
        },
        "UUGGA": {
            "bits_avg": 0.41908269274635257,
            "score": -0.47043173001988653
        },
        "UUGGC": {
            "bits_avg": 0.11906507570045291,
            "score": -0.6800910606351904
        },
        "UUUGA": {
            "bits_avg": 0.41908269274635257,
            "score": -0.43368804436910047
        },
        "UUUGC": {
            "bits_avg": 0.11906507570045291,
            "score": -0.6433473749844044
        }
    },
    "T45868_0.6-single_rrm-RRM1": {
        "AAAAA": {
            "bits_avg": 0.416293129356806,
            "score": -0.883945798167812
        },
        "AAACA": {
            "bits_avg": 0.416293129356806,
            "score": -0.6082350856950093
        },
        "AAAAG": {
            "bits_avg": 0.741786426398906,
            "score": -0.8368727617489068
        },
        "AAAGA": {
            "bits_avg": 0.7826836696714077,
            "score": -0.2385843670841334
        },
        "AAAGC": {
            "bits_avg": 0.7533285484686684,
            "score": -0.4062244779885712
        },
        "AAAGG": {
            "bits_avg": 0.7458727290434096,
            "score": -0.1915113306652279
        },
        "AAAGU": {
            "bits_avg": 0.7525752096149221,
            "score": -0.3033656811308838
        },
        "AAAUA": {
            "bits_avg": 0.416293129356806,
            "score": -0.6673672188837785
        },
        "AAAAC": {
            "bits_avg": 0.38693800815406676,
            "score": -1.05158590907225
        },
        "AACAA": {
            "bits_avg": 0.416293129356806,
            "score": -1.0292909260238314
        },
        "AACCA": {
            "bits_avg": 0.416293129356806,
            "score": -0.7535802135510286
        },
        "AAACG": {
            "bits_avg": 0.741786426398906,
            "score": -0.5611620492761038
        },
        "AACGA": {
            "bits_avg": 0.7826836696714077,
            "score": -0.38392949494015266
        },
        "AACGC": {
            "bits_avg": 0.7533285484686684,
            "score": -0.5515696058445906
        },
        "AACGG": {
            "bits_avg": 0.7458727290434096,
            "score": -0.33685645852124735
        },
        "AACGU": {
            "bits_avg": 0.7525752096149221,
            "score": -0.4487108089869032
        },
        "AACUA": {
            "bits_avg": 0.416293129356806,
            "score": -0.812712346739798
        },
        "AAGAA": {
            "bits_avg": 0.416293129356806,
            "score": -0.8698280582182685
        },
        "AAGCA": {
            "bits_avg": 0.416293129356806,
            "score": -0.5941173457454656
        },
        "AAGGA": {
            "bits_avg": 0.7826836696714077,
            "score": -0.2244666271345898
        },
        "AAGGC": {
            "bits_avg": 0.7533285484686684,
            "score": -0.3921067380390276
        },
        "AAGGG": {
            "bits_avg": 0.7458727290434096,
            "score": -0.17739359071568436
        },
        "AAGGU": {
            "bits_avg": 0.7525752096149221,
            "score": -0.28924794118134023
        },
        "AAGUA": {
            "bits_avg": 0.416293129356806,
            "score": -0.6532494789342349
        },
        "AAAAU": {
            "bits_avg": 0.38618466930032047,
            "score": -0.9487271122145625
        },
        "AAUAA": {
            "bits_avg": 0.7826836696714077,
            "score": -0.6659113083370675
        },
        "AAUCA": {
            "bits_avg": 0.7826836696714077,
            "score": -0.39020059586426453
        },
        "AAAUG": {
            "bits_avg": 1.1081769667135075,
            "score": -0.6202941824648732
        },
        "AAUGA": {
            "bits_avg": 1.1490742099860092,
            "score": -0.020549877253388686
        },
        "AAUGC": {
            "bits_avg": 1.11971908878327,
            "score": -0.18818998815782642
        },
        "AAUGG": {
            "bits_avg": 1.1122632693580112,
            "score": 0.02652315916551678
        },
        "AAUGU": {
            "bits_avg": 1.1189657499295236,
            "score": -0.08533119130013912
        },
        "AAUUA": {
            "bits_avg": 0.7826836696714077,
            "score": -0.44933272905303395
        },
        "ACAAA": {
            "bits_avg": 0.04990258904220431,
            "score": -1.2314952778792323
        },
        "ACACA": {
            "bits_avg": 0.04990258904220431,
            "score": -0.9557845654064291
        },
        "AACAG": {
            "bits_avg": 0.3753958860843043,
            "score": -0.9822178896049262
        },
        "ACAGA": {
            "bits_avg": 0.416293129356806,
            "score": -0.5861338467955534
        },
        "ACAGC": {
            "bits_avg": 0.38693800815406676,
            "score": -0.7537739576999911
        },
        "ACAGG": {
            "bits_avg": 0.37948218872880796,
            "score": -0.5390608103766479
        },
        "ACAGU": {
            "bits_avg": 0.38618466930032047,
            "score": -0.6509151608423037
        },
        "ACAUA": {
            "bits_avg": 0.04990258904220431,
            "score": -1.0149166985951985
        },
        "AAACC": {
            "bits_avg": 0.38693800815406676,
            "score": -0.7758751965994469
        },
        "ACCAA": {
            "bits_avg": 0.04990258904220431,
            "score": -1.3768404057352515
        },
        "ACCCA": {
            "bits_avg": 0.04990258904220431,
            "score": -1.1011296932624486
        },
        "AACCG": {
            "bits_avg": 0.3753958860843043,
            "score": -0.7065071771321232
        },
        "ACCGA": {
            "bits_avg": 0.416293129356806,
            "score": -0.7314789746515727
        },
        "ACCGC": {
            "bits_avg": 0.38693800815406676,
            "score": -0.8991190855560105
        },
        "ACCGG": {
            "bits_avg": 0.37948218872880796,
            "score": -0.6844059382326673
        },
        "ACCGU": {
            "bits_avg": 0.38618466930032047,
            "score": -0.7962602886983231
        },
        "ACCUA": {
            "bits_avg": 0.04990258904220431,
            "score": -1.1602618264512181
        },
        "ACGAA": {
            "bits_avg": 0.04990258904220431,
            "score": -1.2173775379296885
        },
        "ACGCA": {
            "bits_avg": 0.04990258904220431,
            "score": -0.9416668254568855
        },
        "ACGGA": {
            "bits_avg": 0.416293129356806,
            "score": -0.5720161068460097
        },
        "ACGGC": {
            "bits_avg": 0.38693800815406676,
            "score": -0.7396562177504475
        },
        "ACGGG": {
            "bits_avg": 0.37948218872880796,
            "score": -0.5249430704271043
        },
        "ACGGU": {
            "bits_avg": 0.38618466930032047,
            "score": -0.63679742089276
        },
        "ACGUA": {
            "bits_avg": 0.04990258904220431,
            "score": -1.000798958645655
        },
        "AAACU": {
            "bits_avg": 0.38618466930032047,
            "score": -0.6730163997417598
        },
        "ACUAA": {
            "bits_avg": 0.4162931293568059,
            "score": -1.0134607880484874
        },
        "ACUCA": {
            "bits_avg": 0.4162931293568059,
            "score": -0.7377500755756844
        },
        "AACUG": {
            "bits_avg": 0.7417864263989059,
            "score": -0.7656393103208926
        },
        "ACUGA": {
            "bits_avg": 0.7826836696714077,
            "score": -0.36809935696480867
        },
        "ACUGC": {
            "bits_avg": 0.7533285484686684,
            "score": -0.5357394678692464
        },
        "ACUGG": {
            "bits_avg": 0.7458727290434096,
            "score": -0.32102632054590324
        },
        "ACUGU": {
            "bits_avg": 0.7525752096149221,
            "score": -0.4328806710115591
        },
        "ACUUA": {
            "bits_avg": 0.4162931293568059,
            "score": -0.7968822087644538
        },
        "AGAAA": {
            "bits_avg": 0.04990258904220431,
            "score": -1.4624546783782548
        },
        "AGACA": {
            "bits_avg": 0.04990258904220431,
            "score": -1.1867439659054515
        },
        "AAGAG": {
            "bits_avg": 0.3753958860843043,
            "score": -0.8227550217993631
        },
        "AGAGA": {
            "bits_avg": 0.416293129356806,
            "score": -0.8170932472945759
        },
        "AGAGC": {
            "bits_avg": 0.38693800815406676,
            "score": -0.9847333581990135
        },
        "AGAGG": {
            "bits_avg": 0.37948218872880796,
            "score": -0.7700202108756703
        },
        "AGAGU": {
            "bits_avg": 0.38618466930032047,
            "score": -0.8818745613413261
        },
        "AGAUA": {
            "bits_avg": 0.04990258904220431,
            "score": -1.245876099094221
        },
        "AGCAA": {
            "bits_avg": 0.04990258904220431,
            "score": -1.607799806234274
        },
        "AGCCA": {
            "bits_avg": 0.04990258904220431,
            "score": -1.3320890937614707
        },
        "AAGCG": {
            "bits_avg": 0.3753958860843043,
            "score": -0.5470443093265602
        },
        "AGCGA": {
            "bits_avg": 0.416293129356806,
            "score": -0.9624383751505952
        },
        "AGCGC": {
            "bits_avg": 0.38693800815406676,
            "score": -1.1300784860550328
        },
        "AGCGG": {
            "bits_avg": 0.37948218872880796,
            "score": -0.9153653387316897
        },
        "AGCGU": {
            "bits_avg": 0.38618466930032047,
            "score": -1.0272196891973455
        },
        "AGCUA": {
            "bits_avg": 0.04990258904220431,
            "score": -1.3912212269502404
        },
        "AGGAA": {
            "bits_avg": 0.04990258904220431,
            "score": -1.4483369384287108
        },
        "AGGCA": {
            "bits_avg": 0.04990258904220431,
            "score": -1.172626225955908
        },
        "AGGGA": {
            "bits_avg": 0.416293129356806,
            "score": -0.8029755073450322
        },
        "AGGGC": {
            "bits_avg": 0.38693800815406676,
            "score": -0.97061561824947
        },
        "AGGGG": {
            "bits_avg": 0.37948218872880796,
            "score": -0.7559024709261266
        },
        "AGGGU": {
            "bits_avg": 0.38618466930032047,
            "score": -0.8677568213917827
        },
        "AGGUA": {
            "bits_avg": 0.04990258904220431,
            "score": -1.2317583591446772
        },
        "AGUAA": {
            "bits_avg": 0.4162931293568059,
            "score": -1.24442018854751
        },
        "AGUCA": {
            "bits_avg": 0.4162931293568059,
            "score": -0.9687094760747068
        },
        "AAGUG": {
            "bits_avg": 0.7417864263989059,
            "score": -0.6061764425153295
        },
        "AGUGA": {
            "bits_avg": 0.7826836696714077,
            "score": -0.5990587574638311
        },
        "AGUGC": {
            "bits_avg": 0.7533285484686684,
            "score": -0.7666988683682686
        },
        "AGUGG": {
            "bits_avg": 0.7458727290434096,
            "score": -0.5519857210449256
        },
        "AGUGU": {
            "bits_avg": 0.7525752096149221,
            "score": -0.6638400715105812
        },
        "AGUUA": {
            "bits_avg": 0.4162931293568059,
            "score": -1.0278416092634761
        },
        "AUAAA": {
            "bits_avg": 0.04990258904220431,
            "score": -1.0187229997891187
        },
        "AUACA": {
            "bits_avg": 0.04990258904220431,
            "score": -0.7430122873163159
        },
        "AAUAG": {
            "bits_avg": 0.3753958860843043,
            "score": -0.6188382719181619
        },
        "AUAGA": {
            "bits_avg": 0.416293129356806,
            "score": -0.37336156870543996
        },
        "AUAGC": {
            "bits_avg": 0.38693800815406676,
            "score": -0.5410016796098778
        },
        "AUAGG": {
            "bits_avg": 0.37948218872880796,
            "score": -0.32628853228653454
        },
        "AUAGU": {
            "bits_avg": 0.38618466930032047,
            "score": -0.4381428827521905
        },
        "AUAUA": {
            "bits_avg": 0.04990258904220431,
            "score": -0.802144420505085
        },
        "AAAUC": {
            "bits_avg": 0.38693800815406676,
            "score": -0.8350073297882163
        },
        "AUCAA": {
            "bits_avg": 0.04990258904220431,
            "score": -1.1640681276451383
        },
        "AUCCA": {
            "bits_avg": 0.04990258904220431,
            "score": -0.8883574151723352
        },
        "AAUCG": {
            "bits_avg": 0.3753958860843043,
            "score": -0.34312755944535905
        },
        "AUCGA": {
            "bits_avg": 0.416293129356806,
            "score": -0.5187066965614594
        },
        "AUCGC": {
            "bits_avg": 0.38693800815406676,
            "score": -0.6863468074658973
        },
        "AUCGG": {
            "bits_avg": 0.37948218872880796,
            "score": -0.4716336601425539
        },
        "AUCGU": {
            "bits_avg": 0.38618466930032047,
            "score": -0.5834880106082099
        },
        "AUCUA": {
            "bits_avg": 0.04990258904220431,
            "score": -0.9474895483611047
        },
        "AUGAA": {
            "bits_avg": 0.04990258904220431,
            "score": -1.004605259839575
        },
        "AUGCA": {
            "bits_avg": 0.04990258904220431,
            "score": -0.7288945473667722
        },
        "AUGGA": {
            "bits_avg": 0.416293129356806,
            "score": -0.35924382875589644
        },
        "AUGGC": {
            "bits_avg": 0.38693800815406676,
            "score": -0.5268839396603342
        },
        "AUGGG": {
            "bits_avg": 0.37948218872880796,
            "score": -0.31217079233699097
        },
        "AUGGU": {
            "bits_avg": 0.38618466930032047,
            "score": -0.4240251428026469
        },
        "AUGUA": {
            "bits_avg": 0.04990258904220431,
            "score": -0.7880266805555415
        },
        "AAAUU": {
            "bits_avg": 0.38618466930032047,
            "score": -0.732148532930529
        },
        "AUUAA": {
            "bits_avg": 0.4162931293568059,
            "score": -0.8006885099583738
        },
        "AUUCA": {
            "bits_avg": 0.4162931293568059,
            "score": -0.5249777974855709
        },
        "AAUUG": {
            "bits_avg": 0.7417864263989059,
            "score": -0.4022596926341285
        },
        "AUUGA": {
            "bits_avg": 0.7826836696714077,
            "score": -0.15532707887469524
        },
        "AUUGC": {
            "bits_avg": 0.7533285484686684,
            "score": -0.32296718977913313
        },
        "AUUGG": {
            "bits_avg": 0.7458727290434096,
            "score": -0.10825404245578983
        },
        "AUUGU": {
            "bits_avg": 0.7525752096149221,
            "score": -0.22010839292144568
        },
        "AUUUA": {
            "bits_avg": 0.4162931293568059,
            "score": -0.5841099306743402
        },
        "CAAAA": {
            "bits_avg": 0.7826836696714078,
            "score": -0.8092912585257528
        },
        "CAACA": {
            "bits_avg": 0.7826836696714078,
            "score": -0.5335805460529497
        },
        "ACAAG": {
            "bits_avg": 1.1081769667135075,
            "score": -1.184422241460327
        },
        "CAAGA": {
            "bits_avg": 1.1490742099860094,
            "score": -0.16392982744207393
        },
        "CAAGC": {
            "bits_avg": 1.1197190887832702,
            "score": -0.33156993834651166
        },
        "CAAGG": {
            "bits_avg": 1.1122632693580115,
            "score": -0.11685679102316848
        },
        "CAAGU": {
            "bits_avg": 1.1189657499295238,
            "score": -0.22871114148882438
        },
        "CAAUA": {
            "bits_avg": 0.7826836696714078,
            "score": -0.5927126792417191
        },
        "AACAC": {
            "bits_avg": 0.38693800815406676,
            "score": -1.1969310369282695
        },
        "CACAA": {
            "bits_avg": 0.7826836696714078,
            "score": -0.954636386381772
        },
        "CACCA": {
            "bits_avg": 0.7826836696714078,
            "score": -0.678925673908969
        },
        "ACACG": {
            "bits_avg": 1.1081769667135075,
            "score": -0.9087115289875238
        },
        "CACGA": {
            "bits_avg": 1.1490742099860094,
            "score": -0.3092749552980933
        },
        "CACGC": {
            "bits_avg": 1.1197190887832702,
            "score": -0.47691506620253105
        },
        "CACGG": {
            "bits_avg": 1.1122632693580115,
            "score": -0.26220191887918776
        },
        "CACGU": {
            "bits_avg": 1.1189657499295238,
            "score": -0.37405626934484365
        },
        "CACUA": {
            "bits_avg": 0.7826836696714078,
            "score": -0.7380578070977384
        },
        "CAGAA": {
            "bits_avg": 0.7826836696714078,
            "score": -0.7951735185762092
        },
        "CAGCA": {
            "bits_avg": 0.7826836696714078,
            "score": -0.5194628061034062
        },
        "CAGGA": {
            "bits_avg": 1.1490742099860094,
            "score": -0.14981208749253036
        },
        "CAGGC": {
            "bits_avg": 1.1197190887832702,
            "score": -0.3174521983969682
        },
        "CAGGG": {
            "bits_avg": 1.1122632693580115,
            "score": -0.1027390510736249
        },
        "CAGGU": {
            "bits_avg": 1.1189657499295238,
            "score": -0.2145934015392808
        },
        "CAGUA": {
            "bits_avg": 0.7826836696714078,
            "score": -0.5785949392921756
        },
        "AACAU": {
            "bits_avg": 0.38618466930032047,
            "score": -1.0940722400705818
        },
        "CAUAA": {
            "bits_avg": 1.1490742099860094,
            "score": -0.5912567686950079
        },
        "CAUCA": {
            "bits_avg": 1.1490742099860094,
            "score": -0.31554605622220505
        },
        "ACAUG": {
            "bits_avg": 1.4745675070281092,
            "score": -0.967843662176293
        },
        "CAUGA": {
            "bits_avg": 1.5154647503006111,
            "score": 0.054104662388670774
        },
        "CAUGC": {
            "bits_avg": 1.486109629097872,
            "score": -0.11353544851576702
        },
        "CAUGG": {
            "bits_avg": 1.478653809672613,
            "score": 0.10117769880757622
        },
        "CAUGU": {
            "bits_avg": 1.4853562902441255,
            "score": -0.010676651658079649
        },
        "CAUUA": {
            "bits_avg": 1.1490742099860094,
            "score": -0.3746781894109745
        },
        "CCAAA": {
            "bits_avg": 0.416293129356806,
            "score": -1.1568407382371726
        },
        "CCACA": {
            "bits_avg": 0.416293129356806,
            "score": -0.8811300257643697
        },
        "ACCAG": {
            "bits_avg": 0.741786426398906,
            "score": -1.329767369316346
        },
        "CCAGA": {
            "bits_avg": 0.7826836696714077,
            "score": -0.5114793071534939
        },
        "CCAGC": {
            "bits_avg": 0.7533285484686684,
            "score": -0.6791194180579317
        },
        "CCAGG": {
            "bits_avg": 0.7458727290434096,
            "score": -0.4644062707345884
        },
        "CCAGU": {
            "bits_avg": 0.7525752096149221,
            "score": -0.5762606212002443
        },
        "CCAUA": {
            "bits_avg": 0.416293129356806,
            "score": -0.9402621589531391
        },
        "AACCC": {
            "bits_avg": 0.38693800815406676,
            "score": -0.9212203244554663
        },
        "CCCAA": {
            "bits_avg": 0.416293129356806,
            "score": -1.302185866093192
        },
        "CCCCA": {
            "bits_avg": 0.416293129356806,
            "score": -1.026475153620389
        },
        "ACCCG": {
            "bits_avg": 0.741786426398906,
            "score": -1.054056656843543
        },
        "CCCGA": {
            "bits_avg": 0.7826836696714077,
            "score": -0.6568244350095134
        },
        "CCCGC": {
            "bits_avg": 0.7533285484686684,
            "score": -0.824464545913951
        },
        "CCCGG": {
            "bits_avg": 0.7458727290434096,
            "score": -0.6097513985906079
        },
        "CCCGU": {
            "bits_avg": 0.7525752096149221,
            "score": -0.7216057490562636
        },
        "CCCUA": {
            "bits_avg": 0.416293129356806,
            "score": -1.0856072868091586
        },
        "CCGAA": {
            "bits_avg": 0.416293129356806,
            "score": -1.142722998287629
        },
        "CCGCA": {
            "bits_avg": 0.416293129356806,
            "score": -0.867012285814826
        },
        "CCGGA": {
            "bits_avg": 0.7826836696714077,
            "score": -0.49736156720395036
        },
        "CCGGC": {
            "bits_avg": 0.7533285484686684,
            "score": -0.6650016781083881
        },
        "CCGGG": {
            "bits_avg": 0.7458727290434096,
            "score": -0.4502885307850449
        },
        "CCGGU": {
            "bits_avg": 0.7525752096149221,
            "score": -0.5621428812507007
        },
        "CCGUA": {
            "bits_avg": 0.416293129356806,
            "score": -0.9261444190035956
        },
        "AACCU": {
            "bits_avg": 0.38618466930032047,
            "score": -0.8183615275977791
        },
        "CCUAA": {
            "bits_avg": 0.7826836696714077,
            "score": -0.9388062484064279
        },
        "CCUCA": {
            "bits_avg": 0.7826836696714077,
            "score": -0.6630955359336249
        },
        "ACCUG": {
            "bits_avg": 1.1081769667135075,
            "score": -1.1131887900323125
        },
        "CCUGA": {
            "bits_avg": 1.1490742099860092,
            "score": -0.2934448173227492
        },
        "CCUGC": {
            "bits_avg": 1.11971908878327,
            "score": -0.461084928227187
        },
        "CCUGG": {
            "bits_avg": 1.1122632693580112,
            "score": -0.24637178090384368
        },
        "CCUGU": {
            "bits_avg": 1.1189657499295236,
            "score": -0.3582261313694996
        },
        "CCUUA": {
            "bits_avg": 0.7826836696714077,
            "score": -0.7222276691223943
        },
        "CGAAA": {
            "bits_avg": 0.416293129356806,
            "score": -1.387800138736195
        },
        "CGACA": {
            "bits_avg": 0.416293129356806,
            "score": -1.1120894262633922
        },
        "ACGAG": {
            "bits_avg": 0.741786426398906,
            "score": -1.1703045015107831
        },
        "CGAGA": {
            "bits_avg": 0.7826836696714077,
            "score": -0.7424387076525163
        },
        "CGAGC": {
            "bits_avg": 0.7533285484686684,
            "score": -0.910078818556954
        },
        "CGAGG": {
            "bits_avg": 0.7458727290434096,
            "score": -0.6953656712336109
        },
        "CGAGU": {
            "bits_avg": 0.7525752096149221,
            "score": -0.8072200216992668
        },
        "CGAUA": {
            "bits_avg": 0.416293129356806,
            "score": -1.1712215594521616
        },
        "CGCAA": {
            "bits_avg": 0.416293129356806,
            "score": -1.5331452665922143
        },
        "CGCCA": {
            "bits_avg": 0.416293129356806,
            "score": -1.2574345541194114
        },
        "ACGCG": {
            "bits_avg": 0.741786426398906,
            "score": -0.8945937890379801
        },
        "CGCGA": {
            "bits_avg": 0.7826836696714077,
            "score": -0.8877838355085357
        },
        "CGCGC": {
            "bits_avg": 0.7533285484686684,
            "score": -1.0554239464129735
        },
        "CGCGG": {
            "bits_avg": 0.7458727290434096,
            "score": -0.8407107990896302
        },
        "CGCGU": {
            "bits_avg": 0.7525752096149221,
            "score": -0.952565149555286
        },
        "CGCUA": {
            "bits_avg": 0.416293129356806,
            "score": -1.3165666873081812
        },
        "CGGAA": {
            "bits_avg": 0.416293129356806,
            "score": -1.3736823987866515
        },
        "CGGCA": {
            "bits_avg": 0.416293129356806,
            "score": -1.0979716863138484
        },
        "CGGGA": {
            "bits_avg": 0.7826836696714077,
            "score": -0.7283209677029727
        },
        "CGGGC": {
            "bits_avg": 0.7533285484686684,
            "score": -0.8959610786074105
        },
        "CGGGG": {
            "bits_avg": 0.7458727290434096,
            "score": -0.6812479312840672
        },
        "CGGGU": {
            "bits_avg": 0.7525752096149221,
            "score": -0.7931022817497231
        },
        "CGGUA": {
            "bits_avg": 0.416293129356806,
            "score": -1.1571038195026182
        },
        "CGUAA": {
            "bits_avg": 0.7826836696714077,
            "score": -1.1697656489054507
        },
        "CGUCA": {
            "bits_avg": 0.7826836696714077,
            "score": -0.8940549364326472
        },
        "ACGUG": {
            "bits_avg": 1.1081769667135075,
            "score": -0.9537259222267496
        },
        "CGUGA": {
            "bits_avg": 1.1490742099860092,
            "score": -0.5244042178217716
        },
        "CGUGC": {
            "bits_avg": 1.11971908878327,
            "score": -0.6920443287262091
        },
        "CGUGG": {
            "bits_avg": 1.1122632693580112,
            "score": -0.4773311814028662
        },
        "CGUGU": {
            "bits_avg": 1.1189657499295236,
            "score": -0.589185531868522
        },
        "CGUUA": {
            "bits_avg": 0.7826836696714077,
            "score": -0.9531870696214166
        },
        "CUAAA": {
            "bits_avg": 0.416293129356806,
            "score": -0.9440684601470593
        },
        "CUACA": {
            "bits_avg": 0.416293129356806,
            "score": -0.6683577476742563
        },
        "ACUAG": {
            "bits_avg": 0.741786426398906,
            "score": -0.9663877516295818
        },
        "CUAGA": {
            "bits_avg": 0.7826836696714077,
            "score": -0.2987070290633805
        },
        "CUAGC": {
            "bits_avg": 0.7533285484686684,
            "score": -0.46634713996781824
        },
        "CUAGG": {
            "bits_avg": 0.7458727290434096,
            "score": -0.251633992644475
        },
        "CUAGU": {
            "bits_avg": 0.7525752096149221,
            "score": -0.36348834311013095
        },
        "CUAUA": {
            "bits_avg": 0.416293129356806,
            "score": -0.7274898808630256
        },
        "AACUC": {
            "bits_avg": 0.38693800815406676,
            "score": -0.9803524576442357
        },
        "CUCAA": {
            "bits_avg": 0.416293129356806,
            "score": -1.0894135880030786
        },
        "CUCCA": {
            "bits_avg": 0.416293129356806,
            "score": -0.8137028755302758
        },
        "ACUCG": {
            "bits_avg": 0.741786426398906,
            "score": -0.6906770391567789
        },
        "CUCGA": {
            "bits_avg": 0.7826836696714077,
            "score": -0.44405215691939987
        },
        "CUCGC": {
            "bits_avg": 0.7533285484686684,
            "score": -0.6116922678238377
        },
        "CUCGG": {
            "bits_avg": 0.7458727290434096,
            "score": -0.3969791205004944
        },
        "CUCGU": {
            "bits_avg": 0.7525752096149221,
            "score": -0.5088334709661503
        },
        "CUCUA": {
            "bits_avg": 0.416293129356806,
            "score": -0.8728350087190451
        },
        "CUGAA": {
            "bits_avg": 0.416293129356806,
            "score": -0.9299507201975158
        },
        "CUGCA": {
            "bits_avg": 0.416293129356806,
            "score": -0.6542400077247128
        },
        "CUGGA": {
            "bits_avg": 0.7826836696714077,
            "score": -0.2845892891138369
        },
        "CUGGC": {
            "bits_avg": 0.7533285484686684,
            "score": -0.4522294000182748
        },
        "CUGGG": {
            "bits_avg": 0.7458727290434096,
            "score": -0.23751625269493146
        },
        "CUGGU": {
            "bits_avg": 0.7525752096149221,
            "score": -0.3493706031605874
        },
        "CUGUA": {
            "bits_avg": 0.416293129356806,
            "score": -0.7133721409134822
        },
        "AACUU": {
            "bits_avg": 0.38618466930032047,
            "score": -0.8774936607865483
        },
        "CUUAA": {
            "bits_avg": 0.7826836696714077,
            "score": -0.7260339703163143
        },
        "CUUCA": {
            "bits_avg": 0.7826836696714077,
            "score": -0.4503232578435116
        },
        "ACUUG": {
            "bits_avg": 1.1081769667135075,
            "score": -0.7498091723455482
        },
        "CUUGA": {
            "bits_avg": 1.1490742099860092,
            "score": -0.08067253923263581
        },
        "CUUGC": {
            "bits_avg": 1.11971908878327,
            "score": -0.24831265013707357
        },
        "CUUGG": {
            "bits_avg": 1.1122632693580112,
            "score": -0.03359950281373037
        },
        "CUUGU": {
            "bits_avg": 1.1189657499295236,
            "score": -0.1454538532793862
        },
        "CUUUA": {
            "bits_avg": 0.7826836696714077,
            "score": -0.5094553910322811
        },
        "GAAAA": {
            "bits_avg": 0.416293129356806,
            "score": -0.9004243637872869
        },
        "GAACA": {
            "bits_avg": 0.416293129356806,
            "score": -0.624713651314484
        },
        "AGAAG": {
            "bits_avg": 0.741786426398906,
            "score": -1.4153816419593492
        },
        "GAAGA": {
            "bits_avg": 0.7826836696714077,
            "score": -0.25506293270360814
        },
        "GAAGC": {
            "bits_avg": 0.7533285484686684,
            "score": -0.4227030436080459
        },
        "GAAGG": {
            "bits_avg": 0.7458727290434096,
            "score": -0.20798989628470266
        },
        "GAAGU": {
            "bits_avg": 0.7525752096149221,
            "score": -0.3198442467503585
        },
        "GAAUA": {
            "bits_avg": 0.416293129356806,
            "score": -0.6838457845032534
        },
        "AAGAC": {
            "bits_avg": 0.38693800815406676,
            "score": -1.0374681691227061
        },
        "GACAA": {
            "bits_avg": 0.416293129356806,
            "score": -1.0457694916433062
        },
        "GACCA": {
            "bits_avg": 0.416293129356806,
            "score": -0.7700587791705034
        },
        "AGACG": {
            "bits_avg": 0.741786426398906,
            "score": -1.1396709294865461
        },
        "GACGA": {
            "bits_avg": 0.7826836696714077,
            "score": -0.4004080605596275
        },
        "GACGC": {
            "bits_avg": 0.7533285484686684,
            "score": -0.5680481714640654
        },
        "GACGG": {
            "bits_avg": 0.7458727290434096,
            "score": -0.35333502414072204
        },
        "GACGU": {
            "bits_avg": 0.7525752096149221,
            "score": -0.4651893746063779
        },
        "GACUA": {
            "bits_avg": 0.416293129356806,
            "score": -0.8291909123592728
        },
        "GAGAA": {
            "bits_avg": 0.416293129356806,
            "score": -0.8863066238377433
        },
        "GAGCA": {
            "bits_avg": 0.416293129356806,
            "score": -0.6105959113649404
        },
        "GAGGA": {
            "bits_avg": 0.7826836696714077,
            "score": -0.2409451927540645
        },
        "GAGGC": {
            "bits_avg": 0.7533285484686684,
            "score": -0.40858530365850243
        },
        "GAGGG": {
            "bits_avg": 0.7458727290434096,
            "score": -0.19387215633515906
        },
        "GAGGU": {
            "bits_avg": 0.7525752096149221,
            "score": -0.30572650680081503
        },
        "GAGUA": {
            "bits_avg": 0.416293129356806,
            "score": -0.6697280445537097
        },
        "AAGAU": {
            "bits_avg": 0.38618466930032047,
            "score": -0.9346093722650188
        },
        "GAUAA": {
            "bits_avg": 0.7826836696714077,
            "score": -0.6823898739565423
        },
        "GAUCA": {
            "bits_avg": 0.7826836696714077,
            "score": -0.4066791614837392
        },
        "AGAUG": {
            "bits_avg": 1.1081769667135075,
            "score": -1.1988030626753154
        },
        "GAUGA": {
            "bits_avg": 1.1490742099860092,
            "score": -0.03702844287286341
        },
        "GAUGC": {
            "bits_avg": 1.11971908878327,
            "score": -0.2046685537773012
        },
        "GAUGG": {
            "bits_avg": 1.1122632693580112,
            "score": 0.010044593546042053
        },
        "GAUGU": {
            "bits_avg": 1.1189657499295236,
            "score": -0.10180975691961383
        },
        "GAUUA": {
            "bits_avg": 0.7826836696714077,
            "score": -0.4658112946725087
        },
        "GCAAA": {
            "bits_avg": 0.04990258904220431,
            "score": -1.247973843498707
        },
        "GCACA": {
            "bits_avg": 0.04990258904220431,
            "score": -0.9722631310259039
        },
        "AGCAG": {
            "bits_avg": 0.3753958860843043,
            "score": -1.5607267698153684
        },
        "GCAGA": {
            "bits_avg": 0.416293129356806,
            "score": -0.6026124124150282
        },
        "GCAGC": {
            "bits_avg": 0.38693800815406676,
            "score": -0.7702525233194658
        },
        "GCAGG": {
            "bits_avg": 0.37948218872880796,
            "score": -0.5555393759961227
        },
        "GCAGU": {
            "bits_avg": 0.38618466930032047,
            "score": -0.6673937264617784
        },
        "GCAUA": {
            "bits_avg": 0.04990258904220431,
            "score": -1.0313952642146733
        },
        "AAGCC": {
            "bits_avg": 0.38693800815406676,
            "score": -0.7617574566499032
        },
        "GCCAA": {
            "bits_avg": 0.04990258904220431,
            "score": -1.3933189713547263
        },
        "GCCCA": {
            "bits_avg": 0.04990258904220431,
            "score": -1.1176082588819232
        },
        "AGCCG": {
            "bits_avg": 0.3753958860843043,
            "score": -1.2850160573425655
        },
        "GCCGA": {
            "bits_avg": 0.416293129356806,
            "score": -0.7479575402710474
        },
        "GCCGC": {
            "bits_avg": 0.38693800815406676,
            "score": -0.9155976511754853
        },
        "GCCGG": {
            "bits_avg": 0.37948218872880796,
            "score": -0.700884503852142
        },
        "GCCGU": {
            "bits_avg": 0.38618466930032047,
            "score": -0.8127388543177978
        },
        "GCCUA": {
            "bits_avg": 0.04990258904220431,
            "score": -1.1767403920706927
        },
        "GCGAA": {
            "bits_avg": 0.04990258904220431,
            "score": -1.2338561035491633
        },
        "GCGCA": {
            "bits_avg": 0.04990258904220431,
            "score": -0.9581453910763603
        },
        "GCGGA": {
            "bits_avg": 0.416293129356806,
            "score": -0.5884946724654845
        },
        "GCGGC": {
            "bits_avg": 0.38693800815406676,
            "score": -0.7561347833699221
        },
        "GCGGG": {
            "bits_avg": 0.37948218872880796,
            "score": -0.5414216360465791
        },
        "GCGGU": {
            "bits_avg": 0.38618466930032047,
            "score": -0.6532759865122348
        },
        "GCGUA": {
            "bits_avg": 0.04990258904220431,
            "score": -1.0172775242651297
        },
        "AAGCU": {
            "bits_avg": 0.38618466930032047,
            "score": -0.6588986597922161
        },
        "GCUAA": {
            "bits_avg": 0.4162931293568059,
            "score": -1.029939353667962
        },
        "GCUCA": {
            "bits_avg": 0.4162931293568059,
            "score": -0.754228641195159
        },
        "AGCUG": {
            "bits_avg": 0.7417864263989059,
            "score": -1.3441481905313348
        },
        "GCUGA": {
            "bits_avg": 0.7826836696714077,
            "score": -0.3845779225842834
        },
        "GCUGC": {
            "bits_avg": 0.7533285484686684,
            "score": -0.5522180334887211
        },
        "GCUGG": {
            "bits_avg": 0.7458727290434096,
            "score": -0.33750488616537794
        },
        "GCUGU": {
            "bits_avg": 0.7525752096149221,
            "score": -0.4493592366310338
        },
        "GCUUA": {
            "bits_avg": 0.4162931293568059,
            "score": -0.8133607743839284
        },
        "GGAAA": {
            "bits_avg": 0.04990258904220431,
            "score": -1.4789332439977294
        },
        "GGACA": {
            "bits_avg": 0.04990258904220431,
            "score": -1.2032225315249265
        },
        "AGGAG": {
            "bits_avg": 0.3753958860843043,
            "score": -1.4012639020098052
        },
        "GGAGA": {
            "bits_avg": 0.416293129356806,
            "score": -0.8335718129140505
        },
        "GGAGC": {
            "bits_avg": 0.38693800815406676,
            "score": -1.0012119238184882
        },
        "GGAGG": {
            "bits_avg": 0.37948218872880796,
            "score": -0.786498776495145
        },
        "GGAGU": {
            "bits_avg": 0.38618466930032047,
            "score": -0.8983531269608008
        },
        "GGAUA": {
            "bits_avg": 0.04990258904220431,
            "score": -1.2623546647136956
        },
        "GGCAA": {
            "bits_avg": 0.04990258904220431,
            "score": -1.6242783718537486
        },
        "GGCCA": {
            "bits_avg": 0.04990258904220431,
            "score": -1.3485676593809457
        },
        "AGGCG": {
            "bits_avg": 0.3753958860843043,
            "score": -1.1255531895370026
        },
        "GGCGA": {
            "bits_avg": 0.416293129356806,
            "score": -0.9789169407700697
        },
        "GGCGC": {
            "bits_avg": 0.38693800815406676,
            "score": -1.1465570516745076
        },
        "GGCGG": {
            "bits_avg": 0.37948218872880796,
            "score": -0.9318439043511644
        },
        "GGCGU": {
            "bits_avg": 0.38618466930032047,
            "score": -1.0436982548168203
        },
        "GGCUA": {
            "bits_avg": 0.04990258904220431,
            "score": -1.407699792569715
        },
        "GGGAA": {
            "bits_avg": 0.04990258904220431,
            "score": -1.4648155040481858
        },
        "GGGCA": {
            "bits_avg": 0.04990258904220431,
            "score": -1.1891047915753825
        },
        "GGGGA": {
            "bits_avg": 0.416293129356806,
            "score": -0.8194540729645068
        },
        "GGGGC": {
            "bits_avg": 0.38693800815406676,
            "score": -0.9870941838689447
        },
        "GGGGG": {
            "bits_avg": 0.37948218872880796,
            "score": -0.7723810365456015
        },
        "GGGGU": {
            "bits_avg": 0.38618466930032047,
            "score": -0.8842353870112573
        },
        "GGGUA": {
            "bits_avg": 0.04990258904220431,
            "score": -1.2482369247641523
        },
        "GGUAA": {
            "bits_avg": 0.4162931293568059,
            "score": -1.2608987541669845
        },
        "GGUCA": {
            "bits_avg": 0.4162931293568059,
            "score": -0.9851880416941813
        },
        "AGGUG": {
            "bits_avg": 0.7417864263989059,
            "score": -1.1846853227257719
        },
        "GGUGA": {
            "bits_avg": 0.7826836696714077,
            "score": -0.6155373230833057
        },
        "GGUGC": {
            "bits_avg": 0.7533285484686684,
            "score": -0.7831774339877434
        },
        "GGUGG": {
            "bits_avg": 0.7458727290434096,
            "score": -0.5684642866644003
        },
        "GGUGU": {
            "bits_avg": 0.7525752096149221,
            "score": -0.680318637130056
        },
        "GGUUA": {
            "bits_avg": 0.4162931293568059,
            "score": -1.0443201748829507
        },
        "GUAAA": {
            "bits_avg": 0.04990258904220431,
            "score": -1.0352015654085935
        },
        "GUACA": {
            "bits_avg": 0.04990258904220431,
            "score": -0.7594908529357906
        },
        "AGUAG": {
            "bits_avg": 0.3753958860843043,
            "score": -1.1973471521286043
        },
        "GUAGA": {
            "bits_avg": 0.416293129356806,
            "score": -0.38984013432491466
        },
        "GUAGC": {
            "bits_avg": 0.38693800815406676,
            "score": -0.5574802452293525
        },
        "GUAGG": {
            "bits_avg": 0.37948218872880796,
            "score": -0.34276709790600923
        },
        "GUAGU": {
            "bits_avg": 0.38618466930032047,
            "score": -0.45462144837166507
        },
        "GUAUA": {
            "bits_avg": 0.04990258904220431,
            "score": -0.81862298612456
        },
        "AAGUC": {
            "bits_avg": 0.38693800815406676,
            "score": -0.8208895898386727
        },
        "GUCAA": {
            "bits_avg": 0.04990258904220431,
            "score": -1.180546693264613
        },
        "GUCCA": {
            "bits_avg": 0.04990258904220431,
            "score": -0.9048359807918098
        },
        "AGUCG": {
            "bits_avg": 0.3753958860843043,
            "score": -0.9216364396558012
        },
        "GUCGA": {
            "bits_avg": 0.416293129356806,
            "score": -0.535185262180934
        },
        "GUCGC": {
            "bits_avg": 0.38693800815406676,
            "score": -0.702825373085372
        },
        "GUCGG": {
            "bits_avg": 0.37948218872880796,
            "score": -0.4881122257620286
        },
        "GUCGU": {
            "bits_avg": 0.38618466930032047,
            "score": -0.5999665762276846
        },
        "GUCUA": {
            "bits_avg": 0.04990258904220431,
            "score": -0.9639681139805792
        },
        "GUGAA": {
            "bits_avg": 0.04990258904220431,
            "score": -1.0210838254590497
        },
        "GUGCA": {
            "bits_avg": 0.04990258904220431,
            "score": -0.7453731129862469
        },
        "GUGGA": {
            "bits_avg": 0.416293129356806,
            "score": -0.37572239437537114
        },
        "GUGGC": {
            "bits_avg": 0.38693800815406676,
            "score": -0.5433625052798089
        },
        "GUGGG": {
            "bits_avg": 0.37948218872880796,
            "score": -0.32864935795646566
        },
        "GUGGU": {
            "bits_avg": 0.38618466930032047,
            "score": -0.4405037084221216
        },
        "GUGUA": {
            "bits_avg": 0.04990258904220431,
            "score": -0.8045052461750163
        },
        "AAGUU": {
            "bits_avg": 0.38618466930032047,
            "score": -0.7180307929809853
        },
        "GUUAA": {
            "bits_avg": 0.4162931293568059,
            "score": -0.8171670755778486
        },
        "GUUCA": {
            "bits_avg": 0.4162931293568059,
            "score": -0.5414563631050457
        },
        "AGUUG": {
            "bits_avg": 0.7417864263989059,
            "score": -0.9807685728445705
        },
        "GUUGA": {
            "bits_avg": 0.7826836696714077,
            "score": -0.17180564449416996
        },
        "GUUGC": {
            "bits_avg": 0.7533285484686684,
            "score": -0.33944575539860783
        },
        "GUUGG": {
            "bits_avg": 0.7458727290434096,
            "score": -0.12473260807526453
        },
        "GUUGU": {
            "bits_avg": 0.7525752096149221,
            "score": -0.23658695854092038
        },
        "GUUUA": {
            "bits_avg": 0.4162931293568059,
            "score": -0.6005884962938152
        },
        "UAAAA": {
            "bits_avg": 0.416293129356806,
            "score": -0.9738283342895094
        },
        "UAACA": {
            "bits_avg": 0.416293129356806,
            "score": -0.6981176218167064
        },
        "AUAAG": {
            "bits_avg": 0.741786426398906,
            "score": -0.9716499633702134
        },
        "UAAGA": {
            "bits_avg": 0.7826836696714077,
            "score": -0.3284669032058307
        },
        "UAAGC": {
            "bits_avg": 0.7533285484686684,
            "score": -0.4961070141102685
        },
        "UAAGG": {
            "bits_avg": 0.7458727290434096,
            "score": -0.28139386678692524
        },
        "UAAGU": {
            "bits_avg": 0.7525752096149221,
            "score": -0.39324821725258113
        },
        "UAAUA": {
            "bits_avg": 0.416293129356806,
            "score": -0.7572497550054759
        },
        "AAUAC": {
            "bits_avg": 0.7533285484686684,
            "score": -0.8335514192415052
        },
        "UACAA": {
            "bits_avg": 0.416293129356806,
            "score": -1.1191734621455287
        },
        "UACCA": {
            "bits_avg": 0.416293129356806,
            "score": -0.8434627496727258
        },
        "AUACG": {
            "bits_avg": 0.741786426398906,
            "score": -0.6959392508974104
        },
        "UACGA": {
            "bits_avg": 0.7826836696714077,
            "score": -0.4738120310618501
        },
        "UACGC": {
            "bits_avg": 0.7533285484686684,
            "score": -0.641452141966288
        },
        "UACGG": {
            "bits_avg": 0.7458727290434096,
            "score": -0.4267389946429445
        },
        "UACGU": {
            "bits_avg": 0.7525752096149221,
            "score": -0.5385933451086005
        },
        "UACUA": {
            "bits_avg": 0.416293129356806,
            "score": -0.9025948828614953
        },
        "UAGAA": {
            "bits_avg": 0.416293129356806,
            "score": -0.9597105943399658
        },
        "UAGCA": {
            "bits_avg": 0.416293129356806,
            "score": -0.6839998818671628
        },
        "UAGGA": {
            "bits_avg": 0.7826836696714077,
            "score": -0.3143491632562872
        },
        "UAGGC": {
            "bits_avg": 0.7533285484686684,
            "score": -0.48198927416072496
        },
        "UAGGG": {
            "bits_avg": 0.7458727290434096,
            "score": -0.26727612683738167
        },
        "UAGGU": {
            "bits_avg": 0.7525752096149221,
            "score": -0.37913047730303756
        },
        "UAGUA": {
            "bits_avg": 0.416293129356806,
            "score": -0.7431320150559322
        },
        "AAUAU": {
            "bits_avg": 0.7525752096149221,
            "score": -0.7306926223838178
        },
        "UAUAA": {
            "bits_avg": 0.7826836696714077,
            "score": -0.7557938444587647
        },
        "UAUCA": {
            "bits_avg": 0.7826836696714077,
            "score": -0.48008313198596175
        },
        "AUAUG": {
            "bits_avg": 1.1081769667135075,
            "score": -0.7550713840861798
        },
        "UAUGA": {
            "bits_avg": 1.1490742099860092,
            "score": -0.11043241337508598
        },
        "UAUGC": {
            "bits_avg": 1.11971908878327,
            "score": -0.27807252427952384
        },
        "UAUGG": {
            "bits_avg": 1.1122632693580112,
            "score": -0.06335937695618052
        },
        "UAUGU": {
            "bits_avg": 1.1189657499295236,
            "score": -0.17521372742183636
        },
        "UAUUA": {
            "bits_avg": 0.7826836696714077,
            "score": -0.5392152651747313
        },
        "UCAAA": {
            "bits_avg": 0.04990258904220431,
            "score": -1.3213778140009296
        },
        "UCACA": {
            "bits_avg": 0.04990258904220431,
            "score": -1.0456671015281265
        },
        "AUCAG": {
            "bits_avg": 0.3753958860843043,
            "score": -1.1169950912262325
        },
        "UCAGA": {
            "bits_avg": 0.416293129356806,
            "score": -0.6760163829172506
        },
        "UCAGC": {
            "bits_avg": 0.38693800815406676,
            "score": -0.8436564938216884
        },
        "UCAGG": {
            "bits_avg": 0.37948218872880796,
            "score": -0.6289433464983452
        },
        "UCAGU": {
            "bits_avg": 0.38618466930032047,
            "score": -0.7407976969640011
        },
        "UCAUA": {
            "bits_avg": 0.04990258904220431,
            "score": -1.1047992347168958
        },
        "AAUCC": {
            "bits_avg": 0.7533285484686684,
            "score": -0.5578407067687022
        },
        "UCCAA": {
            "bits_avg": 0.04990258904220431,
            "score": -1.4667229418569487
        },
        "UCCCA": {
            "bits_avg": 0.04990258904220431,
            "score": -1.1910122293841459
        },
        "AUCCG": {
            "bits_avg": 0.3753958860843043,
            "score": -0.8412843787534298
        },
        "UCCGA": {
            "bits_avg": 0.416293129356806,
            "score": -0.82136151077327
        },
        "UCCGC": {
            "bits_avg": 0.38693800815406676,
            "score": -0.9890016216777078
        },
        "UCCGG": {
            "bits_avg": 0.37948218872880796,
            "score": -0.7742884743543645
        },
        "UCCGU": {
            "bits_avg": 0.38618466930032047,
            "score": -0.8861428248200205
        },
        "UCCUA": {
            "bits_avg": 0.04990258904220431,
            "score": -1.2501443625729152
        },
        "UCGAA": {
            "bits_avg": 0.04990258904220431,
            "score": -1.3072600740513858
        },
        "UCGCA": {
            "bits_avg": 0.04990258904220431,
            "score": -1.0315493615785827
        },
        "UCGGA": {
            "bits_avg": 0.416293129356806,
            "score": -0.661898642967707
        },
        "UCGGC": {
            "bits_avg": 0.38693800815406676,
            "score": -0.8295387538721448
        },
        "UCGGG": {
            "bits_avg": 0.37948218872880796,
            "score": -0.6148256065488017
        },
        "UCGGU": {
            "bits_avg": 0.38618466930032047,
            "score": -0.7266799570144575
        },
        "UCGUA": {
            "bits_avg": 0.04990258904220431,
            "score": -1.0906814947673522
        },
        "AAUCU": {
            "bits_avg": 0.7525752096149221,
            "score": -0.4549819099110149
        },
        "UCUAA": {
            "bits_avg": 0.4162931293568059,
            "score": -1.1033433241701844
        },
        "UCUCA": {
            "bits_avg": 0.4162931293568059,
            "score": -0.8276326116973818
        },
        "AUCUG": {
            "bits_avg": 0.7417864263989059,
            "score": -0.9004165119421991
        },
        "UCUGA": {
            "bits_avg": 0.7826836696714077,
            "score": -0.4579818930865059
        },
        "UCUGC": {
            "bits_avg": 0.7533285484686684,
            "score": -0.6256220039909436
        },
        "UCUGG": {
            "bits_avg": 0.7458727290434096,
            "score": -0.4109088566676006
        },
        "UCUGU": {
            "bits_avg": 0.7525752096149221,
            "score": -0.5227632071332564
        },
        "UCUUA": {
            "bits_avg": 0.4162931293568059,
            "score": -0.8867647448861512
        },
        "UGAAA": {
            "bits_avg": 0.04990258904220431,
            "score": -1.5523372144999519
        },
        "UGACA": {
            "bits_avg": 0.04990258904220431,
            "score": -1.276626502027149
        },
        "AUGAG": {
            "bits_avg": 0.3753958860843043,
            "score": -0.9575322234206697
        },
        "UGAGA": {
            "bits_avg": 0.416293129356806,
            "score": -0.906975783416273
        },
        "UGAGC": {
            "bits_avg": 0.38693800815406676,
            "score": -1.074615894320711
        },
        "UGAGG": {
            "bits_avg": 0.37948218872880796,
            "score": -0.8599027469973677
        },
        "UGAGU": {
            "bits_avg": 0.38618466930032047,
            "score": -0.9717570974630234
        },
        "UGAUA": {
            "bits_avg": 0.04990258904220431,
            "score": -1.335758635215918
        },
        "UGCAA": {
            "bits_avg": 0.04990258904220431,
            "score": -1.697682342355971
        },
        "UGCCA": {
            "bits_avg": 0.04990258904220431,
            "score": -1.4219716298831684
        },
        "AUGCG": {
            "bits_avg": 0.3753958860843043,
            "score": -0.6818215109478667
        },
        "UGCGA": {
            "bits_avg": 0.416293129356806,
            "score": -1.0523209112722924
        },
        "UGCGC": {
            "bits_avg": 0.38693800815406676,
            "score": -1.2199610221767303
        },
        "UGCGG": {
            "bits_avg": 0.37948218872880796,
            "score": -1.005247874853387
        },
        "UGCGU": {
            "bits_avg": 0.38618466930032047,
            "score": -1.1171022253190428
        },
        "UGCUA": {
            "bits_avg": 0.04990258904220431,
            "score": -1.481103763071938
        },
        "UGGAA": {
            "bits_avg": 0.04990258904220431,
            "score": -1.5382194745504085
        },
        "UGGCA": {
            "bits_avg": 0.04990258904220431,
            "score": -1.2625087620776052
        },
        "UGGGA": {
            "bits_avg": 0.416293129356806,
            "score": -0.8928580434667295
        },
        "UGGGC": {
            "bits_avg": 0.38693800815406676,
            "score": -1.0604981543711671
        },
        "UGGGG": {
            "bits_avg": 0.37948218872880796,
            "score": -0.845785007047824
        },
        "UGGGU": {
            "bits_avg": 0.38618466930032047,
            "score": -0.95763935751348
        },
        "UGGUA": {
            "bits_avg": 0.04990258904220431,
            "score": -1.3216408952663747
        },
        "UGUAA": {
            "bits_avg": 0.4162931293568059,
            "score": -1.3343027246692074
        },
        "UGUCA": {
            "bits_avg": 0.4162931293568059,
            "score": -1.058592012196404
        },
        "AUGUG": {
            "bits_avg": 0.7417864263989059,
            "score": -0.7409536441366361
        },
        "UGUGA": {
            "bits_avg": 0.7826836696714077,
            "score": -0.6889412935855281
        },
        "UGUGC": {
            "bits_avg": 0.7533285484686684,
            "score": -0.856581404489966
        },
        "UGUGG": {
            "bits_avg": 0.7458727290434096,
            "score": -0.6418682571666229
        },
        "UGUGU": {
            "bits_avg": 0.7525752096149221,
            "score": -0.7537226076322786
        },
        "UGUUA": {
            "bits_avg": 0.4162931293568059,
            "score": -1.1177241453851736
        },
        "UUAAA": {
            "bits_avg": 0.04990258904220431,
            "score": -1.108605535910816
        },
        "UUACA": {
            "bits_avg": 0.04990258904220431,
            "score": -0.8328948234380131
        },
        "AUUAG": {
            "bits_avg": 0.3753958860843043,
            "score": -0.7536154735394686
        },
        "UUAGA": {
            "bits_avg": 0.416293129356806,
            "score": -0.4632441048271373
        },
        "UUAGC": {
            "bits_avg": 0.38693800815406676,
            "score": -0.630884215731575
        },
        "UUAGG": {
            "bits_avg": 0.37948218872880796,
            "score": -0.4161710684082318
        },
        "UUAGU": {
            "bits_avg": 0.38618466930032047,
            "score": -0.5280254188738877
        },
        "UUAUA": {
            "bits_avg": 0.04990258904220431,
            "score": -0.8920269566267824
        },
        "AAUUC": {
            "bits_avg": 0.7533285484686684,
            "score": -0.6169728399574717
        },
        "UUCAA": {
            "bits_avg": 0.04990258904220431,
            "score": -1.2539506637668354
        },
        "UUCCA": {
            "bits_avg": 0.04990258904220431,
            "score": -0.9782399512940325
        },
        "AUUCG": {
            "bits_avg": 0.3753958860843043,
            "score": -0.47790476106666563
        },
        "UUCGA": {
            "bits_avg": 0.416293129356806,
            "score": -0.6085892326831568
        },
        "UUCGC": {
            "bits_avg": 0.38693800815406676,
            "score": -0.7762293435875944
        },
        "UUCGG": {
            "bits_avg": 0.37948218872880796,
            "score": -0.5615161962642513
        },
        "UUCGU": {
            "bits_avg": 0.38618466930032047,
            "score": -0.6733705467299071
        },
        "UUCUA": {
            "bits_avg": 0.04990258904220431,
            "score": -1.0373720844828018
        },
        "UUGAA": {
            "bits_avg": 0.04990258904220431,
            "score": -1.0944877959612724
        },
        "UUGCA": {
            "bits_avg": 0.04990258904220431,
            "score": -0.8187770834884694
        },
        "UUGGA": {
            "bits_avg": 0.416293129356806,
            "score": -0.4491263648775938
        },
        "UUGGC": {
            "bits_avg": 0.38693800815406676,
            "score": -0.6167664757820315
        },
        "UUGGG": {
            "bits_avg": 0.37948218872880796,
            "score": -0.4020533284586883
        },
        "UUGGU": {
            "bits_avg": 0.38618466930032047,
            "score": -0.5139076789243442
        },
        "UUGUA": {
            "bits_avg": 0.04990258904220431,
            "score": -0.8779092166772388
        },
        "AAUUU": {
            "bits_avg": 0.7525752096149221,
            "score": -0.5141140430997843
        },
        "UUUAA": {
            "bits_avg": 0.4162931293568059,
            "score": -0.8905710460800712
        },
        "UUUCA": {
            "bits_avg": 0.4162931293568059,
            "score": -0.6148603336072682
        },
        "AUUUG": {
            "bits_avg": 0.7417864263989059,
            "score": -0.537036894255435
        },
        "UUUGA": {
            "bits_avg": 0.7826836696714077,
            "score": -0.2452096149963925
        },
        "UUUGC": {
            "bits_avg": 0.7533285484686684,
            "score": -0.4128497259008304
        },
        "UUUGG": {
            "bits_avg": 0.7458727290434096,
            "score": -0.19813657857748707
        },
        "UUUGU": {
            "bits_avg": 0.7525752096149221,
            "score": -0.309990929043143
        },
        "UUUUA": {
            "bits_avg": 0.4162931293568059,
            "score": -0.6739924667960376
        },
        "CAAAG": {
            "bits_avg": 0.741786426398906,
            "score": -0.7622182221068472
        },
        "ACAAC": {
            "bits_avg": 0.020547467839465094,
            "score": -1.3991353887836697
        },
        "CAACG": {
            "bits_avg": 0.741786426398906,
            "score": -0.48650750963404427
        },
        "ACAAU": {
            "bits_avg": 0.01979412898571879,
            "score": -1.2962765919259827
        },
        "CAAUG": {
            "bits_avg": 1.1081769667135075,
            "score": -0.5456396428228136
        },
        "CACAG": {
            "bits_avg": 0.3753958860843043,
            "score": -0.9075633499628666
        },
        "ACACC": {
            "bits_avg": 0.020547467839465094,
            "score": -1.1234246763108668
        },
        "CACCG": {
            "bits_avg": 0.3753958860843043,
            "score": -0.6318526374900637
        },
        "ACACU": {
            "bits_avg": 0.01979412898571879,
            "score": -1.0205658794531798
        },
        "CACUG": {
            "bits_avg": 0.7417864263989059,
            "score": -0.6909847706788331
        },
        "CAGAG": {
            "bits_avg": 0.3753958860843043,
            "score": -0.7481004821573036
        },
        "CAGCG": {
            "bits_avg": 0.3753958860843043,
            "score": -0.4723897696845007
        },
        "CAGUG": {
            "bits_avg": 0.7417864263989059,
            "score": -0.5315219028732702
        },
        "CAUAG": {
            "bits_avg": 0.3753958860843043,
            "score": -0.5441837322761026
        },
        "ACAUC": {
            "bits_avg": 0.020547467839465094,
            "score": -1.1825568094996364
        },
        "CAUCG": {
            "bits_avg": 0.3753958860843043,
            "score": -0.2684730198032995
        },
        "ACAUU": {
            "bits_avg": 0.01979412898571879,
            "score": -1.0796980126419489
        },
        "CAUUG": {
            "bits_avg": 0.7417864263989059,
            "score": -0.32760515299206905
        },
        "CCAAG": {
            "bits_avg": 1.1081769667135075,
            "score": -1.1097677018182674
        },
        "ACCAC": {
            "bits_avg": 0.020547467839465094,
            "score": -1.5444805166396895
        },
        "CCACG": {
            "bits_avg": 1.1081769667135075,
            "score": -0.8340569893454642
        },
        "ACCAU": {
            "bits_avg": 0.01979412898571879,
            "score": -1.4416217197820018
        },
        "CCAUG": {
            "bits_avg": 1.4745675070281092,
            "score": -0.8931891225342337
        },
        "CCCAG": {
            "bits_avg": 0.741786426398906,
            "score": -1.2551128296742866
        },
        "ACCCC": {
            "bits_avg": 0.020547467839465094,
            "score": -1.2687698041668865
        },
        "CCCCG": {
            "bits_avg": 0.741786426398906,
            "score": -0.9794021172014835
        },
        "ACCCU": {
            "bits_avg": 0.01979412898571879,
            "score": -1.165911007309199
        },
        "CCCUG": {
            "bits_avg": 1.1081769667135075,
            "score": -1.038534250390253
        },
        "CCGAG": {
            "bits_avg": 0.741786426398906,
            "score": -1.0956499618687237
        },
        "CCGCG": {
            "bits_avg": 0.741786426398906,
            "score": -0.8199392493959207
        },
        "CCGUG": {
            "bits_avg": 1.1081769667135075,
            "score": -0.87907138258469
        },
        "CCUAG": {
            "bits_avg": 0.741786426398906,
            "score": -0.8917332119875223
        },
        "ACCUC": {
            "bits_avg": 0.020547467839465094,
            "score": -1.3279019373556555
        },
        "CCUCG": {
            "bits_avg": 0.741786426398906,
            "score": -0.6160224995147195
        },
        "ACCUU": {
            "bits_avg": 0.01979412898571879,
            "score": -1.2250431404979683
        },
        "CCUUG": {
            "bits_avg": 1.1081769667135075,
            "score": -0.6751546327034887
        },
        "CGAAG": {
            "bits_avg": 0.741786426398906,
            "score": -1.3407271023172895
        },
        "ACGAC": {
            "bits_avg": 0.020547467839465094,
            "score": -1.3850176488341264
        },
        "CGACG": {
            "bits_avg": 0.741786426398906,
            "score": -1.0650163898444867
        },
        "ACGAU": {
            "bits_avg": 0.01979412898571879,
            "score": -1.2821588519764389
        },
        "CGAUG": {
            "bits_avg": 1.1081769667135075,
            "score": -1.1241485230332562
        },
        "CGCAG": {
            "bits_avg": 0.3753958860843043,
            "score": -1.4860722301733091
        },
        "ACGCC": {
            "bits_avg": 0.020547467839465094,
            "score": -1.1093069363613233
        },
        "CGCCG": {
            "bits_avg": 0.3753958860843043,
            "score": -1.210361517700506
        },
        "ACGCU": {
            "bits_avg": 0.01979412898571879,
            "score": -1.0064481395036362
        },
        "CGCUG": {
            "bits_avg": 0.7417864263989059,
            "score": -1.2694936508892756
        },
        "CGGAG": {
            "bits_avg": 0.3753958860843043,
            "score": -1.326609362367746
        },
        "CGGCG": {
            "bits_avg": 0.3753958860843043,
            "score": -1.050898649894943
        },
        "CGGUG": {
            "bits_avg": 0.7417864263989059,
            "score": -1.1100307830837124
        },
        "CGUAG": {
            "bits_avg": 0.3753958860843043,
            "score": -1.122692612486545
        },
        "ACGUC": {
            "bits_avg": 0.020547467839465094,
            "score": -1.1684390695500926
        },
        "CGUCG": {
            "bits_avg": 0.3753958860843043,
            "score": -0.846981900013742
        },
        "ACGUU": {
            "bits_avg": 0.01979412898571879,
            "score": -1.0655802726924053
        },
        "CGUUG": {
            "bits_avg": 0.7417864263989059,
            "score": -0.9061140332025113
        },
        "CUAAG": {
            "bits_avg": 0.741786426398906,
            "score": -0.8969954237281538
        },
        "ACUAC": {
            "bits_avg": 0.3869380081540667,
            "score": -1.1811008989529252
        },
        "CUACG": {
            "bits_avg": 0.741786426398906,
            "score": -0.621284711255351
        },
        "ACUAU": {
            "bits_avg": 0.3861846693003204,
            "score": -1.0782421020952377
        },
        "CUAUG": {
            "bits_avg": 1.1081769667135075,
            "score": -0.6804168444441202
        },
        "CUCAG": {
            "bits_avg": 0.3753958860843043,
            "score": -1.0423405515841733
        },
        "ACUCC": {
            "bits_avg": 0.3869380081540667,
            "score": -0.9053901864801223
        },
        "CUCCG": {
            "bits_avg": 0.3753958860843043,
            "score": -0.7666298391113703
        },
        "ACUCU": {
            "bits_avg": 0.3861846693003204,
            "score": -0.8025313896224349
        },
        "CUCUG": {
            "bits_avg": 0.7417864263989059,
            "score": -0.8257619723001397
        },
        "CUGAG": {
            "bits_avg": 0.3753958860843043,
            "score": -0.8828776837786102
        },
        "CUGCG": {
            "bits_avg": 0.3753958860843043,
            "score": -0.6071669713058073
        },
        "CUGUG": {
            "bits_avg": 0.7417864263989059,
            "score": -0.6662991044945766
        },
        "CUUAG": {
            "bits_avg": 0.3753958860843043,
            "score": -0.678960933897409
        },
        "ACUUC": {
            "bits_avg": 0.3869380081540667,
            "score": -0.9645223196688917
        },
        "CUUCG": {
            "bits_avg": 0.3753958860843043,
            "score": -0.40325022142460615
        },
        "ACUUU": {
            "bits_avg": 0.3861846693003204,
            "score": -0.8616635228112043
        },
        "CUUUG": {
            "bits_avg": 0.7417864263989059,
            "score": -0.4623823546133756
        },
        "GAAAG": {
            "bits_avg": 1.1081769667135075,
            "score": -0.8533513273683814
        },
        "AGAAC": {
            "bits_avg": 0.020547467839465094,
            "score": -1.6300947892826922
        },
        "GAACG": {
            "bits_avg": 1.1081769667135075,
            "score": -0.5776406148955785
        },
        "AGAAU": {
            "bits_avg": 0.01979412898571879,
            "score": -1.5272359924250052
        },
        "GAAUG": {
            "bits_avg": 1.4745675070281092,
            "score": -0.6367727480843478
        },
        "GACAG": {
            "bits_avg": 0.741786426398906,
            "score": -0.9986964552244008
        },
        "AGACC": {
            "bits_avg": 0.020547467839465094,
            "score": -1.3543840768098894
        },
        "GACCG": {
            "bits_avg": 0.741786426398906,
            "score": -0.7229857427515978
        },
        "AGACU": {
            "bits_avg": 0.01979412898571879,
            "score": -1.2515252799522019
        },
        "GACUG": {
            "bits_avg": 1.1081769667135075,
            "score": -0.7821178759403672
        },
        "GAGAG": {
            "bits_avg": 0.741786426398906,
            "score": -0.8392335874188377
        },
        "GAGCG": {
            "bits_avg": 0.741786426398906,
            "score": -0.5635228749460347
        },
        "GAGUG": {
            "bits_avg": 1.1081769667135075,
            "score": -0.6226550081348043
        },
        "GAUAG": {
            "bits_avg": 0.741786426398906,
            "score": -0.6353168375376367
        },
        "AGAUC": {
            "bits_avg": 0.020547467839465094,
            "score": -1.4135162099986587
        },
        "GAUCG": {
            "bits_avg": 0.741786426398906,
            "score": -0.35960612506483375
        },
        "AGAUU": {
            "bits_avg": 0.01979412898571879,
            "score": -1.3106574131409714
        },
        "GAUUG": {
            "bits_avg": 1.1081769667135075,
            "score": -0.4187382582536033
        },
        "GCAAG": {
            "bits_avg": 1.4745675070281092,
            "score": -1.2009008070798015
        },
        "AGCAC": {
            "bits_avg": 0.020547467839465094,
            "score": -1.775439917138712
        },
        "GCACG": {
            "bits_avg": 1.4745675070281092,
            "score": -0.9251900946069983
        },
        "AGCAU": {
            "bits_avg": 0.01979412898571879,
            "score": -1.6725811202810243
        },
        "GCAUG": {
            "bits_avg": 1.840958047342711,
            "score": -0.9843222277957677
        },
        "GCCAG": {
            "bits_avg": 1.1081769667135077,
            "score": -1.3462459349358207
        },
        "AGCCC": {
            "bits_avg": 0.020547467839465094,
            "score": -1.4997292046659088
        },
        "GCCCG": {
            "bits_avg": 1.1081769667135077,
            "score": -1.0705352224630178
        },
        "AGCCU": {
            "bits_avg": 0.01979412898571879,
            "score": -1.396870407808221
        },
        "GCCUG": {
            "bits_avg": 1.4745675070281092,
            "score": -1.129667355651787
        },
        "GCGAG": {
            "bits_avg": 1.1081769667135077,
            "score": -1.1867830671302577
        },
        "GCGCG": {
            "bits_avg": 1.1081769667135077,
            "score": -0.9110723546574548
        },
        "GCGUG": {
            "bits_avg": 1.4745675070281092,
            "score": -0.9702044878462243
        },
        "GCUAG": {
            "bits_avg": 1.1081769667135077,
            "score": -0.9828663172490566
        },
        "AGCUC": {
            "bits_avg": 0.020547467839465094,
            "score": -1.5588613378546778
        },
        "GCUCG": {
            "bits_avg": 1.1081769667135077,
            "score": -0.7071556047762537
        },
        "AGCUU": {
            "bits_avg": 0.01979412898571879,
            "score": -1.4560025409969908
        },
        "GCUUG": {
            "bits_avg": 1.4745675070281092,
            "score": -0.766287737965023
        },
        "GGAAG": {
            "bits_avg": 1.1081769667135075,
            "score": -1.4318602075788238
        },
        "AGGAC": {
            "bits_avg": 0.020547467839465094,
            "score": -1.615977049333149
        },
        "GGACG": {
            "bits_avg": 1.1081769667135075,
            "score": -1.156149495106021
        },
        "AGGAU": {
            "bits_avg": 0.01979412898571879,
            "score": -1.5131182524754612
        },
        "GGAUG": {
            "bits_avg": 1.4745675070281092,
            "score": -1.21528162829479
        },
        "GGCAG": {
            "bits_avg": 0.741786426398906,
            "score": -1.577205335434843
        },
        "AGGCC": {
            "bits_avg": 0.020547467839465094,
            "score": -1.3402663368603456
        },
        "GGCCG": {
            "bits_avg": 0.741786426398906,
            "score": -1.30149462296204
        },
        "AGGCU": {
            "bits_avg": 0.01979412898571879,
            "score": -1.2374075400026585
        },
        "GGCUG": {
            "bits_avg": 1.1081769667135075,
            "score": -1.3606267561508099
        },
        "GGGAG": {
            "bits_avg": 0.741786426398906,
            "score": -1.4177424676292802
        },
        "GGGCG": {
            "bits_avg": 0.741786426398906,
            "score": -1.1420317551564774
        },
        "GGGUG": {
            "bits_avg": 1.1081769667135075,
            "score": -1.2011638883452467
        },
        "GGUAG": {
            "bits_avg": 0.741786426398906,
            "score": -1.213825717748079
        },
        "AGGUC": {
            "bits_avg": 0.020547467839465094,
            "score": -1.3993984700491153
        },
        "GGUCG": {
            "bits_avg": 0.741786426398906,
            "score": -0.938115005275276
        },
        "AGGUU": {
            "bits_avg": 0.01979412898571879,
            "score": -1.2965396731914276
        },
        "GGUUG": {
            "bits_avg": 1.1081769667135075,
            "score": -0.9972471384640454
        },
        "GUAAG": {
            "bits_avg": 1.1081769667135075,
            "score": -0.9881285289896881
        },
        "AGUAC": {
            "bits_avg": 0.3869380081540667,
            "score": -1.4120602994519478
        },
        "GUACG": {
            "bits_avg": 1.1081769667135075,
            "score": -0.7124178165168852
        },
        "AGUAU": {
            "bits_avg": 0.3861846693003204,
            "score": -1.3092015025942603
        },
        "GUAUG": {
            "bits_avg": 1.4745675070281092,
            "score": -0.7715499497056545
        },
        "GUCAG": {
            "bits_avg": 0.741786426398906,
            "score": -1.1334736568457073
        },
        "AGUCC": {
            "bits_avg": 0.3869380081540667,
            "score": -1.1363495869791445
        },
        "GUCCG": {
            "bits_avg": 0.741786426398906,
            "score": -0.8577629443729045
        },
        "AGUCU": {
            "bits_avg": 0.3861846693003204,
            "score": -1.0334907901214572
        },
        "GUCUG": {
            "bits_avg": 1.1081769667135075,
            "score": -0.9168950775616739
        },
        "GUGAG": {
            "bits_avg": 0.741786426398906,
            "score": -0.9740107890401444
        },
        "GUGCG": {
            "bits_avg": 0.741786426398906,
            "score": -0.6983000765673415
        },
        "GUGUG": {
            "bits_avg": 1.1081769667135075,
            "score": -0.7574322097561108
        },
        "GUUAG": {
            "bits_avg": 0.741786426398906,
            "score": -0.7700940391589431
        },
        "AGUUC": {
            "bits_avg": 0.3869380081540667,
            "score": -1.1954817201679142
        },
        "GUUCG": {
            "bits_avg": 0.741786426398906,
            "score": -0.4943833266861404
        },
        "AGUUU": {
            "bits_avg": 0.3861846693003204,
            "score": -1.0926229233102265
        },
        "GUUUG": {
            "bits_avg": 1.1081769667135075,
            "score": -0.5535154598749097
        },
        "UAAAG": {
            "bits_avg": 0.741786426398906,
            "score": -0.9267552978706041
        },
        "AUAAC": {
            "bits_avg": 0.020547467839465094,
            "score": -1.1863631106935566
        },
        "UAACG": {
            "bits_avg": 0.741786426398906,
            "score": -0.6510445853978011
        },
        "AUAAU": {
            "bits_avg": 0.01979412898571879,
            "score": -1.083504313835869
        },
        "UAAUG": {
            "bits_avg": 1.1081769667135075,
            "score": -0.7101767185865705
        },
        "UACAG": {
            "bits_avg": 0.3753958860843043,
            "score": -1.0721004257266236
        },
        "AUACC": {
            "bits_avg": 0.020547467839465094,
            "score": -0.9106523982207536
        },
        "UACCG": {
            "bits_avg": 0.3753958860843043,
            "score": -0.7963897132538205
        },
        "AUACU": {
            "bits_avg": 0.01979412898571879,
            "score": -0.8077936013630663
        },
        "UACUG": {
            "bits_avg": 0.7417864263989059,
            "score": -0.8555218464425899
        },
        "UAGAG": {
            "bits_avg": 0.3753958860843043,
            "score": -0.9126375579210604
        },
        "UAGCG": {
            "bits_avg": 0.3753958860843043,
            "score": -0.6369268454482575
        },
        "UAGUG": {
            "bits_avg": 0.7417864263989059,
            "score": -0.6960589786370268
        },
        "UAUAG": {
            "bits_avg": 0.3753958860843043,
            "score": -0.7087208080398592
        },
        "AUAUC": {
            "bits_avg": 0.020547467839465094,
            "score": -0.9697845314095229
        },
        "UAUCG": {
            "bits_avg": 0.3753958860843043,
            "score": -0.43301009556705633
        },
        "AUAUU": {
            "bits_avg": 0.01979412898571879,
            "score": -0.8669257345518356
        },
        "UAUUG": {
            "bits_avg": 0.7417864263989059,
            "score": -0.4921422287558257
        },
        "UCAAG": {
            "bits_avg": 1.1081769667135075,
            "score": -1.274304777582024
        },
        "AUCAC": {
            "bits_avg": 0.020547467839465094,
            "score": -1.331708238549576
        },
        "UCACG": {
            "bits_avg": 1.1081769667135075,
            "score": -0.998594065109221
        },
        "AUCAU": {
            "bits_avg": 0.01979412898571879,
            "score": -1.228849441691889
        },
        "UCAUG": {
            "bits_avg": 1.4745675070281092,
            "score": -1.0577261982979902
        },
        "UCCAG": {
            "bits_avg": 0.741786426398906,
            "score": -1.4196499054380434
        },
        "AUCCC": {
            "bits_avg": 0.020547467839465094,
            "score": -1.055997526076773
        },
        "UCCCG": {
            "bits_avg": 0.741786426398906,
            "score": -1.1439391929652403
        },
        "AUCCU": {
            "bits_avg": 0.01979412898571879,
            "score": -0.9531387292190856
        },
        "UCCUG": {
            "bits_avg": 1.1081769667135075,
            "score": -1.2030713261540098
        },
        "UCGAG": {
            "bits_avg": 0.741786426398906,
            "score": -1.2601870376324806
        },
        "UCGCG": {
            "bits_avg": 0.741786426398906,
            "score": -0.9844763251596774
        },
        "UCGUG": {
            "bits_avg": 1.1081769667135075,
            "score": -1.0436084583484466
        },
        "UCUAG": {
            "bits_avg": 0.741786426398906,
            "score": -1.056270287751279
        },
        "AUCUC": {
            "bits_avg": 0.020547467839465094,
            "score": -1.1151296592655422
        },
        "UCUCG": {
            "bits_avg": 0.741786426398906,
            "score": -0.7805595752784762
        },
        "AUCUU": {
            "bits_avg": 0.01979412898571879,
            "score": -1.012270862407855
        },
        "UCUUG": {
            "bits_avg": 1.1081769667135075,
            "score": -0.8396917084672456
        },
        "UGAAG": {
            "bits_avg": 0.741786426398906,
            "score": -1.5052641780810463
        },
        "AUGAC": {
            "bits_avg": 0.020547467839465094,
            "score": -1.172245370744013
        },
        "UGACG": {
            "bits_avg": 0.741786426398906,
            "score": -1.2295534656082434
        },
        "AUGAU": {
            "bits_avg": 0.01979412898571879,
            "score": -1.0693865738863255
        },
        "UGAUG": {
            "bits_avg": 1.1081769667135075,
            "score": -1.2886855987970125
        },
        "UGCAG": {
            "bits_avg": 0.3753958860843043,
            "score": -1.6506093059370661
        },
        "AUGCC": {
            "bits_avg": 0.020547467839465094,
            "score": -0.89653465827121
        },
        "UGCCG": {
            "bits_avg": 0.3753958860843043,
            "score": -1.3748985934642628
        },
        "AUGCU": {
            "bits_avg": 0.01979412898571879,
            "score": -0.7936758614135226
        },
        "UGCUG": {
            "bits_avg": 0.7417864263989059,
            "score": -1.4340307266530323
        },
        "UGGAG": {
            "bits_avg": 0.3753958860843043,
            "score": -1.491146438131503
        },
        "UGGCG": {
            "bits_avg": 0.3753958860843043,
            "score": -1.2154357256586998
        },
        "UGGUG": {
            "bits_avg": 0.7417864263989059,
            "score": -1.2745678588474691
        },
        "UGUAG": {
            "bits_avg": 0.3753958860843043,
            "score": -1.2872296882503018
        },
        "AUGUC": {
            "bits_avg": 0.020547467839465094,
            "score": -0.9556667914599792
        },
        "UGUCG": {
            "bits_avg": 0.3753958860843043,
            "score": -1.0115189757774985
        },
        "AUGUU": {
            "bits_avg": 0.01979412898571879,
            "score": -0.852807994602292
        },
        "UGUUG": {
            "bits_avg": 0.7417864263989059,
            "score": -1.0706511089662683
        },
        "UUAAG": {
            "bits_avg": 0.741786426398906,
            "score": -1.0615324994919106
        },
        "AUUAC": {
            "bits_avg": 0.3869380081540667,
            "score": -0.9683286208628117
        },
        "UUACG": {
            "bits_avg": 0.741786426398906,
            "score": -0.7858217870191077
        },
        "AUUAU": {
            "bits_avg": 0.3861846693003204,
            "score": -0.8654698240051243
        },
        "UUAUG": {
            "bits_avg": 1.1081769667135075,
            "score": -0.8449539202078771
        },
        "UUCAG": {
            "bits_avg": 0.3753958860843043,
            "score": -1.2068776273479302
        },
        "AUUCC": {
            "bits_avg": 0.3869380081540667,
            "score": -0.6926179083900089
        },
        "UUCCG": {
            "bits_avg": 0.3753958860843043,
            "score": -0.9311669148751269
        },
        "AUUCU": {
            "bits_avg": 0.3861846693003204,
            "score": -0.5897591115323213
        },
        "UUCUG": {
            "bits_avg": 0.7417864263989059,
            "score": -0.9902990480638963
        },
        "UUGAG": {
            "bits_avg": 0.3753958860843043,
            "score": -1.047414759542367
        },
        "UUGCG": {
            "bits_avg": 0.3753958860843043,
            "score": -0.7717040470695641
        },
        "UUGUG": {
            "bits_avg": 0.7417864263989059,
            "score": -0.8308361802583334
        },
        "UUUAG": {
            "bits_avg": 0.3753958860843043,
            "score": -0.8434980096611658
        },
        "AUUUC": {
            "bits_avg": 0.3869380081540667,
            "score": -0.7517500415787781
        },
        "UUUCG": {
            "bits_avg": 0.3753958860843043,
            "score": -0.5677872971883628
        },
        "AUUUU": {
            "bits_avg": 0.3861846693003204,
            "score": -0.6488912447210907
        },
        "UUUUG": {
            "bits_avg": 0.7417864263989059,
            "score": -0.626919430377132
        },
        "CAAAC": {
            "bits_avg": 0.7533285484686685,
            "score": -0.9769313694301907
        },
        "CAAAU": {
            "bits_avg": 0.7525752096149222,
            "score": -0.8740725725725029
        },
        "CAACC": {
            "bits_avg": 0.7533285484686685,
            "score": -0.7012206569573877
        },
        "CAACU": {
            "bits_avg": 0.7525752096149222,
            "score": -0.5983618600997003
        },
        "CAAUC": {
            "bits_avg": 0.7533285484686685,
            "score": -0.7603527901461568
        },
        "CAAUU": {
            "bits_avg": 0.7525752096149222,
            "score": -0.6574939932884694
        },
        "CACAC": {
            "bits_avg": 0.7533285484686685,
            "score": -1.12227649728621
        },
        "CACAU": {
            "bits_avg": 0.7525752096149222,
            "score": -1.0194177004285223
        },
        "CACCC": {
            "bits_avg": 0.7533285484686685,
            "score": -0.8465657848134068
        },
        "CACCU": {
            "bits_avg": 0.7525752096149222,
            "score": -0.7437069879557197
        },
        "CACUC": {
            "bits_avg": 0.7533285484686685,
            "score": -0.9056979180021765
        },
        "CACUU": {
            "bits_avg": 0.7525752096149222,
            "score": -0.8028391211444891
        },
        "CAGAC": {
            "bits_avg": 0.7533285484686685,
            "score": -0.962813629480647
        },
        "CAGAU": {
            "bits_avg": 0.7525752096149222,
            "score": -0.8599548326229596
        },
        "CAGCC": {
            "bits_avg": 0.7533285484686685,
            "score": -0.687102917007844
        },
        "CAGCU": {
            "bits_avg": 0.7525752096149222,
            "score": -0.5842441201501566
        },
        "CAGUC": {
            "bits_avg": 0.7533285484686685,
            "score": -0.7462350501966134
        },
        "CAGUU": {
            "bits_avg": 0.7525752096149222,
            "score": -0.643376253338926
        },
        "CAUAC": {
            "bits_avg": 1.1197190887832702,
            "score": -0.7588968795994456
        },
        "CAUAU": {
            "bits_avg": 1.1189657499295238,
            "score": -0.6560380827417582
        },
        "CAUCC": {
            "bits_avg": 1.1197190887832702,
            "score": -0.4831861671266427
        },
        "CAUCU": {
            "bits_avg": 1.1189657499295238,
            "score": -0.3803273702689555
        },
        "CAUUC": {
            "bits_avg": 1.1197190887832702,
            "score": -0.5423183003154122
        },
        "CAUUU": {
            "bits_avg": 1.1189657499295238,
            "score": -0.439459503457725
        },
        "CCAAC": {
            "bits_avg": 0.38693800815406676,
            "score": -1.3244808491416105
        },
        "CCAAU": {
            "bits_avg": 0.38618466930032047,
            "score": -1.2216220522839232
        },
        "CCACC": {
            "bits_avg": 0.38693800815406676,
            "score": -1.0487701366688076
        },
        "CCACU": {
            "bits_avg": 0.38618466930032047,
            "score": -0.9459113398111202
        },
        "CCAUC": {
            "bits_avg": 0.38693800815406676,
            "score": -1.107902269857577
        },
        "CCAUU": {
            "bits_avg": 0.38618466930032047,
            "score": -1.0050434729998896
        },
        "CCCAC": {
            "bits_avg": 0.38693800815406676,
            "score": -1.4698259769976298
        },
        "CCCAU": {
            "bits_avg": 0.38618466930032047,
            "score": -1.3669671801399423
        },
        "CCCCC": {
            "bits_avg": 0.38693800815406676,
            "score": -1.194115264524827
        },
        "CCCCU": {
            "bits_avg": 0.38618466930032047,
            "score": -1.0912564676671395
        },
        "CCCUC": {
            "bits_avg": 0.38693800815406676,
            "score": -1.2532473977135963
        },
        "CCCUU": {
            "bits_avg": 0.38618466930032047,
            "score": -1.150388600855909
        },
        "CCGAC": {
            "bits_avg": 0.38693800815406676,
            "score": -1.3103631091920669
        },
        "CCGAU": {
            "bits_avg": 0.38618466930032047,
            "score": -1.2075043123343794
        },
        "CCGCC": {
            "bits_avg": 0.38693800815406676,
            "score": -1.0346523967192638
        },
        "CCGCU": {
            "bits_avg": 0.38618466930032047,
            "score": -0.9317935998615766
        },
        "CCGUC": {
            "bits_avg": 0.38693800815406676,
            "score": -1.0937845299080333
        },
        "CCGUU": {
            "bits_avg": 0.38618466930032047,
            "score": -0.9909257330503458
        },
        "CCUAC": {
            "bits_avg": 0.7533285484686684,
            "score": -1.1064463593108658
        },
        "CCUAU": {
            "bits_avg": 0.7525752096149221,
            "score": -1.0035875624531783
        },
        "CCUCC": {
            "bits_avg": 0.7533285484686684,
            "score": -0.8307356468380627
        },
        "CCUCU": {
            "bits_avg": 0.7525752096149221,
            "score": -0.7278768499803753
        },
        "CCUUC": {
            "bits_avg": 0.7533285484686684,
            "score": -0.8898677800268321
        },
        "CCUUU": {
            "bits_avg": 0.7525752096149221,
            "score": -0.7870089831691447
        },
        "CGAAC": {
            "bits_avg": 0.38693800815406676,
            "score": -1.555440249640633
        },
        "CGAAU": {
            "bits_avg": 0.38618466930032047,
            "score": -1.4525814527829455
        },
        "CGACC": {
            "bits_avg": 0.38693800815406676,
            "score": -1.2797295371678297
        },
        "CGACU": {
            "bits_avg": 0.38618466930032047,
            "score": -1.1768707403101426
        },
        "CGAUC": {
            "bits_avg": 0.38693800815406676,
            "score": -1.3388616703565994
        },
        "CGAUU": {
            "bits_avg": 0.38618466930032047,
            "score": -1.2360028734989117
        },
        "CGCAC": {
            "bits_avg": 0.38693800815406676,
            "score": -1.7007853774966524
        },
        "CGCAU": {
            "bits_avg": 0.38618466930032047,
            "score": -1.5979265806389646
        },
        "CGCCC": {
            "bits_avg": 0.38693800815406676,
            "score": -1.425074665023849
        },
        "CGCCU": {
            "bits_avg": 0.38618466930032047,
            "score": -1.322215868166162
        },
        "CGCUC": {
            "bits_avg": 0.38693800815406676,
            "score": -1.4842067982126186
        },
        "CGCUU": {
            "bits_avg": 0.38618466930032047,
            "score": -1.3813480013549315
        },
        "CGGAC": {
            "bits_avg": 0.38693800815406676,
            "score": -1.5413225096910892
        },
        "CGGAU": {
            "bits_avg": 0.38618466930032047,
            "score": -1.438463712833402
        },
        "CGGCC": {
            "bits_avg": 0.38693800815406676,
            "score": -1.2656117972182863
        },
        "CGGCU": {
            "bits_avg": 0.38618466930032047,
            "score": -1.1627530003605993
        },
        "CGGUC": {
            "bits_avg": 0.38693800815406676,
            "score": -1.3247439304070554
        },
        "CGGUU": {
            "bits_avg": 0.38618466930032047,
            "score": -1.2218851335493683
        },
        "CGUAC": {
            "bits_avg": 0.7533285484686684,
            "score": -1.337405759809888
        },
        "CGUAU": {
            "bits_avg": 0.7525752096149221,
            "score": -1.234546962952201
        },
        "CGUCC": {
            "bits_avg": 0.7533285484686684,
            "score": -1.061695047337085
        },
        "CGUCU": {
            "bits_avg": 0.7525752096149221,
            "score": -0.9588362504793977
        },
        "CGUUC": {
            "bits_avg": 0.7533285484686684,
            "score": -1.1208271805258545
        },
        "CGUUU": {
            "bits_avg": 0.7525752096149221,
            "score": -1.017968383668167
        },
        "CUAAC": {
            "bits_avg": 0.38693800815406676,
            "score": -1.1117085710514971
        },
        "CUAAU": {
            "bits_avg": 0.38618466930032047,
            "score": -1.0088497741938098
        },
        "CUACC": {
            "bits_avg": 0.38693800815406676,
            "score": -0.8359978585786942
        },
        "CUACU": {
            "bits_avg": 0.38618466930032047,
            "score": -0.7331390617210068
        },
        "CUAUC": {
            "bits_avg": 0.38693800815406676,
            "score": -0.8951299917674634
        },
        "CUAUU": {
            "bits_avg": 0.38618466930032047,
            "score": -0.792271194909776
        },
        "CUCAC": {
            "bits_avg": 0.38693800815406676,
            "score": -1.2570536989075167
        },
        "CUCAU": {
            "bits_avg": 0.38618466930032047,
            "score": -1.154194902049829
        },
        "CUCCC": {
            "bits_avg": 0.38693800815406676,
            "score": -0.9813429864347135
        },
        "CUCCU": {
            "bits_avg": 0.38618466930032047,
            "score": -0.8784841895770261
        },
        "CUCUC": {
            "bits_avg": 0.38693800815406676,
            "score": -1.040475119623483
        },
        "CUCUU": {
            "bits_avg": 0.38618466930032047,
            "score": -0.9376163227657955
        },
        "CUGAC": {
            "bits_avg": 0.38693800815406676,
            "score": -1.0975908311019533
        },
        "CUGAU": {
            "bits_avg": 0.38618466930032047,
            "score": -0.9947320342442662
        },
        "CUGCC": {
            "bits_avg": 0.38693800815406676,
            "score": -0.8218801186291506
        },
        "CUGCU": {
            "bits_avg": 0.38618466930032047,
            "score": -0.7190213217714632
        },
        "CUGUC": {
            "bits_avg": 0.38693800815406676,
            "score": -0.88101225181792
        },
        "CUGUU": {
            "bits_avg": 0.38618466930032047,
            "score": -0.7781534549602326
        },
        "CUUAC": {
            "bits_avg": 0.7533285484686684,
            "score": -0.8936740812207521
        },
        "CUUAU": {
            "bits_avg": 0.7525752096149221,
            "score": -0.790815284363065
        },
        "CUUCC": {
            "bits_avg": 0.7533285484686684,
            "score": -0.6179633687479494
        },
        "CUUCU": {
            "bits_avg": 0.7525752096149221,
            "score": -0.5151045718902619
        },
        "CUUUC": {
            "bits_avg": 0.7533285484686684,
            "score": -0.6770955019367185
        },
        "CUUUU": {
            "bits_avg": 0.7525752096149221,
            "score": -0.5742367050790315
        },
        "GAAAC": {
            "bits_avg": 0.38693800815406676,
            "score": -1.0680644746917247
        },
        "GAAAU": {
            "bits_avg": 0.38618466930032047,
            "score": -0.9652056778340373
        },
        "GAACC": {
            "bits_avg": 0.38693800815406676,
            "score": -0.7923537622189217
        },
        "GAACU": {
            "bits_avg": 0.38618466930032047,
            "score": -0.6894949653612343
        },
        "GAAUC": {
            "bits_avg": 0.38693800815406676,
            "score": -0.8514858954076912
        },
        "GAAUU": {
            "bits_avg": 0.38618466930032047,
            "score": -0.7486270985500038
        },
        "GACAC": {
            "bits_avg": 0.38693800815406676,
            "score": -1.2134096025477443
        },
        "GACAU": {
            "bits_avg": 0.38618466930032047,
            "score": -1.1105508056900566
        },
        "GACCC": {
            "bits_avg": 0.38693800815406676,
            "score": -0.9376988900749411
        },
        "GACCU": {
            "bits_avg": 0.38618466930032047,
            "score": -0.8348400932172537
        },
        "GACUC": {
            "bits_avg": 0.38693800815406676,
            "score": -0.9968310232637105
        },
        "GACUU": {
            "bits_avg": 0.38618466930032047,
            "score": -0.8939722264060231
        },
        "GAGAC": {
            "bits_avg": 0.38693800815406676,
            "score": -1.0539467347421811
        },
        "GAGAU": {
            "bits_avg": 0.38618466930032047,
            "score": -0.9510879378844936
        },
        "GAGCC": {
            "bits_avg": 0.38693800815406676,
            "score": -0.778236022269378
        },
        "GAGCU": {
            "bits_avg": 0.38618466930032047,
            "score": -0.6753772254116907
        },
        "GAGUC": {
            "bits_avg": 0.38693800815406676,
            "score": -0.8373681554581475
        },
        "GAGUU": {
            "bits_avg": 0.38618466930032047,
            "score": -0.7345093586004601
        },
        "GAUAC": {
            "bits_avg": 0.7533285484686684,
            "score": -0.85002998486098
        },
        "GAUAU": {
            "bits_avg": 0.7525752096149221,
            "score": -0.7471711880032924
        },
        "GAUCC": {
            "bits_avg": 0.7533285484686684,
            "score": -0.574319272388177
        },
        "GAUCU": {
            "bits_avg": 0.7525752096149221,
            "score": -0.47146047553048964
        },
        "GAUUC": {
            "bits_avg": 0.7533285484686684,
            "score": -0.6334514055769465
        },
        "GAUUU": {
            "bits_avg": 0.7525752096149221,
            "score": -0.5305926087192592
        },
        "GCAAC": {
            "bits_avg": 0.020547467839465094,
            "score": -1.4156139544031447
        },
        "GCAAU": {
            "bits_avg": 0.01979412898571879,
            "score": -1.3127551575454572
        },
        "GCACC": {
            "bits_avg": 0.020547467839465094,
            "score": -1.1399032419303416
        },
        "GCACU": {
            "bits_avg": 0.01979412898571879,
            "score": -1.0370444450726544
        },
        "GCAUC": {
            "bits_avg": 0.020547467839465094,
            "score": -1.1990353751191112
        },
        "GCAUU": {
            "bits_avg": 0.01979412898571879,
            "score": -1.0961765782614237
        },
        "GCCAC": {
            "bits_avg": 0.020547467839465094,
            "score": -1.5609590822591641
        },
        "GCCAU": {
            "bits_avg": 0.01979412898571879,
            "score": -1.4581002854014766
        },
        "GCCCC": {
            "bits_avg": 0.020547467839465094,
            "score": -1.285248369786361
        },
        "GCCCU": {
            "bits_avg": 0.01979412898571879,
            "score": -1.1823895729286737
        },
        "GCCUC": {
            "bits_avg": 0.020547467839465094,
            "score": -1.3443805029751303
        },
        "GCCUU": {
            "bits_avg": 0.01979412898571879,
            "score": -1.241521706117443
        },
        "GCGAC": {
            "bits_avg": 0.020547467839465094,
            "score": -1.4014962144536012
        },
        "GCGAU": {
            "bits_avg": 0.01979412898571879,
            "score": -1.2986374175959137
        },
        "GCGCC": {
            "bits_avg": 0.020547467839465094,
            "score": -1.125785501980798
        },
        "GCGCU": {
            "bits_avg": 0.01979412898571879,
            "score": -1.0229267051231106
        },
        "GCGUC": {
            "bits_avg": 0.020547467839465094,
            "score": -1.1849176351695674
        },
        "GCGUU": {
            "bits_avg": 0.01979412898571879,
            "score": -1.08205883831188
        },
        "GCUAC": {
            "bits_avg": 0.3869380081540667,
            "score": -1.1975794645723998
        },
        "GCUAU": {
            "bits_avg": 0.3861846693003204,
            "score": -1.0947206677147123
        },
        "GCUCC": {
            "bits_avg": 0.3869380081540667,
            "score": -0.9218687520995968
        },
        "GCUCU": {
            "bits_avg": 0.3861846693003204,
            "score": -0.8190099552419097
        },
        "GCUUC": {
            "bits_avg": 0.3869380081540667,
            "score": -0.9810008852883662
        },
        "GCUUU": {
            "bits_avg": 0.3861846693003204,
            "score": -0.8781420884306788
        },
        "GGAAC": {
            "bits_avg": 0.020547467839465094,
            "score": -1.6465733549021673
        },
        "GGAAU": {
            "bits_avg": 0.01979412898571879,
            "score": -1.5437145580444798
        },
        "GGACC": {
            "bits_avg": 0.020547467839465094,
            "score": -1.370862642429364
        },
        "GGACU": {
            "bits_avg": 0.01979412898571879,
            "score": -1.268003845571677
        },
        "GGAUC": {
            "bits_avg": 0.020547467839465094,
            "score": -1.4299947756181337
        },
        "GGAUU": {
            "bits_avg": 0.01979412898571879,
            "score": -1.327135978760446
        },
        "GGCAC": {
            "bits_avg": 0.020547467839465094,
            "score": -1.7919184827581867
        },
        "GGCAU": {
            "bits_avg": 0.01979412898571879,
            "score": -1.689059685900499
        },
        "GGCCC": {
            "bits_avg": 0.020547467839465094,
            "score": -1.5162077702853833
        },
        "GGCCU": {
            "bits_avg": 0.01979412898571879,
            "score": -1.4133489734276963
        },
        "GGCUC": {
            "bits_avg": 0.020547467839465094,
            "score": -1.5753399034741529
        },
        "GGCUU": {
            "bits_avg": 0.01979412898571879,
            "score": -1.4724811066164654
        },
        "GGGAC": {
            "bits_avg": 0.020547467839465094,
            "score": -1.6324556149526235
        },
        "GGGAU": {
            "bits_avg": 0.01979412898571879,
            "score": -1.5295968180949358
        },
        "GGGCC": {
            "bits_avg": 0.020547467839465094,
            "score": -1.3567449024798202
        },
        "GGGCU": {
            "bits_avg": 0.01979412898571879,
            "score": -1.253886105622133
        },
        "GGGUC": {
            "bits_avg": 0.020547467839465094,
            "score": -1.4158770356685897
        },
        "GGGUU": {
            "bits_avg": 0.01979412898571879,
            "score": -1.3130182388109026
        },
        "GGUAC": {
            "bits_avg": 0.3869380081540667,
            "score": -1.4285388650714224
        },
        "GGUAU": {
            "bits_avg": 0.3861846693003204,
            "score": -1.3256800682137349
        },
        "GGUCC": {
            "bits_avg": 0.3869380081540667,
            "score": -1.152828152598619
        },
        "GGUCU": {
            "bits_avg": 0.3861846693003204,
            "score": -1.049969355740932
        },
        "GGUUC": {
            "bits_avg": 0.3869380081540667,
            "score": -1.2119602857873888
        },
        "GGUUU": {
            "bits_avg": 0.3861846693003204,
            "score": -1.109101488929701
        },
        "GUAAC": {
            "bits_avg": 0.020547467839465094,
            "score": -1.2028416763130314
        },
        "GUAAU": {
            "bits_avg": 0.01979412898571879,
            "score": -1.099982879455344
        },
        "GUACC": {
            "bits_avg": 0.020547467839465094,
            "score": -0.9271309638402283
        },
        "GUACU": {
            "bits_avg": 0.01979412898571879,
            "score": -0.8242721669825409
        },
        "GUAUC": {
            "bits_avg": 0.020547467839465094,
            "score": -0.9862630970289977
        },
        "GUAUU": {
            "bits_avg": 0.01979412898571879,
            "score": -0.8834043001713103
        },
        "GUCAC": {
            "bits_avg": 0.020547467839465094,
            "score": -1.348186804169051
        },
        "GUCAU": {
            "bits_avg": 0.01979412898571879,
            "score": -1.2453280073113633
        },
        "GUCCC": {
            "bits_avg": 0.020547467839465094,
            "score": -1.0724760916962477
        },
        "GUCCU": {
            "bits_avg": 0.01979412898571879,
            "score": -0.9696172948385603
        },
        "GUCUC": {
            "bits_avg": 0.020547467839465094,
            "score": -1.131608224885017
        },
        "GUCUU": {
            "bits_avg": 0.01979412898571879,
            "score": -1.0287494280273295
        },
        "GUGAC": {
            "bits_avg": 0.020547467839465094,
            "score": -1.1887239363634876
        },
        "GUGAU": {
            "bits_avg": 0.01979412898571879,
            "score": -1.0858651395058003
        },
        "GUGCC": {
            "bits_avg": 0.020547467839465094,
            "score": -0.9130132238906846
        },
        "GUGCU": {
            "bits_avg": 0.01979412898571879,
            "score": -0.8101544270329972
        },
        "GUGUC": {
            "bits_avg": 0.020547467839465094,
            "score": -0.972145357079454
        },
        "GUGUU": {
            "bits_avg": 0.3802138532290815,
            "score": -0.8692865602217666
        },
        "GUUAC": {
            "bits_avg": 0.3802138532290816,
            "score": -0.9848071864822865
        },
        "GUUAU": {
            "bits_avg": 0.7466043935436832,
            "score": -0.8819483896245991
        },
        "GUUCC": {
            "bits_avg": 0.013823312914479913,
            "score": -0.7090964740094835
        },
        "GUUCU": {
            "bits_avg": 0.3802138532290815,
            "score": -0.6062376771517961
        },
        "GUUUC": {
            "bits_avg": 0.013823312914479913,
            "score": -0.7682286071982529
        },
        "GUUUU": {
            "bits_avg": 0.3802138532290815,
            "score": -0.6653698103405655
        },
        "UAAAC": {
            "bits_avg": 0.40827623831606213,
            "score": -1.1414684451939474
        },
        "UAAAU": {
            "bits_avg": 0.7746667786306637,
            "score": -1.03860964833626
        },
        "UAACC": {
            "bits_avg": 0.04188569800146043,
            "score": -0.8657577327211442
        },
        "UAACU": {
            "bits_avg": 0.408276238316062,
            "score": -0.7628989358634568
        },
        "UAAUC": {
            "bits_avg": 0.04188569800146043,
            "score": -0.9248898659099136
        },
        "UAAUU": {
            "bits_avg": 0.408276238316062,
            "score": -0.8220310690522262
        },
        "UACAC": {
            "bits_avg": 0.7746667786306638,
            "score": -1.2868135730499668
        },
        "UACAU": {
            "bits_avg": 1.1410573189452653,
            "score": -1.1839547761922795
        },
        "UACCC": {
            "bits_avg": 0.4082762383160622,
            "score": -1.0111028605771637
        },
        "UACCU": {
            "bits_avg": 0.7746667786306638,
            "score": -0.9082440637194762
        },
        "UACUC": {
            "bits_avg": 0.4082762383160622,
            "score": -1.070234993765933
        },
        "UACUU": {
            "bits_avg": 0.7746667786306638,
            "score": -0.9673761969082456
        },
        "UAGAC": {
            "bits_avg": 0.40827623831606213,
            "score": -1.1273507052444036
        },
        "UAGAU": {
            "bits_avg": 0.7746667786306637,
            "score": -1.024491908386716
        },
        "UAGCC": {
            "bits_avg": 0.04188569800146043,
            "score": -0.8516399927716009
        },
        "UAGCU": {
            "bits_avg": 0.408276238316062,
            "score": -0.7487811959139132
        },
        "UAGUC": {
            "bits_avg": 0.04188569800146043,
            "score": -0.9107721259603703
        },
        "UAGUU": {
            "bits_avg": 0.408276238316062,
            "score": -0.8079133291026825
        },
        "UAUAC": {
            "bits_avg": 0.40827623831606213,
            "score": -0.9234339553632025
        },
        "UAUAU": {
            "bits_avg": 0.7746667786306637,
            "score": -0.8205751585055151
        },
        "UAUCC": {
            "bits_avg": 0.04188569800146043,
            "score": -0.6477232428903995
        },
        "UAUCU": {
            "bits_avg": 0.408276238316062,
            "score": -0.5448644460327121
        },
        "UAUUC": {
            "bits_avg": 0.04188569800146043,
            "score": -0.7068553760791689
        },
        "UAUUU": {
            "bits_avg": 0.408276238316062,
            "score": -0.6039965792214815
        },
        "UCAAC": {
            "bits_avg": 0.40827623831606213,
            "score": -1.4890179249053672
        },
        "UCAAU": {
            "bits_avg": 0.7746667786306637,
            "score": -1.38615912804768
        },
        "UCACC": {
            "bits_avg": 0.04188569800146043,
            "score": -1.2133072124325641
        },
        "UCACU": {
            "bits_avg": 0.408276238316062,
            "score": -1.1104484155748768
        },
        "UCAUC": {
            "bits_avg": 0.04188569800146043,
            "score": -1.2724393456213337
        },
        "UCAUU": {
            "bits_avg": 0.408276238316062,
            "score": -1.1695805487636461
        },
        "UCCAC": {
            "bits_avg": 0.7746667786306638,
            "score": -1.6343630527613866
        },
        "UCCAU": {
            "bits_avg": 1.1410573189452653,
            "score": -1.531504255903699
        },
        "UCCCC": {
            "bits_avg": 0.4082762383160622,
            "score": -1.3586523402885835
        },
        "UCCCU": {
            "bits_avg": 0.7746667786306638,
            "score": -1.2557935434308964
        },
        "UCCUC": {
            "bits_avg": 0.4082762383160622,
            "score": -1.4177844734773528
        },
        "UCCUU": {
            "bits_avg": 0.7746667786306638,
            "score": -1.3149256766196655
        },
        "UCGAC": {
            "bits_avg": 0.40827623831606213,
            "score": -1.4749001849558236
        },
        "UCGAU": {
            "bits_avg": 0.7746667786306637,
            "score": -1.3720413880981364
        },
        "UCGCC": {
            "bits_avg": 0.04188569800146043,
            "score": -1.1991894724830205
        },
        "UCGCU": {
            "bits_avg": 0.408276238316062,
            "score": -1.0963306756253333
        },
        "UCGUC": {
            "bits_avg": 0.04188569800146043,
            "score": -1.25832160567179
        },
        "UCGUU": {
            "bits_avg": 0.408276238316062,
            "score": -1.1554628088141026
        },
        "UCUAC": {
            "bits_avg": 0.40827623831606213,
            "score": -1.2709834350746225
        },
        "UCUAU": {
            "bits_avg": 0.7746667786306637,
            "score": -1.1681246382169352
        },
        "UCUCC": {
            "bits_avg": 0.04188569800146043,
            "score": -0.9952727226018193
        },
        "UCUCU": {
            "bits_avg": 0.408276238316062,
            "score": -0.8924139257441321
        },
        "UCUUC": {
            "bits_avg": 0.04188569800146043,
            "score": -1.054404855790589
        },
        "UCUUU": {
            "bits_avg": 0.408276238316062,
            "score": -0.9515460589329016
        },
        "UGAAC": {
            "bits_avg": 0.7746667786306638,
            "score": -1.71997732540439
        },
        "UGAAU": {
            "bits_avg": 1.1410573189452653,
            "score": -1.6171185285467022
        },
        "UGACC": {
            "bits_avg": 0.4082762383160622,
            "score": -1.4442666129315866
        },
        "UGACU": {
            "bits_avg": 0.7746667786306638,
            "score": -1.3414078160738994
        },
        "UGAUC": {
            "bits_avg": 0.4082762383160622,
            "score": -1.5033987461203562
        },
        "UGAUU": {
            "bits_avg": 0.7746667786306638,
            "score": -1.4005399492626684
        },
        "UGCAC": {
            "bits_avg": 1.1410573189452653,
            "score": -1.8653224532604091
        },
        "UGCAU": {
            "bits_avg": 1.507447859259867,
            "score": -1.7624636564027214
        },
        "UGCCC": {
            "bits_avg": 0.7746667786306638,
            "score": -1.5896117407876058
        },
        "UGCCU": {
            "bits_avg": 1.1410573189452653,
            "score": -1.4867529439299187
        },
        "UGCUC": {
            "bits_avg": 0.7746667786306638,
            "score": -1.6487438739763756
        },
        "UGCUU": {
            "bits_avg": 1.1410573189452653,
            "score": -1.5458850771186883
        },
        "UGGAC": {
            "bits_avg": 0.7746667786306638,
            "score": -1.705859585454846
        },
        "UGGAU": {
            "bits_avg": 1.1410573189452653,
            "score": -1.6030007885971589
        },
        "UGGCC": {
            "bits_avg": 0.4082762383160622,
            "score": -1.430148872982043
        },
        "UGGCU": {
            "bits_avg": 0.7746667786306638,
            "score": -1.3272900761243556
        },
        "UGGUC": {
            "bits_avg": 0.4082762383160622,
            "score": -1.4892810061708124
        },
        "UGGUU": {
            "bits_avg": 0.7746667786306638,
            "score": -1.386422209313125
        },
        "UGUAC": {
            "bits_avg": 0.7746667786306638,
            "score": -1.501942835573645
        },
        "UGUAU": {
            "bits_avg": 1.1410573189452653,
            "score": -1.3990840387159573
        },
        "UGUCC": {
            "bits_avg": 0.4082762383160622,
            "score": -1.2262321231008422
        },
        "UGUCU": {
            "bits_avg": 0.7746667786306638,
            "score": -1.1233733262431544
        },
        "UGUUC": {
            "bits_avg": 0.4082762383160622,
            "score": -1.2853642562896113
        },
        "UGUUU": {
            "bits_avg": 0.7746667786306638,
            "score": -1.1825054594319242
        },
        "UUAAC": {
            "bits_avg": 0.40827623831606213,
            "score": -1.2762456468152537
        },
        "UUAAU": {
            "bits_avg": 0.7746667786306637,
            "score": -1.1733868499575666
        },
        "UUACC": {
            "bits_avg": 0.04188569800146043,
            "score": -1.000534934342451
        },
        "UUACU": {
            "bits_avg": 0.408276238316062,
            "score": -0.8976761374847636
        },
        "UUAUC": {
            "bits_avg": 0.04188569800146043,
            "score": -1.0596670675312203
        },
        "UUAUU": {
            "bits_avg": 0.408276238316062,
            "score": -0.9568082706735329
        },
        "UUCAC": {
            "bits_avg": 0.7746667786306638,
            "score": -1.421590774671273
        },
        "UUCAU": {
            "bits_avg": 1.1410573189452653,
            "score": -1.318731977813586
        },
        "UUCCC": {
            "bits_avg": 0.4082762383160622,
            "score": -1.1458800621984704
        },
        "UUCCU": {
            "bits_avg": 0.7746667786306638,
            "score": -1.0430212653407829
        },
        "UUCUC": {
            "bits_avg": 0.4082762383160622,
            "score": -1.2050121953872397
        },
        "UUCUU": {
            "bits_avg": 0.7746667786306638,
            "score": -1.1021533985295524
        },
        "UUGAC": {
            "bits_avg": 0.40827623831606213,
            "score": -1.2621279068657103
        },
        "UUGAU": {
            "bits_avg": 0.7746667786306637,
            "score": -1.159269110008023
        },
        "UUGCC": {
            "bits_avg": 0.04188569800146043,
            "score": -0.9864171943929074
        },
        "UUGCU": {
            "bits_avg": 0.408276238316062,
            "score": -0.88355839753522
        },
        "UUGUC": {
            "bits_avg": 0.04188569800146043,
            "score": -1.0455493275816765
        },
        "UUGUU": {
            "bits_avg": 0.408276238316062,
            "score": -0.9426905307239892
        },
        "UUUAC": {
            "bits_avg": 0.40827623831606213,
            "score": -1.058211156984509
        },
        "UUUAU": {
            "bits_avg": 0.7746667786306637,
            "score": -0.9553523601268216
        },
        "UUUCC": {
            "bits_avg": 0.04188569800146043,
            "score": -0.7825004445117062
        },
        "UUUCU": {
            "bits_avg": 0.408276238316062,
            "score": -0.6796416476540186
        },
        "UUUUC": {
            "bits_avg": 0.04188569800146043,
            "score": -0.8416325777004754
        },
        "UUUUU": {
            "bits_avg": 0.408276238316062,
            "score": -0.738773780842788
        }
    },
    "T46225_0.6-multiple_rrm-RRM1": {
        "AAAAA": {
            "bits_avg": 0.037834535575373876,
            "score": -1.0787400452338225
        },
        "AAAAC": {
            "bits_avg": 0.037834535575373876,
            "score": -1.1792994885628938
        },
        "AAAAG": {
            "bits_avg": 0.3616728571889514,
            "score": -1.0668155658842282
        },
        "AAAAU": {
            "bits_avg": 0.20036003651803025,
            "score": -1.016170755274176
        },
        "AAACA": {
            "bits_avg": 0.037834535575373876,
            "score": -0.8721724054452892
        },
        "AAACC": {
            "bits_avg": 0.037834535575373876,
            "score": -0.9727318487743603
        },
        "AAACG": {
            "bits_avg": 0.3616728571889514,
            "score": -0.8602479260956949
        },
        "AAACU": {
            "bits_avg": 0.20036003651803025,
            "score": -0.8096031154856427
        },
        "AAAGA": {
            "bits_avg": 0.3719423462319962,
            "score": -0.914805981194912
        },
        "AAAGC": {
            "bits_avg": 0.3719423462319962,
            "score": -1.015365424523983
        },
        "AAAGG": {
            "bits_avg": 0.3719423462319962,
            "score": -0.9028815018453177
        },
        "AAAGU": {
            "bits_avg": 0.5344678471746527,
            "score": -0.8522366912352654
        },
        "AAAUA": {
            "bits_avg": 0.037834535575373876,
            "score": -0.7901201282751394
        },
        "AAAUC": {
            "bits_avg": 0.037834535575373876,
            "score": -0.8906795716042105
        },
        "AAAUG": {
            "bits_avg": 0.6957806678455738,
            "score": -0.7781956489255453
        },
        "AAAUU": {
            "bits_avg": 0.20036003651803025,
            "score": -0.7275508383154928
        },
        "AACAA": {
            "bits_avg": 0.037834535575373876,
            "score": -1.3556327321915678
        },
        "AACAC": {
            "bits_avg": 0.037834535575373876,
            "score": -1.456192175520639
        },
        "AACAG": {
            "bits_avg": 0.34685076593258607,
            "score": -1.3437082528419737
        },
        "AACAU": {
            "bits_avg": 0.20036003651803025,
            "score": -1.2930634422319216
        },
        "AACCA": {
            "bits_avg": 0.037834535575373876,
            "score": -1.1490650924030343
        },
        "AACCC": {
            "bits_avg": 0.037834535575373876,
            "score": -1.2496245357321052
        },
        "AACCG": {
            "bits_avg": 0.34685076593258607,
            "score": -1.13714061305344
        },
        "AACCU": {
            "bits_avg": 0.20036003651803025,
            "score": -1.0864958024433877
        },
        "AACGA": {
            "bits_avg": 0.3719423462319962,
            "score": -1.191698668152657
        },
        "AACGC": {
            "bits_avg": 0.3719423462319962,
            "score": -1.2922581114817278
        },
        "AACGG": {
            "bits_avg": 0.3719423462319962,
            "score": -1.1797741888030626
        },
        "AACGU": {
            "bits_avg": 0.5344678471746527,
            "score": -1.1291293781930105
        },
        "AACUA": {
            "bits_avg": 0.037834535575373876,
            "score": -1.0670128152328844
        },
        "AACUC": {
            "bits_avg": 0.037834535575373876,
            "score": -1.1675722585619555
        },
        "AACUG": {
            "bits_avg": 0.6809585765892084,
            "score": -1.0550883358832903
        },
        "AACUU": {
            "bits_avg": 0.20036003651803025,
            "score": -1.004443525273238
        },
        "AAGAA": {
            "bits_avg": 0.037834535575373876,
            "score": -1.2371341233768118
        },
        "AAGAC": {
            "bits_avg": 0.037834535575373876,
            "score": -1.3376935667058827
        },
        "AAGAG": {
            "bits_avg": 0.38640331474163725,
            "score": -1.2252096440272173
        },
        "AAGAU": {
            "bits_avg": 0.20036003651803025,
            "score": -1.1745648334171652
        },
        "AAGCA": {
            "bits_avg": 0.037834535575373876,
            "score": -1.0305664835882782
        },
        "AAGCC": {
            "bits_avg": 0.037834535575373876,
            "score": -1.1311259269173493
        },
        "AAGCG": {
            "bits_avg": 0.38640331474163725,
            "score": -1.018642004238684
        },
        "AAGCU": {
            "bits_avg": 0.20036003651803025,
            "score": -0.9679971936286317
        },
        "AAGGA": {
            "bits_avg": 0.3719423462319962,
            "score": -1.073200059337901
        },
        "AAGGC": {
            "bits_avg": 0.3719423462319962,
            "score": -1.1737595026669718
        },
        "AAGGG": {
            "bits_avg": 0.3719423462319962,
            "score": -1.0612755799883067
        },
        "AAGGU": {
            "bits_avg": 0.5344678471746527,
            "score": -1.0106307693782546
        },
        "AAGUA": {
            "bits_avg": 0.037834535575373876,
            "score": -0.9485142064181284
        },
        "AAGUC": {
            "bits_avg": 0.037834535575373876,
            "score": -1.0490736497471995
        },
        "AAGUG": {
            "bits_avg": 0.7205111253982596,
            "score": -0.9365897270685343
        },
        "AAGUU": {
            "bits_avg": 0.20036003651803025,
            "score": -0.885944916458482
        },
        "AAUAA": {
            "bits_avg": 0.3719423462319962,
            "score": -1.0773352567889303
        },
        "AAUAC": {
            "bits_avg": 0.3719423462319962,
            "score": -1.1778947001180013
        },
        "AAUAG": {
            "bits_avg": 0.37678781914685144,
            "score": -1.065410777439336
        },
        "AAUAU": {
            "bits_avg": 0.5344678471746527,
            "score": -1.0147659668292837
        },
        "AAUCA": {
            "bits_avg": 0.3719423462319962,
            "score": -0.8707676170003966
        },
        "AAUCC": {
            "bits_avg": 0.3719423462319962,
            "score": -0.9713270603294676
        },
        "AAUCG": {
            "bits_avg": 0.37678781914685144,
            "score": -0.8588431376508024
        },
        "AAUCU": {
            "bits_avg": 0.5344678471746527,
            "score": -0.8081983270407501
        },
        "AAUGA": {
            "bits_avg": 0.7060501568886186,
            "score": -0.9134011927500193
        },
        "AAUGC": {
            "bits_avg": 0.7060501568886186,
            "score": -1.0139606360790903
        },
        "AAUGG": {
            "bits_avg": 0.7060501568886186,
            "score": -0.9014767134004252
        },
        "AAUGU": {
            "bits_avg": 0.868575657831275,
            "score": -0.8508319027903728
        },
        "AAUUA": {
            "bits_avg": 0.3719423462319962,
            "score": -0.7887153398302471
        },
        "AAUUC": {
            "bits_avg": 0.3719423462319962,
            "score": -0.8892747831593181
        },
        "AAUUG": {
            "bits_avg": 0.7108956298034738,
            "score": -0.7767908604806528
        },
        "AAUUU": {
            "bits_avg": 0.5344678471746527,
            "score": -0.7261460498706006
        },
        "ACAAA": {
            "bits_avg": 0.023012444319008528,
            "score": -0.9979627259011467
        },
        "ACAAC": {
            "bits_avg": 0.023012444319008528,
            "score": -1.0985221692302176
        },
        "ACAAG": {
            "bits_avg": 0.3616728571889514,
            "score": -0.9860382465515525
        },
        "ACAAU": {
            "bits_avg": 0.18553794526166492,
            "score": -0.9353934359415002
        },
        "ACACA": {
            "bits_avg": 0.023012444319008528,
            "score": -0.791395086112613
        },
        "ACACC": {
            "bits_avg": 0.023012444319008528,
            "score": -0.8919545294416842
        },
        "ACACG": {
            "bits_avg": 0.3616728571889514,
            "score": -0.7794706067630189
        },
        "ACACU": {
            "bits_avg": 0.18553794526166492,
            "score": -0.7288257961529666
        },
        "ACAGA": {
            "bits_avg": 0.3571202549756308,
            "score": -0.8340286618622358
        },
        "ACAGC": {
            "bits_avg": 0.3571202549756308,
            "score": -0.9345881051913068
        },
        "ACAGG": {
            "bits_avg": 0.3571202549756308,
            "score": -0.8221041825126416
        },
        "ACAGU": {
            "bits_avg": 0.5196457559182873,
            "score": -0.7714593719025894
        },
        "ACAUA": {
            "bits_avg": 0.023012444319008528,
            "score": -0.7093428089424634
        },
        "ACAUC": {
            "bits_avg": 0.023012444319008528,
            "score": -0.8099022522715345
        },
        "ACAUG": {
            "bits_avg": 0.6957806678455738,
            "score": -0.6974183295928692
        },
        "ACAUU": {
            "bits_avg": 0.18553794526166492,
            "score": -0.646773518982817
        },
        "ACCAA": {
            "bits_avg": 0.023012444319008528,
            "score": -1.274855412858892
        },
        "ACCAC": {
            "bits_avg": 0.023012444319008528,
            "score": -1.3754148561879627
        },
        "ACCAG": {
            "bits_avg": 0.34685076593258607,
            "score": -1.2629309335092977
        },
        "ACCAU": {
            "bits_avg": 0.18553794526166492,
            "score": -1.2122861228992454
        },
        "ACCCA": {
            "bits_avg": 0.023012444319008528,
            "score": -1.0682877730703582
        },
        "ACCCC": {
            "bits_avg": 0.023012444319008528,
            "score": -1.1688472163994295
        },
        "ACCCG": {
            "bits_avg": 0.34685076593258607,
            "score": -1.056363293720764
        },
        "ACCCU": {
            "bits_avg": 0.18553794526166492,
            "score": -1.0057184831107118
        },
        "ACCGA": {
            "bits_avg": 0.3571202549756308,
            "score": -1.1109213488199807
        },
        "ACCGC": {
            "bits_avg": 0.3571202549756308,
            "score": -1.211480792149052
        },
        "ACCGG": {
            "bits_avg": 0.3571202549756308,
            "score": -1.0989968694703867
        },
        "ACCGU": {
            "bits_avg": 0.5196457559182873,
            "score": -1.0483520588603346
        },
        "ACCUA": {
            "bits_avg": 0.023012444319008528,
            "score": -0.9862354959002085
        },
        "ACCUC": {
            "bits_avg": 0.023012444319008528,
            "score": -1.0867949392292795
        },
        "ACCUG": {
            "bits_avg": 0.6809585765892084,
            "score": -0.9743110165506144
        },
        "ACCUU": {
            "bits_avg": 0.18553794526166492,
            "score": -0.923666205940562
        },
        "ACGAA": {
            "bits_avg": 0.023012444319008528,
            "score": -1.1563568040441357
        },
        "ACGAC": {
            "bits_avg": 0.023012444319008528,
            "score": -1.2569162473732067
        },
        "ACGAG": {
            "bits_avg": 0.38640331474163725,
            "score": -1.1444323246945414
        },
        "ACGAU": {
            "bits_avg": 0.18553794526166492,
            "score": -1.0937875140844893
        },
        "ACGCA": {
            "bits_avg": 0.023012444319008528,
            "score": -0.9497891642556021
        },
        "ACGCC": {
            "bits_avg": 0.023012444319008528,
            "score": -1.0503486075846733
        },
        "ACGCG": {
            "bits_avg": 0.38640331474163725,
            "score": -0.9378646849060079
        },
        "ACGCU": {
            "bits_avg": 0.18553794526166492,
            "score": -0.8872198742959557
        },
        "ACGGA": {
            "bits_avg": 0.3571202549756308,
            "score": -0.9924227400052248
        },
        "ACGGC": {
            "bits_avg": 0.3571202549756308,
            "score": -1.0929821833342959
        },
        "ACGGG": {
            "bits_avg": 0.3571202549756308,
            "score": -0.9804982606556306
        },
        "ACGGU": {
            "bits_avg": 0.5196457559182873,
            "score": -0.9298534500455784
        },
        "ACGUA": {
            "bits_avg": 0.023012444319008528,
            "score": -0.8677368870854523
        },
        "ACGUC": {
            "bits_avg": 0.023012444319008528,
            "score": -0.9682963304145235
        },
        "ACGUG": {
            "bits_avg": 0.7205111253982596,
            "score": -0.8558124077358583
        },
        "ACGUU": {
            "bits_avg": 0.18553794526166492,
            "score": -0.805167597125806
        },
        "ACUAA": {
            "bits_avg": 0.3571202549756308,
            "score": -0.9965579374562543
        },
        "ACUAC": {
            "bits_avg": 0.3571202549756308,
            "score": -1.0971173807853254
        },
        "ACUAG": {
            "bits_avg": 0.37678781914685144,
            "score": -0.98463345810666
        },
        "ACUAU": {
            "bits_avg": 0.5196457559182873,
            "score": -0.9339886474966078
        },
        "ACUCA": {
            "bits_avg": 0.3571202549756308,
            "score": -0.7899902976677208
        },
        "ACUCC": {
            "bits_avg": 0.3571202549756308,
            "score": -0.8905497409967917
        },
        "ACUCG": {
            "bits_avg": 0.37678781914685144,
            "score": -0.7780658183181266
        },
        "ACUCU": {
            "bits_avg": 0.5196457559182873,
            "score": -0.7274210077080742
        },
        "ACUGA": {
            "bits_avg": 0.6912280656322533,
            "score": -0.8326238734173435
        },
        "ACUGC": {
            "bits_avg": 0.6912280656322533,
            "score": -0.9331833167464144
        },
        "ACUGG": {
            "bits_avg": 0.6912280656322533,
            "score": -0.8206993940677493
        },
        "ACUGU": {
            "bits_avg": 0.8537535665749096,
            "score": -0.770054583457697
        },
        "ACUUA": {
            "bits_avg": 0.3571202549756308,
            "score": -0.7079380204975709
        },
        "ACUUC": {
            "bits_avg": 0.3571202549756308,
            "score": -0.808497463826642
        },
        "ACUUG": {
            "bits_avg": 0.7108956298034738,
            "score": -0.6960135411479768
        },
        "ACUUU": {
            "bits_avg": 0.5196457559182873,
            "score": -0.6453687305379245
        },
        "AGAAA": {
            "bits_avg": 0.06256499312805974,
            "score": -1.0514412079406554
        },
        "AGAAC": {
            "bits_avg": 0.06256499312805974,
            "score": -1.1520006512697267
        },
        "AGAAG": {
            "bits_avg": 0.40433348163517036,
            "score": -1.0395167285910614
        },
        "AGAAU": {
            "bits_avg": 0.22509049407071613,
            "score": -0.9888719179810092
        },
        "AGACA": {
            "bits_avg": 0.06256499312805974,
            "score": -0.8448735681521221
        },
        "AGACC": {
            "bits_avg": 0.06256499312805974,
            "score": -0.9454330114811932
        },
        "AGACG": {
            "bits_avg": 0.40433348163517036,
            "score": -0.8329490888025279
        },
        "AGACU": {
            "bits_avg": 0.22509049407071613,
            "score": -0.7823042781924757
        },
        "AGAGA": {
            "bits_avg": 0.39667280378468206,
            "score": -0.8875071439017448
        },
        "AGAGC": {
            "bits_avg": 0.39667280378468206,
            "score": -0.9880665872308158
        },
        "AGAGG": {
            "bits_avg": 0.39667280378468206,
            "score": -0.8755826645521506
        },
        "AGAGU": {
            "bits_avg": 0.5591983047273384,
            "score": -0.8249378539420984
        },
        "AGAUA": {
            "bits_avg": 0.06256499312805974,
            "score": -0.7628212909819723
        },
        "AGAUC": {
            "bits_avg": 0.06256499312805974,
            "score": -0.8633807343110433
        },
        "AGAUG": {
            "bits_avg": 0.7384412922917927,
            "score": -0.7508968116323782
        },
        "AGAUU": {
            "bits_avg": 0.22509049407071613,
            "score": -0.700252001022326
        },
        "AGCAA": {
            "bits_avg": 0.06256499312805974,
            "score": -1.3283338948984007
        },
        "AGCAC": {
            "bits_avg": 0.06256499312805974,
            "score": -1.4288933382274718
        },
        "AGCAG": {
            "bits_avg": 0.38951139037880494,
            "score": -1.3164094155488066
        },
        "AGCAU": {
            "bits_avg": 0.22509049407071613,
            "score": -1.2657646049387545
        },
        "AGCCA": {
            "bits_avg": 0.06256499312805974,
            "score": -1.1217662551098673
        },
        "AGCCC": {
            "bits_avg": 0.06256499312805974,
            "score": -1.2223256984389383
        },
        "AGCCG": {
            "bits_avg": 0.38951139037880494,
            "score": -1.109841775760273
        },
        "AGCCU": {
            "bits_avg": 0.22509049407071613,
            "score": -1.0591969651502207
        },
        "AGCGA": {
            "bits_avg": 0.39667280378468206,
            "score": -1.1643998308594898
        },
        "AGCGC": {
            "bits_avg": 0.39667280378468206,
            "score": -1.264959274188561
        },
        "AGCGG": {
            "bits_avg": 0.39667280378468206,
            "score": -1.1524753515098956
        },
        "AGCGU": {
            "bits_avg": 0.5591983047273384,
            "score": -1.1018305408998434
        },
        "AGCUA": {
            "bits_avg": 0.06256499312805974,
            "score": -1.0397139779397175
        },
        "AGCUC": {
            "bits_avg": 0.06256499312805974,
            "score": -1.1402734212687886
        },
        "AGCUG": {
            "bits_avg": 0.7236192010354273,
            "score": -1.0277894985901235
        },
        "AGCUU": {
            "bits_avg": 0.22509049407071613,
            "score": -0.977144687980071
        },
        "AGGAA": {
            "bits_avg": 0.06256499312805974,
            "score": -1.2098352860836445
        },
        "AGGAC": {
            "bits_avg": 0.06256499312805974,
            "score": -1.3103947294127158
        },
        "AGGAG": {
            "bits_avg": 0.42906393918785624,
            "score": -1.1979108067340505
        },
        "AGGAU": {
            "bits_avg": 0.22509049407071613,
            "score": -1.1472659961239982
        },
        "AGGCA": {
            "bits_avg": 0.06256499312805974,
            "score": -1.0032676462951111
        },
        "AGGCC": {
            "bits_avg": 0.06256499312805974,
            "score": -1.1038270896241822
        },
        "AGGCG": {
            "bits_avg": 0.42906393918785624,
            "score": -0.9913431669455169
        },
        "AGGCU": {
            "bits_avg": 0.22509049407071613,
            "score": -0.9406983563354646
        },
        "AGGGA": {
            "bits_avg": 0.39667280378468206,
            "score": -1.045901222044734
        },
        "AGGGC": {
            "bits_avg": 0.39667280378468206,
            "score": -1.1464606653738048
        },
        "AGGGG": {
            "bits_avg": 0.39667280378468206,
            "score": -1.0339767426951396
        },
        "AGGGU": {
            "bits_avg": 0.5591983047273384,
            "score": -0.9833319320850874
        },
        "AGGUA": {
            "bits_avg": 0.06256499312805974,
            "score": -0.9212153691249613
        },
        "AGGUC": {
            "bits_avg": 0.06256499312805974,
            "score": -1.0217748124540325
        },
        "AGGUG": {
            "bits_avg": 0.7631717498444786,
            "score": -0.9092908897753673
        },
        "AGGUU": {
            "bits_avg": 0.22509049407071613,
            "score": -0.8586460791653151
        },
        "AGUAA": {
            "bits_avg": 0.39667280378468206,
            "score": -1.0500364194957632
        },
        "AGUAC": {
            "bits_avg": 0.39667280378468206,
            "score": -1.1505958628248343
        },
        "AGUAG": {
            "bits_avg": 0.4194484435930703,
            "score": -1.038111940146169
        },
        "AGUAU": {
            "bits_avg": 0.5591983047273384,
            "score": -0.9874671295361168
        },
        "AGUCA": {
            "bits_avg": 0.39667280378468206,
            "score": -0.8434687797072298
        },
        "AGUCC": {
            "bits_avg": 0.39667280378468206,
            "score": -0.9440282230363007
        },
        "AGUCG": {
            "bits_avg": 0.4194484435930703,
            "score": -0.8315443003576355
        },
        "AGUCU": {
            "bits_avg": 0.5591983047273384,
            "score": -0.7808994897475833
        },
        "AGUGA": {
            "bits_avg": 0.7307806144413044,
            "score": -0.8861023554568525
        },
        "AGUGC": {
            "bits_avg": 0.7307806144413044,
            "score": -0.9866617987859234
        },
        "AGUGG": {
            "bits_avg": 0.7307806144413044,
            "score": -0.8741778761072582
        },
        "AGUGU": {
            "bits_avg": 0.8933061153839608,
            "score": -0.823533065497206
        },
        "AGUUA": {
            "bits_avg": 0.39667280378468206,
            "score": -0.7614165025370799
        },
        "AGUUC": {
            "bits_avg": 0.39667280378468206,
            "score": -0.8619759458661509
        },
        "AGUUG": {
            "bits_avg": 0.7535562542496926,
            "score": -0.7494920231874858
        },
        "AGUUU": {
            "bits_avg": 0.5591983047273384,
            "score": -0.6988472125774335
        },
        "AUAAA": {
            "bits_avg": 0.052949497533273916,
            "score": -0.9848244528519946
        },
        "AUAAC": {
            "bits_avg": 0.052949497533273916,
            "score": -1.0853838961810658
        },
        "AUAAG": {
            "bits_avg": 0.5313482359959558,
            "score": -0.9728999735024004
        },
        "AUAAU": {
            "bits_avg": 0.21547499847593032,
            "score": -0.9222551628923482
        },
        "AUACA": {
            "bits_avg": 0.052949497533273916,
            "score": -0.778256813063461
        },
        "AUACC": {
            "bits_avg": 0.052949497533273916,
            "score": -0.8788162563925322
        },
        "AUACG": {
            "bits_avg": 0.5313482359959558,
            "score": -0.7663323337138668
        },
        "AUACU": {
            "bits_avg": 0.21547499847593032,
            "score": -0.7156875231038146
        },
        "AUAGA": {
            "bits_avg": 0.38705730818989625,
            "score": -0.8208903888130836
        },
        "AUAGC": {
            "bits_avg": 0.38705730818989625,
            "score": -0.9214498321421549
        },
        "AUAGG": {
            "bits_avg": 0.38705730818989625,
            "score": -0.8089659094634895
        },
        "AUAGU": {
            "bits_avg": 0.5495828091325526,
            "score": -0.7583210988534372
        },
        "AUAUA": {
            "bits_avg": 0.052949497533273916,
            "score": -0.6962045358933114
        },
        "AUAUC": {
            "bits_avg": 0.052949497533273916,
            "score": -0.7967639792223824
        },
        "AUAUG": {
            "bits_avg": 0.8654560466525781,
            "score": -0.6842800565437172
        },
        "AUAUU": {
            "bits_avg": 0.21547499847593032,
            "score": -0.6336352459336648
        },
        "AUCAA": {
            "bits_avg": 0.052949497533273916,
            "score": -1.2617171398097398
        },
        "AUCAC": {
            "bits_avg": 0.052949497533273916,
            "score": -1.362276583138811
        },
        "AUCAG": {
            "bits_avg": 0.5165261447395906,
            "score": -1.2497926604601457
        },
        "AUCAU": {
            "bits_avg": 0.21547499847593032,
            "score": -1.1991478498500932
        },
        "AUCCA": {
            "bits_avg": 0.052949497533273916,
            "score": -1.055149500021206
        },
        "AUCCC": {
            "bits_avg": 0.052949497533273916,
            "score": -1.1557089433502772
        },
        "AUCCG": {
            "bits_avg": 0.5165261447395906,
            "score": -1.043225020671612
        },
        "AUCCU": {
            "bits_avg": 0.21547499847593032,
            "score": -0.9925802100615597
        },
        "AUCGA": {
            "bits_avg": 0.38705730818989625,
            "score": -1.0977830757708287
        },
        "AUCGC": {
            "bits_avg": 0.38705730818989625,
            "score": -1.1983425190998998
        },
        "AUCGG": {
            "bits_avg": 0.38705730818989625,
            "score": -1.0858585964212346
        },
        "AUCGU": {
            "bits_avg": 0.5495828091325526,
            "score": -1.0352137858111825
        },
        "AUCUA": {
            "bits_avg": 0.052949497533273916,
            "score": -0.9730972228510565
        },
        "AUCUC": {
            "bits_avg": 0.052949497533273916,
            "score": -1.0736566661801275
        },
        "AUCUG": {
            "bits_avg": 0.8506339553962128,
            "score": -0.9611727435014623
        },
        "AUCUU": {
            "bits_avg": 0.21547499847593032,
            "score": -0.9105279328914101
        },
        "AUGAA": {
            "bits_avg": 0.052949497533273916,
            "score": -1.1432185309949836
        },
        "AUGAC": {
            "bits_avg": 0.052949497533273916,
            "score": -1.2437779743240551
        },
        "AUGAG": {
            "bits_avg": 0.5560786935486417,
            "score": -1.1312940516453893
        },
        "AUGAU": {
            "bits_avg": 0.21547499847593032,
            "score": -1.0806492410353372
        },
        "AUGCA": {
            "bits_avg": 0.052949497533273916,
            "score": -0.9366508912064501
        },
        "AUGCC": {
            "bits_avg": 0.052949497533273916,
            "score": -1.0372103345355213
        },
        "AUGCG": {
            "bits_avg": 0.5560786935486417,
            "score": -0.9247264118568559
        },
        "AUGCU": {
            "bits_avg": 0.21547499847593032,
            "score": -0.8740816012468037
        },
        "AUGGA": {
            "bits_avg": 0.38705730818989625,
            "score": -0.9792844669560727
        },
        "AUGGC": {
            "bits_avg": 0.38705730818989625,
            "score": -1.0798439102851438
        },
        "AUGGG": {
            "bits_avg": 0.38705730818989625,
            "score": -0.9673599876064786
        },
        "AUGGU": {
            "bits_avg": 0.5495828091325526,
            "score": -0.9167151769964264
        },
        "AUGUA": {
            "bits_avg": 0.052949497533273916,
            "score": -0.8545986140363003
        },
        "AUGUC": {
            "bits_avg": 0.052949497533273916,
            "score": -0.9551580573653714
        },
        "AUGUG": {
            "bits_avg": 0.8901865042052641,
            "score": -0.8426741346867062
        },
        "AUGUU": {
            "bits_avg": 0.21547499847593032,
            "score": -0.7920293240766539
        },
        "AUUAA": {
            "bits_avg": 0.38705730818989625,
            "score": -0.9834196644071022
        },
        "AUUAC": {
            "bits_avg": 0.38705730818989625,
            "score": -1.0839791077361733
        },
        "AUUAG": {
            "bits_avg": 0.5464631979538559,
            "score": -0.971495185057508
        },
        "AUUAU": {
            "bits_avg": 0.5495828091325526,
            "score": -0.9208503744474558
        },
        "AUUCA": {
            "bits_avg": 0.38705730818989625,
            "score": -0.7768520246185686
        },
        "AUUCC": {
            "bits_avg": 0.38705730818989625,
            "score": -0.8774114679476398
        },
        "AUUCG": {
            "bits_avg": 0.5464631979538559,
            "score": -0.7649275452689744
        },
        "AUUCU": {
            "bits_avg": 0.5495828091325526,
            "score": -0.7142827346589221
        },
        "AUUGA": {
            "bits_avg": 0.7211651188465186,
            "score": -0.8194856003681913
        },
        "AUUGC": {
            "bits_avg": 0.7211651188465186,
            "score": -0.9200450436972625
        },
        "AUUGG": {
            "bits_avg": 0.7211651188465186,
            "score": -0.8075611210185972
        },
        "AUUGU": {
            "bits_avg": 0.883690619789175,
            "score": -0.7569163104085448
        },
        "AUUUA": {
            "bits_avg": 0.38705730818989625,
            "score": -0.694799747448419
        },
        "AUUUC": {
            "bits_avg": 0.38705730818989625,
            "score": -0.79535919077749
        },
        "AUUUG": {
            "bits_avg": 0.8805710086104783,
            "score": -0.6828752680988247
        },
        "AUUUU": {
            "bits_avg": 0.5495828091325526,
            "score": -0.6322304574887726
        },
        "CAAAA": {
            "bits_avg": 0.037834535575373876,
            "score": -1.0313768481659469
        },
        "CAAAC": {
            "bits_avg": 0.037834535575373876,
            "score": -1.1319362914950182
        },
        "CAAAG": {
            "bits_avg": 0.3616728571889514,
            "score": -1.0194523688163528
        },
        "CAAAU": {
            "bits_avg": 0.20036003651803025,
            "score": -0.9688075582063006
        },
        "CAACA": {
            "bits_avg": 0.037834535575373876,
            "score": -0.8248092083774136
        },
        "CAACC": {
            "bits_avg": 0.037834535575373876,
            "score": -0.9253686517064846
        },
        "CAACG": {
            "bits_avg": 0.3616728571889514,
            "score": -0.8128847290278193
        },
        "CAACU": {
            "bits_avg": 0.20036003651803025,
            "score": -0.7622399184177671
        },
        "CAAGA": {
            "bits_avg": 0.3719423462319962,
            "score": -0.8674427841270363
        },
        "CAAGC": {
            "bits_avg": 0.3719423462319962,
            "score": -0.9680022274561073
        },
        "CAAGG": {
            "bits_avg": 0.3719423462319962,
            "score": -0.8555183047774418
        },
        "CAAGU": {
            "bits_avg": 0.5344678471746527,
            "score": -0.8048734941673896
        },
        "CAAUA": {
            "bits_avg": 0.037834535575373876,
            "score": -0.7427569312072638
        },
        "CAAUC": {
            "bits_avg": 0.037834535575373876,
            "score": -0.8433163745363349
        },
        "CAAUG": {
            "bits_avg": 0.6957806678455738,
            "score": -0.7308324518576697
        },
        "CAAUU": {
            "bits_avg": 0.20036003651803025,
            "score": -0.6801876412476172
        },
        "CACAA": {
            "bits_avg": 0.037834535575373876,
            "score": -1.3082695351236922
        },
        "CACAC": {
            "bits_avg": 0.037834535575373876,
            "score": -1.4088289784527634
        },
        "CACAG": {
            "bits_avg": 0.34685076593258607,
            "score": -1.2963450557740983
        },
        "CACAU": {
            "bits_avg": 0.20036003651803025,
            "score": -1.245700245164046
        },
        "CACCA": {
            "bits_avg": 0.037834535575373876,
            "score": -1.1017018953351587
        },
        "CACCC": {
            "bits_avg": 0.037834535575373876,
            "score": -1.2022613386642296
        },
        "CACCG": {
            "bits_avg": 0.34685076593258607,
            "score": -1.0897774159855644
        },
        "CACCU": {
            "bits_avg": 0.20036003651803025,
            "score": -1.039132605375512
        },
        "CACGA": {
            "bits_avg": 0.3719423462319962,
            "score": -1.1443354710847813
        },
        "CACGC": {
            "bits_avg": 0.3719423462319962,
            "score": -1.2448949144138521
        },
        "CACGG": {
            "bits_avg": 0.3719423462319962,
            "score": -1.132410991735187
        },
        "CACGU": {
            "bits_avg": 0.5344678471746527,
            "score": -1.0817661811251347
        },
        "CACUA": {
            "bits_avg": 0.037834535575373876,
            "score": -1.019649618165009
        },
        "CACUC": {
            "bits_avg": 0.037834535575373876,
            "score": -1.12020906149408
        },
        "CACUG": {
            "bits_avg": 0.6809585765892084,
            "score": -1.0077251388154147
        },
        "CACUU": {
            "bits_avg": 0.20036003651803025,
            "score": -0.9570803282053625
        },
        "CAGAA": {
            "bits_avg": 0.037834535575373876,
            "score": -1.1897709263089362
        },
        "CAGAC": {
            "bits_avg": 0.037834535575373876,
            "score": -1.2903303696380075
        },
        "CAGAG": {
            "bits_avg": 0.38640331474163725,
            "score": -1.177846446959342
        },
        "CAGAU": {
            "bits_avg": 0.20036003651803025,
            "score": -1.1272016363492896
        },
        "CAGCA": {
            "bits_avg": 0.037834535575373876,
            "score": -0.9832032865204026
        },
        "CAGCC": {
            "bits_avg": 0.037834535575373876,
            "score": -1.0837627298494736
        },
        "CAGCG": {
            "bits_avg": 0.38640331474163725,
            "score": -0.9712788071708084
        },
        "CAGCU": {
            "bits_avg": 0.20036003651803025,
            "score": -0.9206339965607562
        },
        "CAGGA": {
            "bits_avg": 0.3719423462319962,
            "score": -1.0258368622700251
        },
        "CAGGC": {
            "bits_avg": 0.3719423462319962,
            "score": -1.1263963055990962
        },
        "CAGGG": {
            "bits_avg": 0.3719423462319962,
            "score": -1.013912382920431
        },
        "CAGGU": {
            "bits_avg": 0.5344678471746527,
            "score": -0.9632675723103787
        },
        "CAGUA": {
            "bits_avg": 0.037834535575373876,
            "score": -0.9011510093502528
        },
        "CAGUC": {
            "bits_avg": 0.037834535575373876,
            "score": -1.001710452679324
        },
        "CAGUG": {
            "bits_avg": 0.7205111253982596,
            "score": -0.8892265300006587
        },
        "CAGUU": {
            "bits_avg": 0.20036003651803025,
            "score": -0.8385817193906063
        },
        "CAUAA": {
            "bits_avg": 0.3719423462319962,
            "score": -1.0299720597210547
        },
        "CAUAC": {
            "bits_avg": 0.3719423462319962,
            "score": -1.1305315030501257
        },
        "CAUAG": {
            "bits_avg": 0.37678781914685144,
            "score": -1.0180475803714606
        },
        "CAUAU": {
            "bits_avg": 0.5344678471746527,
            "score": -0.9674027697614082
        },
        "CAUCA": {
            "bits_avg": 0.3719423462319962,
            "score": -0.8234044199325211
        },
        "CAUCC": {
            "bits_avg": 0.3719423462319962,
            "score": -0.9239638632615922
        },
        "CAUCG": {
            "bits_avg": 0.37678781914685144,
            "score": -0.8114799405829268
        },
        "CAUCU": {
            "bits_avg": 0.5344678471746527,
            "score": -0.7608351299728746
        },
        "CAUGA": {
            "bits_avg": 0.7060501568886186,
            "score": -0.8660379956821437
        },
        "CAUGC": {
            "bits_avg": 0.7060501568886186,
            "score": -0.9665974390112149
        },
        "CAUGG": {
            "bits_avg": 0.7060501568886186,
            "score": -0.8541135163325496
        },
        "CAUGU": {
            "bits_avg": 0.868575657831275,
            "score": -0.8034687057224972
        },
        "CAUUA": {
            "bits_avg": 0.3719423462319962,
            "score": -0.7413521427623715
        },
        "CAUUC": {
            "bits_avg": 0.3719423462319962,
            "score": -0.8419115860914425
        },
        "CAUUG": {
            "bits_avg": 0.7108956298034738,
            "score": -0.7294276634127773
        },
        "CAUUU": {
            "bits_avg": 0.5344678471746527,
            "score": -0.678782852802725
        },
        "CCAAA": {
            "bits_avg": 0.023012444319008528,
            "score": -0.950599528833271
        },
        "CCAAC": {
            "bits_avg": 0.023012444319008528,
            "score": -1.051158972162342
        },
        "CCAAG": {
            "bits_avg": 0.3616728571889514,
            "score": -0.9386750494836769
        },
        "CCAAU": {
            "bits_avg": 0.18553794526166492,
            "score": -0.8880302388736245
        },
        "CCACA": {
            "bits_avg": 0.023012444319008528,
            "score": -0.7440318890447376
        },
        "CCACC": {
            "bits_avg": 0.023012444319008528,
            "score": -0.8445913323738087
        },
        "CCACG": {
            "bits_avg": 0.3616728571889514,
            "score": -0.7321074096951433
        },
        "CCACU": {
            "bits_avg": 0.18553794526166492,
            "score": -0.681462599085091
        },
        "CCAGA": {
            "bits_avg": 0.3571202549756308,
            "score": -0.7866654647943602
        },
        "CCAGC": {
            "bits_avg": 0.3571202549756308,
            "score": -0.8872249081234312
        },
        "CCAGG": {
            "bits_avg": 0.3571202549756308,
            "score": -0.774740985444766
        },
        "CCAGU": {
            "bits_avg": 0.5196457559182873,
            "score": -0.7240961748347136
        },
        "CCAUA": {
            "bits_avg": 0.023012444319008528,
            "score": -0.6619796118745879
        },
        "CCAUC": {
            "bits_avg": 0.023012444319008528,
            "score": -0.7625390552036588
        },
        "CCAUG": {
            "bits_avg": 0.6957806678455738,
            "score": -0.6500551325249936
        },
        "CCAUU": {
            "bits_avg": 0.18553794526166492,
            "score": -0.5994103219149414
        },
        "CCCAA": {
            "bits_avg": 0.023012444319008528,
            "score": -1.2274922157910164
        },
        "CCCAC": {
            "bits_avg": 0.023012444319008528,
            "score": -1.328051659120087
        },
        "CCCAG": {
            "bits_avg": 0.34685076593258607,
            "score": -1.2155677364414221
        },
        "CCCAU": {
            "bits_avg": 0.18553794526166492,
            "score": -1.1649229258313696
        },
        "CCCCA": {
            "bits_avg": 0.023012444319008528,
            "score": -1.0209245760024825
        },
        "CCCCC": {
            "bits_avg": 0.013456692604826506,
            "score": -1.1214840193315536
        },
        "CCCCG": {
            "bits_avg": 0.34685076593258607,
            "score": -1.0090000966528885
        },
        "CCCCU": {
            "bits_avg": 0.18553794526166492,
            "score": -0.9583552860428363
        },
        "CCCGA": {
            "bits_avg": 0.3571202549756308,
            "score": -1.063558151752105
        },
        "CCCGC": {
            "bits_avg": 0.3571202549756308,
            "score": -1.1641175950811762
        },
        "CCCGG": {
            "bits_avg": 0.34685076593258607,
            "score": -1.051633672402511
        },
        "CCCGU": {
            "bits_avg": 0.5196457559182873,
            "score": -1.000988861792459
        },
        "CCCUA": {
            "bits_avg": 0.04339374581909189,
            "score": -0.9388722988323329
        },
        "CCCUC": {
            "bits_avg": 0.04339374581909189,
            "score": -1.0394317421614039
        },
        "CCCUG": {
            "bits_avg": 0.6809585765892084,
            "score": -0.9269478194827387
        },
        "CCCUU": {
            "bits_avg": 0.18553794526166492,
            "score": -0.8763030088726864
        },
        "CCGAA": {
            "bits_avg": 0.07093940830741073,
            "score": -1.10899360697626
        },
        "CCGAC": {
            "bits_avg": 0.07093940830741073,
            "score": -1.2095530503053311
        },
        "CCGAG": {
            "bits_avg": 0.38640331474163725,
            "score": -1.097069127626666
        },
        "CCGAU": {
            "bits_avg": 0.18553794526166492,
            "score": -1.0464243170166136
        },
        "CCGCA": {
            "bits_avg": 0.05611731705104539,
            "score": -0.9024259671877265
        },
        "CCGCC": {
            "bits_avg": 0.05611731705104539,
            "score": -1.0029854105167977
        },
        "CCGCG": {
            "bits_avg": 0.38640331474163725,
            "score": -0.8905014878381323
        },
        "CCGCU": {
            "bits_avg": 0.18553794526166492,
            "score": -0.8398566772280801
        },
        "CCGGA": {
            "bits_avg": 0.3571202549756308,
            "score": -0.9450595429373492
        },
        "CCGGC": {
            "bits_avg": 0.3571202549756308,
            "score": -1.0456189862664202
        },
        "CCGGG": {
            "bits_avg": 0.38640331474163725,
            "score": -0.933135063587755
        },
        "CCGGU": {
            "bits_avg": 0.5196457559182873,
            "score": -0.8824902529777027
        },
        "CCGUA": {
            "bits_avg": 0.08605437026531078,
            "score": -0.8203736900175768
        },
        "CCGUC": {
            "bits_avg": 0.08605437026531078,
            "score": -0.920933133346648
        },
        "CCGUG": {
            "bits_avg": 0.7205111253982596,
            "score": -0.8084492106679825
        },
        "CCGUU": {
            "bits_avg": 0.18553794526166492,
            "score": -0.7578044000579304
        },
        "CCUAA": {
            "bits_avg": 0.1979541626681963,
            "score": -0.9491947403883787
        },
        "CCUAC": {
            "bits_avg": 0.1979541626681963,
            "score": -1.0497541837174498
        },
        "CCUAG": {
            "bits_avg": 0.37678781914685144,
            "score": -0.9372702610387845
        },
        "CCUAU": {
            "bits_avg": 0.5196457559182873,
            "score": -0.8866254504287322
        },
        "CCUCA": {
            "bits_avg": 0.18313207141183094,
            "score": -0.7426271005998452
        },
        "CCUCC": {
            "bits_avg": 0.18313207141183094,
            "score": -0.8431865439289162
        },
        "CCUCG": {
            "bits_avg": 0.37678781914685144,
            "score": -0.730702621250251
        },
        "CCUCU": {
            "bits_avg": 0.5196457559182873,
            "score": -0.6800578106401988
        },
        "CCUGA": {
            "bits_avg": 0.6912280656322533,
            "score": -0.7852606763494678
        },
        "CCUGC": {
            "bits_avg": 0.6912280656322533,
            "score": -0.8858201196785388
        },
        "CCUGG": {
            "bits_avg": 0.37678781914685144,
            "score": -0.7733361969998737
        },
        "CCUGU": {
            "bits_avg": 0.8537535665749096,
            "score": -0.7226913863898213
        },
        "CCUUA": {
            "bits_avg": 0.21306912462609634,
            "score": -0.6605748234296954
        },
        "CCUUC": {
            "bits_avg": 0.21306912462609634,
            "score": -0.7611342667587664
        },
        "CCUUG": {
            "bits_avg": 0.7108956298034738,
            "score": -0.6486503440801011
        },
        "CCUUU": {
            "bits_avg": 0.5196457559182873,
            "score": -0.598005533470049
        },
        "CGAAA": {
            "bits_avg": 0.08660614663932342,
            "score": -1.00407801087278
        },
        "CGAAC": {
            "bits_avg": 0.08660614663932342,
            "score": -1.104637454201851
        },
        "CGAAG": {
            "bits_avg": 0.40433348163517036,
            "score": -0.9921535315231857
        },
        "CGAAU": {
            "bits_avg": 0.22509049407071613,
            "score": -0.9415087209131335
        },
        "CGACA": {
            "bits_avg": 0.07178405538295808,
            "score": -0.7975103710842465
        },
        "CGACC": {
            "bits_avg": 0.07178405538295808,
            "score": -0.8980698144133177
        },
        "CGACG": {
            "bits_avg": 0.40433348163517036,
            "score": -0.7855858917346523
        },
        "CGACU": {
            "bits_avg": 0.22509049407071613,
            "score": -0.7349410811246001
        },
        "CGAGA": {
            "bits_avg": 0.39667280378468206,
[truncated: 42,383,291 more chars]
